# Supplementary material for: Transcriptome Analysis of Rice Roots in Response to Root-Knot Nematode Infection
Source: Int J Mol Sci. 2020 Jan 28;21(3):848. doi: 10.3390/ijms21030848 (PMC7037758; doi:10.3390/ijms21030848)
Supplement: Supplementary file 1 [file ijms-21-00848-s001.zip]

Archive with 6 entries (5 files):
- supplementary/
- supplementary/Table S1.xlsx
- supplementary/Table S2.xlsx
- supplementary/Table S3.xlsx
- supplementary/Table S4.xlsx
- supplementary/Table S5.docx
