# Supplementary material for: Transcriptome Analysis of Rice Roots in Response to Root-Knot Nematode Infection
Source: Int J Mol Sci. 2020 Jan 28;21(3):848. doi: 10.3390/ijms21030848 (PMC7037758; doi:10.3390/ijms21030848)
Supplement: Supplementary file 1 [file ijms-21-00848-s001.zip › supplementary/Table S1.xlsx]

## Sheet: Sheet1
Talbe S1 Differentially expressed genes induced by root-knot nematodes at 6dpi
gene_id	gene_name	transcript_id	GO	KEGG	KO_ENTRY	EC	Description	FPKM.CK_6d_1	FPKM.CK_6d_2	FPKM.CK_6d_3	FPKM.N_6d_1	FPKM.N_6d_2	FPKM.N_6d_3	fc	log2(fc)	pval	qval	regulation	significant
LOC_Os07g01470	LOC_Os07g01470	LOC_Os07g01470.1	GO:0016021(integral to membrane);GO:0005886(plasma membrane);GO:0005524(ATP binding);GO:0004674(protein serine/threonine kinase activity);GO:0004872(receptor activity)	NA	NA	NA	circumsporozoite protein precursor, putative, expressed	0	0	0	0.958282	0.094131	0	0.475676	-1.07195	0.0118196	0.332816	down	yes
LOC_Os09g31190	LOC_Os09g31190	LOC_Os09g31190.1	GO:0005634(nucleus);GO:0003677(DNA binding);GO:0003700(sequence-specific DNA binding transcription factor activity);GO:0006950(response to stress)	NA	NA	NA	slowmo homolog, putative, expressed	0	0	0	0.989947	0.824803	0.348046	0.478117	-1.06456	0.0167391	0.335292	down	yes
MSTRG.10009	LOC_Os12g04120	LOC_Os12g04120.1	GO:0004331(fructose-2,6-bisphosphate 2-phosphatase activity)	00010(Glycolysis / Gluconeogenesis)	K01834	EC:5.4.2.1	phosphoglycerate mutase, putative, expressed	12.7254	13.2665	15.9525	4.10047	7.06846	7.86198	2.93383	1.55278	0.0165936	0.333621	up	yes
MSTRG.10168	LOC_Os12g06130	LOC_Os12g06130.1	NA	NA	NA	NA	expressed protein	0.10035	0	0	1.17637	0.137771	0.39724	0.46415	-1.10734	0.0365775	0.457453	down	yes
MSTRG.10223	LOC_Os12g06870	LOC_Os12g06870.1	NA	NA	NA	NA	OsNucAP2 - Putative Nucleoporin Autopeptidase homologue, expressed	2.65303	3.33377	2.89709	0.682577	1.05953	1.85564	2.51077	1.32813	0.0164117	0.332816	up	yes
MSTRG.10257	LOC_Os12g07310	LOC_Os12g07310.1	GO:0005773(vacuole)	NA	NA	NA	citrate-binding protein precursor, putative, expressed	2.00736	1.18078	1.71488	14.1303	5.11807	3.30629	0.148761	-2.74893	0.00762108	0.332816	down	yes
MSTRG.10309	LOC_Os12g07970	LOC_Os12g07970.2;LOC_Os12g07970.1;LOC_Os12g07970.3	GO:0016021(integral to membrane);GO:0005886(plasma membrane)	NA	K08193	NA	transporter, major facilitator family, putative, expressed	8.38291	8.39619	14.0074	1.83771	2.92949	2.25136	3.40602	1.76809	0.0353055	0.451108	up	yes
MSTRG.1035	LOC_Os01g14410	LOC_Os01g14410.1	GO:0031969(chloroplast membrane);GO:0016021(integral to membrane)	NA	NA	NA	early light-induced protein, chloroplast precursor, putative, expressed	0.15046	0.251489	0.317185	1.53748	0.660427	0.716209	0.456211	-1.13223	0.00146391	0.332816	down	yes
MSTRG.104	LOC_Os01g02200	LOC_Os01g02200.1	GO:0016021(integral to membrane);GO:0005886(plasma membrane);GO:0005524(ATP binding);GO:0004674(protein serine/threonine kinase activity)	NA	NA	NA	armadillo/beta-catenin repeat family protein, putative, expressed	8.91031	11.1345	15.2304	27.0933	9.89334	9.61427	0.358379	-1.48044	0.00253758	0.332816	down	yes
MSTRG.1044	LOC_Os01g14540	LOC_Os01g14540.1	NA	NA	NA	NA	STIGL1 - Stigma-specific Stig1 family protein precursor, expressed	5.88971	14.1577	6.76916	0.292826	1.76834	3.92329	8.95267	3.16232	0.021804	0.373664	up	yes
MSTRG.10503	LOC_Os12g11710	LOC_Os12g11710.1	NA	NA	NA	NA	expressed protein	3.70664	5.27213	3.68389	0	0	0	5.36138	2.4226	0.00241788	0.332816	up	yes
MSTRG.1052	LOC_Os01g14650	LOC_Os01g14650.1	GO:0005618(cell wall);GO:0005576(extracellular region);GO:0016020(membrane);GO:0009664(plant-type cell wall organization)	NA	NA	NA	expansin precursor, putative, expressed	4.1278	3.74796	3.73612	11.27	11.2999	14.8834	0.416345	-1.26415	0.00672931	0.332816	down	yes
MSTRG.10528	LOC_Os12g12260	LOC_Os12g12260.1;LOC_Os12g12260.2	NA	00561(Glycerolipid metabolism);00564(Glycerophospholipid metabolism);04070(Phosphatidylinositol signaling system)	K00901	EC:2.7.1.107	diacylglycerol kinase 1, putative, expressed	12.9461	9.72926	9.74634	4.45421	9.41837	8.58668	2.36692	1.24301	0.0136406	0.332816	up	yes
MSTRG.10802	LOC_Os12g18374	LOC_Os12g18374.1;LOC_Os12g18374.2	GO:0009506(plasmodesma);GO:0005524(ATP binding);GO:0006915(apoptosis);GO:0006952(defense response)	NA	NA	NA	NB-ARC domain containing protein, expressed	0.988265	0.821079	0.627011	2.79905	2.1243	2.58054	0.496681	-1.00961	0.0180158	0.345254	down	yes
MSTRG.10805	LOC_Os12g18360	LOC_Os12g18360.1;LOC_Os12g18360.2	GO:0005524(ATP binding);GO:0006915(apoptosis);GO:0006952(defense response)	NA	NA	NA	NB-ARC domain containing protein, expressed	4.20746	3.9355	3.14888	9.46212	7.45056	6.48716	0.462751	-1.11169	0.0247367	0.393745	down	yes
MSTRG.1094	LOC_Os01g15120	LOC_Os01g15120.1	GO:0005829(cytosol);GO:0005777(peroxisome);GO:0003869(4-nitrophenylphosphatase activity);GO:0004301(epoxide hydrolase activity);GO:0000287(magnesium ion binding);GO:0019439(aromatic compound catabolic process);GO:0043651(linoleic acid metabolic process);GO:0045777(positive regulation of blood pressure);GO:0002539(prostaglandin production involved in inflammatory response);GO:0009636(response to t…	NA	NA	NA	hydrolase, alpha/beta fold family domain containing protein, expressed	8.69905	8.22722	6.99573	3.62338	11.4716	9.70903	2.20069	1.13796	0.0214012	0.370601	up	yes
MSTRG.10968	LOC_Os12g24020	LOC_Os12g24020.1;LOC_Os12g24020.2;LOC_Os12g24020.3	NA	NA	NA	NA	rhodanese-like domain containing protein, putative, expressed	12.6301	12.2751	19.9434	109.32	97.0296	75.3427	0.118963	-3.07142	0.00260506	0.332816	down	yes
MSTRG.10976	LOC_Os12g24320	LOC_Os12g24320.1	GO:0016021(integral to membrane);GO:0005743(mitochondrial inner membrane);GO:0005524(ATP binding);GO:0016887(ATPase activity);GO:0051131(chaperone-mediated protein complex assembly)	NA	K08900	NA	ATPase 3, putative, expressed	6.29962	5.04924	3.7199	16.647	18.2437	17.3717	0.373092	-1.4224	0.0182626	0.348033	down	yes
MSTRG.10996	LOC_Os12g25090	LOC_Os12g25090.1;LOC_Os12g25090.2	GO:0005576(extracellular region);GO:0004867(serine-type endopeptidase inhibitor activity);GO:0009611(response to wounding)	NA	NA	NA	expressed protein	8.50483	6.66732	2.53447	238.857	53.801	161.217	0.0342606	-4.8673	0.0373779	0.460294	down	yes
MSTRG.11022	LOC_Os12g25690	LOC_Os12g25690.1	NA	00040(Pentose and glucuronate interconversions);00053(Ascorbate and aldarate metabolism);00500(Starch and sucrose metabolism);00520(Amino sugar and nucleotide sugar metabolism)	K00012	EC:1.1.1.22	UDP-glucose 6-dehydrogenase, putative, expressed	216.351	242.284	208.913	105.72	147.412	158.858	2.23504	1.1603	0.00160305	0.332816	up	yes
MSTRG.11044	LOC_Os12g26290	LOC_Os12g26290.1;LOC_Os12g26290.2;LOC_Os12g26290.4;LOC_Os12g26290.5	NA	00592(alpha-Linolenic acid metabolism)	K10529	EC:1.-.-.-	alpha-DOX2, putative, expressed	0.203665	0.305538	0.412375	2.38212	0.800831	1.77031	0.370088	-1.43406	0.0320048	0.434215	down	yes
MSTRG.11060	LOC_Os12g26960	LOC_Os12g26960.1	NA	NA	NA	NA	THION34 - Plant thionin family protein precursor, expressed	0	0	12.5594	88.0545	0	0	0.00805725	-6.9555	0.00525994	0.332816	down	yes
MSTRG.11085	LOC_Os12g27930	LOC_Os12g27930.1	NA	NA	NA	NA	expressed protein	0	0	0	1.21914	3.06614	2.46267	0.468709	-1.09324	0.0194689	0.35712	down	yes
MSTRG.11185	LOC_Os12g30824	LOC_Os12g30824.2	GO:0034280(ent-sandaracopimaradiene synthase activity);GO:0000287(magnesium ion binding);GO:0006952(defense response)	00904(Diterpenoid biosynthesis)	K04121	EC:4.2.3.19	terpene synthase, putative, expressed	0.012662	0	0.129026	1.58791	0.146611	0.534112	0.3747	-1.41619	0.0202312	0.36168	down	yes
MSTRG.11423	LOC_Os12g35670	LOC_Os12g35670.1	NA	NA	NA	NA	RALFL4 - Rapid ALkalinization Factor RALF family protein precursor, expressed	38.959	44.0815	38.1136	19.8013	23.2374	36.2034	2.18184	1.12554	0.0354289	0.45129	up	yes
MSTRG.1144	LOC_Os01g15810	LOC_Os01g15810.1	GO:0005576(extracellular region);GO:0020037(heme binding);GO:0004601(peroxidase activity);GO:0042744(hydrogen peroxide catabolic process)	00360(Phenylalanine metabolism);00680(Methane metabolism);00940(Phenylpropanoid biosynthesis)	K00430	EC:1.11.1.7	peroxidase precursor, putative, expressed	45.5654	46.0665	53.6155	8.09958	17.8651	11.8163	5.29145	2.40366	0.0128501	0.332816	up	yes
MSTRG.1145	LOC_Os01g15830	LOC_Os01g15830.1	GO:0005576(extracellular region);GO:0020037(heme binding);GO:0004601(peroxidase activity);GO:0042744(hydrogen peroxide catabolic process)	00360(Phenylalanine metabolism);00680(Methane metabolism);00940(Phenylpropanoid biosynthesis)	K00430	EC:1.11.1.7	peroxidase precursor, putative, expressed	672.123	608.763	549.476	321.246	438.333	503.772	2.08017	1.0567	0.00132313	0.332816	up	yes
MSTRG.11486	LOC_Os12g36850	LOC_Os12g36850.1	GO:0006952(defense response);GO:0009607(response to biotic stimulus)	NA	NA	NA	pathogenesis-related Bet v I family protein, putative, expressed	49.3318	26.725	50.5723	848.604	171.677	156.018	0.0380192	-4.71713	0.00361604	0.332816	down	yes
MSTRG.11487	LOC_Os12g36860	LOC_Os12g36860.1	GO:0006952(defense response);GO:0009607(response to biotic stimulus)	NA	NA	NA	pathogenesis-related protein 10, putative, expressed	1.25646	0	3.39943	19.4444	1.78327	3.67042	0.0689922	-3.85742	0.0286647	0.416261	down	yes
MSTRG.11559	LOC_Os12g37880	LOC_Os12g37880.1	NA	NA	NA	NA	expressed protein	27.5368	39.7614	40.2205	15.4844	15.7413	13.4228	2.03244	1.02321	0.0490103	0.50672	up	yes
MSTRG.1162	LOC_Os01g16030	LOC_Os01g16030.3;LOC_Os01g16030.1;LOC_Os01g16030.2;LOC_Os01g16030.4	GO:0005794(Golgi apparatus);GO:0005525(GTP binding);GO:0006886(intracellular protein transport);GO:0006471(protein ADP-ribosylation);GO:0007264(small GTPase mediated signal transduction);GO:0016192(vesicle-mediated transport)	NA	K07977	NA	ADP-ribosylation factor, putative, expressed	14.1661	14.7236	20.9722	2.99283	5.56711	5.87382	4.15624	2.05528	0.0202379	0.36168	up	yes
MSTRG.1163	LOC_Os01g16040	LOC_Os01g16040.1	GO:0009941(chloroplast envelope);GO:0009535(chloroplast thylakoid membrane);GO:0016021(integral to membrane);GO:0005743(mitochondrial inner membrane);GO:0005347(ATP transmembrane transporter activity);GO:0005488(binding);GO:0010117(photoprotection);GO:0010206(photosystem II repair)	NA	NA	NA	mitochondrial carrier protein, putative, expressed	6.30504	3.83837	2.86065	0.839298	1.8055	2.58278	3.44906	1.7862	0.0169752	0.337242	up	yes
MSTRG.11679	LOC_Os12g39310	LOC_Os12g39310.1	GO:0016020(membrane);GO:0009055(electron carrier activity);GO:0020037(heme binding);GO:0033773(isoflavone 2'-hydroxylase activity)	00361(gamma-Hexachlorocyclohexane degradation);00626(Naphthalene and anthracene degradation);00903(Limonene and pinene degradation);00945(Stilbenoid, diarylheptanoid and gingerol biosynthesis)	K00517	NA	cytochrome P450, putative, expressed	39.7256	22.0236	27.4941	8.71357	15.7538	19.0318	3.44465	1.78436	0.0280342	0.412209	up	yes
MSTRG.11735	LOC_Os12g40330	LOC_Os12g40330.1	NA	NA	NA	NA	expressed protein	2.63767	7.16169	4.19941	0	2.06985	2.80554	6.15628	2.62206	0.0377838	0.461805	up	yes
MSTRG.11739	LOC_Os12g40380	LOC_Os12g40380.1	NA	NA	NA	NA	expressed protein	0	6.90678	13.9008	62.0915	0.213265	0	0.0300618	-5.05592	0.0434031	0.486245	down	yes
MSTRG.11745	LOC_Os12g40450	LOC_Os12g40450.1	GO:0009507(chloroplast);GO:0016415(octanoyltransferase activity);GO:0009107(lipoate biosynthetic process);GO:0006464(protein modification process)	00785(Lipoic acid metabolism)	K03801	EC:2.3.1.181	biotin--protein ligase, putative, expressed	0.275105	0.486909	0.215357	2.86133	0.148356	0.075302	0.309839	-1.69041	0.0432888	0.486245	down	yes
MSTRG.11766	LOC_Os12g40780	LOC_Os12g40780.1	GO:0016323(basolateral plasma membrane);GO:0005829(cytosol);GO:0030017(sarcomere);GO:0016529(sarcoplasmic reticulum);GO:0014731(spectrin-associated cytoskeleton);GO:0008093(cytoskeletal adaptor activity);GO:0019899(enzyme binding);GO:0005515(protein binding);GO:0030507(spectrin binding);GO:0005200(structural constituent of cytoskeleton);GO:0007411(axon guidance);GO:0007010(cytoskeleton organizati…	04144(Endocytosis)	K12489	NA	ankyrin repeat domain-containing protein 44, putative, expressed	0	0.159118	0.250492	1.07373	0.05365	0.101703	0.489602	-1.03032	0.00775575	0.332816	down	yes
MSTRG.11771	LOC_Os12g40890	LOC_Os12g40890.1	GO:0005634(nucleus);GO:0046983(protein dimerization activity);GO:0009734(auxin mediated signaling pathway);GO:0006355(regulation of transcription, DNA-dependent);GO:0006351(transcription, DNA-dependent)	NA	NA	NA	OsIAA30 - Auxin-responsive Aux/IAA gene family member, expressed	55.4951	65.0726	55.9576	14.822	41.315	21.3184	3.88402	1.95755	0.0450057	0.491864	up	yes
MSTRG.11782	LOC_Os12g41124	LOC_Os12g41124.1	NA	NA	NA	NA	expressed protein	0	0	0	1.27242	0.224635	0.247543	0.387436	-1.36797	0.00806436	0.332816	down	yes
MSTRG.11838	LOC_Os12g41720	LOC_Os12g41720.1	GO:0016021(integral to membrane);GO:0005886(plasma membrane);GO:0005524(ATP binding);GO:0004674(protein serine/threonine kinase activity);GO:0004872(receptor activity)	00564(Glycerophospholipid metabolism);00565(Ether lipid metabolism);04144(Endocytosis);04666(Fc gamma R-mediated phagocytosis);04912(GnRH signaling pathway)	K01115	EC:3.1.4.4	PLA IIIA/PLP7, putative, expressed	2.67059	3.08562	0.969879	0.653502	2.10591	2.90391	2.48886	1.31549	0.0340783	0.444396	up	yes
MSTRG.1185	LOC_Os01g16240	LOC_Os01g16240.1	GO:0005509(calcium ion binding)	04020(Calcium signaling pathway);04070(Phosphatidylinositol signaling system);04114(Oocyte meiosis);04270(Vascular smooth muscle contraction);04626(Plant-pathogen interaction);04720(Long-term potentiation);04722(Neurotrophin signaling pathway);04740(Olfactory transduction);04744(Phototransduction);04745(Phototransduction - fly);04910(Insulin signaling pathway);04912(GnRH signaling pathway);04916(…	K02183	NA	OsCam1-3 - Calmodulin, expressed	91.8255	107.249	114.664	17.7079	90.6937	87.096	6.27678	2.65002	0.0265873	0.404164	up	yes
MSTRG.11883	LOC_Os12g42220	LOC_Os12g42220.1	GO:0016021(integral to membrane);GO:0005886(plasma membrane);GO:0005524(ATP binding);GO:0004674(protein serine/threonine kinase activity);GO:0005199(structural constituent of cell wall)	NA	NA	NA	expressed protein	0.232249	0.382593	0.875587	2.49312	1.65417	0.863478	0.351416	-1.50875	0.0118715	0.332816	down	yes
MSTRG.11957	LOC_Os12g43340	LOC_Os12g43340.1	GO:0005622(intracellular);GO:0003779(actin binding)	04360(Axon guidance);04666(Fc gamma R-mediated phagocytosis);04810(Regulation of actin cytoskeleton)	K05765	NA	actin-depolymerizing factor, putative, expressed	10.0179	8.52389	15.4384	2.84701	2.10794	2.7254	2.73914	1.45372	0.03793	0.462149	up	yes
MSTRG.11965	LOC_Os12g43390	LOC_Os12g43380.1;LOC_Os12g43430.1;LOC_Os12g43390.1	GO:0005576(extracellular region)	NA	NA	NA	thaumatin, putative, expressed	0.988783	1.39076	8.67369	122.719	18.492	91.5353	0.0192797	-5.69678	0.0391675	0.469255	down	yes
MSTRG.11979	LOC_Os12g43600	LOC_Os12g43600.1	GO:0000166(nucleotide binding);GO:0003723(RNA binding)	NA	K11596	NA	RNA recognition motif containing protein, expressed	2424.81	2714.69	2439.03	5040.37	3600.01	3450.13	0.486911	-1.03827	0.00899037	0.332816	down	yes
MSTRG.11986	LOC_Os12g43640	LOC_Os12g43640.1	GO:0016021(integral to membrane);GO:0005524(ATP binding);GO:0004674(protein serine/threonine kinase activity);GO:0004872(receptor activity);GO:0009960(endosperm development)	NA	K00924	NA	receptor-like protein kinase HAIKU2 precursor, putative, expressed	10.2845	9.37766	6.90166	0	19.7771	18.4718	14.3856	3.84656	0.014766	0.332816	up	yes
MSTRG.12020	LOC_Os12g44060	LOC_Os12g44060.1	GO:0016021(integral to membrane);GO:0005886(plasma membrane);GO:0005524(ATP binding);GO:0004674(protein serine/threonine kinase activity);GO:0005199(structural constituent of cell wall)	NA	NA	NA	nodulin, putative, expressed	6.5172	8.71963	6.40633	0	9.57307	9.70635	10.7295	3.42351	0.016585	0.333621	up	yes
MSTRG.12021	LOC_Os12g44070	LOC_Os12g44070.1	GO:0005737(cytoplasm);GO:0005681(spliceosomal complex);GO:0005488(binding);GO:0006397(mRNA processing);GO:0008380(RNA splicing)	NA	NA	NA	nodulin, putative, expressed	2.67558	1.75103	1.78801	5.76809	4.06497	3.53267	0.449636	-1.15317	0.036638	0.457453	down	yes
MSTRG.12025	LOC_Os12g44110	LOC_Os12g44110.2	GO:0016021(integral to membrane);GO:0005886(plasma membrane);GO:0080054(low affinity nitrate transmembrane transporter activity);GO:0015293(symporter activity);GO:0080055(low affinity nitrate transport);GO:0042128(nitrate assimilation);GO:0006857(oligopeptide transport)	NA	K03305	NA	ligA, putative, expressed	0.4344	0	1.54096	3.92507	1.45443	1.81998	0.241133	-2.0521	0.0348075	0.449046	down	yes
MSTRG.12094	LOC_Os02g01450	LOC_Os02g01450.1	GO:0016021(integral to membrane);GO:0005886(plasma membrane);GO:0005524(ATP binding);GO:0004674(protein serine/threonine kinase activity);GO:0004872(receptor activity)	NA	NA	NA	expressed protein	25.4121	24.2896	23.0066	8.73347	18.1803	20.3877	2.87862	1.52538	0.00274354	0.332816	up	yes
MSTRG.12103	LOC_Os02g01590	LOC_Os02g01590.1;LOC_Os02g01590.2	NA	00052(Galactose metabolism);00500(Starch and sucrose metabolism)	K01193	EC:3.2.1.26	glycosyl hydrolases, putative, expressed	7.24227	8.61968	9.33939	1.75283	2.89939	5.51547	3.60433	1.84973	0.0303643	0.425089	up	yes
MSTRG.12170	LOC_Os02g02370	LOC_Os02g02370.1	GO:0005634(nucleus);GO:0003677(DNA binding);GO:0006355(regulation of transcription, DNA-dependent);GO:0006351(transcription, DNA-dependent)	NA	K09422	NA	myb-like DNA-binding domain containing protein, putative, expressed	3.67976	2.86194	1.73059	0.986185	4.12149	3.44675	2.27316	1.1847	0.0198769	0.360476	up	yes
MSTRG.12282	LOC_Os02g03010	LOC_Os02g03010.1	NA	NA	NA	NA	expressed protein	9.39831	8.87552	6.53477	2.87222	7.58558	6.66232	2.75757	1.4634	0.00341087	0.332816	up	yes
MSTRG.12319	LOC_Os02g04130	LOC_Os02g04130.1	NA	NA	NA	NA	DUF1645 domain containing protein, putative, expressed	120.436	64.2384	73.0581	0	184.742	165.54	149.397	7.22301	0.0204275	0.363481	up	yes
MSTRG.12321	LOC_Os02g04170	LOC_Os02g04170.3;LOC_Os02g04170.2	GO:0005737(cytoplasm);GO:0009055(electron carrier activity);GO:0008734(L-aspartate oxidase activity);GO:0044318(L-aspartate:fumarate oxidoreductase activity);GO:0009435(NAD biosynthetic process)	00250(Alanine, aspartate and glutamate metabolism);00760(Nicotinate and nicotinamide metabolism)	K00278	EC:1.4.3.16	L-aspartate oxidase 1, putative, expressed	0.838046	0.720467	1.33327	2.74301	1.20878	1.03997	0.451965	-1.14572	0.000859795	0.332816	down	yes
MSTRG.12330	LOC_Os02g04240	LOC_Os02g04240.1	GO:0005524(ATP binding);GO:0046872(metal ion binding);GO:0004715(non-membrane spanning protein tyrosine kinase activity);GO:0004674(protein serine/threonine kinase activity)	04110(Cell cycle)	K06632	EC:2.7.11.1	wee1-like protein kinase, putative, expressed	3.79611	3.65443	4.56552	1.2302	2.77689	2.25307	2.20768	1.14253	0.036056	0.455591	up	yes
MSTRG.1234	LOC_Os01g16930	LOC_Os01g16930.1	GO:0016021(integral to membrane);GO:0004190(aspartic-type endopeptidase activity);GO:0007219(Notch signaling pathway)	04330(Notch signaling pathway)	K06060	NA	presenilin, putative, expressed	0	0	0	6.91108	0	0	0.102589	-3.28506	0.0164904	0.332816	down	yes
MSTRG.12519	LOC_Os02g06340	LOC_Os02g06340.1	GO:0031901(early endosome membrane);GO:0030139(endocytic vesicle);GO:0005811(lipid particle);GO:0005886(plasma membrane);GO:0031095(platelet dense tubular network membrane);GO:0055038(recycling endosome membrane);GO:0005524(ATP binding);GO:0005509(calcium ion binding);GO:0005525(GTP binding);GO:0003924(GTPase activity);GO:0005515(protein binding);GO:0042632(cholesterol homeostasis);GO:0032456(end…	NA	NA	NA	EH domain-containing protein 1, putative, expressed	9.66274	10.9318	10.2951	4.06332	4.79228	3.29325	2.16299	1.11302	0.0192092	0.355864	up	yes
MSTRG.12560	LOC_Os02g06754	LOC_Os02g06754.1	NA	NA	NA	NA	expressed protein	0.305192	0.513961	0.808793	1.99354	0.693028	1.10707	0.460525	-1.11865	0.0211164	0.369155	down	yes
MSTRG.12634	LOC_Os02g07690	LOC_Os02g07690.1	NA	NA	NA	NA	VQ domain containing protein, putative, expressed	15.0641	15.5798	11.8911	37.3796	22.6411	18.3783	0.389586	-1.35998	0.039796	0.472536	down	yes
MSTRG.12656	LOC_Os02g07870	LOC_Os02g07870.1	GO:0033180(proton-transporting V-type ATPase, V1 domain);GO:0005524(ATP binding);GO:0046933(hydrogen ion transporting ATP synthase activity, rotational mechanism);GO:0046961(proton-transporting ATPase activity, rotational mechanism);GO:0006754(ATP biosynthetic process);GO:0015991(ATP hydrolysis coupled proton transport)	00190(Oxidative phosphorylation);04145(Phagosome);04966(Collecting duct acid secretion);05110(Vibrio cholerae infection);05120(Epithelial cell signaling in Helicobacter pylori infection)	K02145	EC:3.6.3.14	ATP synthase, putative, expressed	19.4037	21.7128	28.2884	6.67705	10.1839	13.6081	3.05623	1.61175	0.0380297	0.462337	up	yes
MSTRG.12687	LOC_Os02g08220	LOC_Os02g08220.1	NA	NA	NA	NA	expressed protein	4.99158	6.50332	3.69154	0.557421	1.45216	1.21931	4.35132	2.12145	0.00492775	0.332816	up	yes
MSTRG.12739	LOC_Os02g09390	LOC_Os02g09390.1	GO:0016021(integral to membrane);GO:0009055(electron carrier activity);GO:0020037(heme binding);GO:0004497(monooxygenase activity);GO:0016705(oxidoreductase activity, acting on paired donors, with incorporation or reduction of molecular oxygen)	00982(Drug metabolism - cytochrome P450)	K07414	EC:1.14.14.1	cytochrome P450, putative, expressed	1.13644	1.85807	1.46963	0.121435	0.036846	0	2.16123	1.11185	0.0154925	0.332816	up	yes
MSTRG.12783	LOC_Os02g09850	LOC_Os02g09850.1	GO:0016021(integral to membrane);GO:0005886(plasma membrane);GO:0005524(ATP binding);GO:0004674(protein serine/threonine kinase activity);GO:0004872(receptor activity)	NA	NA	NA	expressed protein	15.4365	36.5681	26.7002	0	0	0	24.5175	4.61574	0.005443	0.332816	up	yes
MSTRG.12907	LOC_Os02g11720	LOC_Os02g11720.1	GO:0016021(integral to membrane);GO:0005886(plasma membrane);GO:0005524(ATP binding);GO:0004674(protein serine/threonine kinase activity);GO:0004872(receptor activity)	00270(Cysteine and methionine metabolism)	K00558	EC:2.1.1.37	lipase, putative, expressed	5.77215	3.98385	3.83983	0	8.64794	12.0363	7.59491	2.92503	0.0180859	0.345876	up	yes
MSTRG.12912	LOC_Os02g11770	LOC_Os02g11770.1	NA	NA	NA	NA	expressed protein	65.078	55.8116	47.8859	12.2424	22.9114	11.3534	4.45877	2.15665	0.030507	0.425785	up	yes
MSTRG.12914	LOC_Os02g11790	LOC_Os02g11790.1	NA	NA	NA	NA	OsFBK4 - F-box domain and kelch repeat containing protein, expressed	0	0.197812	0	1.82623	0.242757	0.581696	0.365251	-1.45304	0.0364709	0.457431	down	yes
MSTRG.12946	LOC_Os02g12070	LOC_Os02g12070.1	NA	NA	NA	NA	expressed protein	0	0	0	1.92119	0.145458	0.140783	0.311287	-1.68368	0.0116791	0.332816	down	yes
MSTRG.13044	LOC_Os02g13100	LOC_Os02g13100.1	GO:0046872(metal ion binding);GO:0004721(phosphoprotein phosphatase activity)	NA	K01090	EC:3.1.3.16	protein phosphatase 2C, putative, expressed	28.1545	25.3764	20.6452	62.0382	43.4172	40.0559	0.416244	-1.2645	0.0332739	0.440702	down	yes
MSTRG.13061	LOC_Os02g13290	LOC_Os02g13290.1	GO:0004427(inorganic diphosphatase activity);GO:0046872(metal ion binding);GO:0016791(phosphatase activity);GO:0016036(cellular response to phosphate starvation);GO:0051262(protein tetramerization)	NA	NA	NA	phosphoethanolamine/phosphocholine phosphatase, putative, expressed	19.0535	29.8776	26.9315	3.36733	7.44329	6.42627	5.95911	2.5751	0.0118718	0.332816	up	yes
MSTRG.13083	LOC_Os02g13600	LOC_Os02g13600.1	GO:0016021(integral to membrane);GO:0005886(plasma membrane);GO:0005524(ATP binding);GO:0004674(protein serine/threonine kinase activity);GO:0004872(receptor activity)	NA	NA	NA	expressed protein	8.69535	14.2125	6.1092	0	7.00024	12.7714	15.5713	3.96081	0.00484661	0.332816	up	yes
MSTRG.13090	LOC_Os02g13710	LOC_Os02g13710.1	GO:0005634(nucleus);GO:0003677(DNA binding);GO:0003700(sequence-specific DNA binding transcription factor activity)	NA	K09286	NA	ethylene-responsive transcription factor TINY, putative, expressed	0	0	10.4578	16.8997	0	0	0.0467661	-4.41839	0.0340596	0.444396	down	yes
MSTRG.13103	LOC_Os02g13870	LOC_Os02g13870.1	GO:0016021(integral to membrane);GO:0005215(transporter activity);GO:0055085(transmembrane transport);GO:0006833(water transport)	NA	K09874	NA	aquaporin protein, putative, expressed	0.785164	0.79344	1.14747	5.28287	7.87247	6.71462	0.291783	-1.77703	0.00700313	0.332816	down	yes
MSTRG.13192	LOC_Os02g14910	LOC_Os02g14910.1	GO:0005634(nucleus);GO:0046983(protein dimerization activity);GO:0043565(sequence-specific DNA binding);GO:0003700(sequence-specific DNA binding transcription factor activity)	NA	K00924	NA	bZIP transcription factor family protein, putative, expressed	16.6059	11.4998	9.69639	2.37867	7.7785	13.1958	5.12167	2.35661	0.00624125	0.332816	up	yes
MSTRG.13243	LOC_Os02g15700	LOC_Os02g15700.1	GO:0016021(integral to membrane);GO:0005886(plasma membrane);GO:0005524(ATP binding);GO:0004674(protein serine/threonine kinase activity);GO:0009738(abscisic acid mediated signaling pathway);GO:0019722(calcium-mediated signaling);GO:0048364(root development);GO:0009845(seed germination)	00270(Cysteine and methionine metabolism)	K00558	EC:2.1.1.37	expressed protein	0	0	0	336.702	21.9755	18.5635	0.00220893	-8.82244	0.00206116	0.332816	down	yes
MSTRG.13301	LOC_Os02g16690	LOC_Os02g16690.1	NA	NA	NA	NA	expressed protein	1.49645	1.25526	1.4101	0	0	0	2.37992	1.25091	0.000546763	0.332816	up	yes
MSTRG.13305	LOC_Os02g16800	LOC_Os02g16800.1	GO:0005618(cell wall);GO:0005576(extracellular region);GO:0016020(membrane);GO:0009664(plant-type cell wall organization)	NA	NA	NA	expansin precursor, putative, expressed	1.6515	1.08606	0.651874	0.200482	0.569145	1.02554	2.06073	1.04315	0.0333343	0.440702	up	yes
MSTRG.13320	LOC_Os02g17240	LOC_Os02g17240.1	GO:0042802(identical protein binding);GO:0005089(Rho guanyl-nucleotide exchange factor activity)	NA	K11596	NA	ATROPGEF7/ROPGEF7, putative, expressed	2.65687	2.63058	1.80041	0.726217	1.81339	2.11702	2.22151	1.15154	0.000229343	0.332816	up	yes
MSTRG.13345	LOC_Os02g17534	LOC_Os02g17534.1	GO:0032580(Golgi cisterna membrane);GO:0016021(integral to membrane);GO:0008107(galactoside 2-alpha-L-fucosyltransferase activity);GO:0042546(cell wall biogenesis);GO:0007047(cellular cell wall organization)	00051(Fructose and mannose metabolism)	K00754	NA	xyloglucan fucosyltransferase, putative, expressed	0.527511	0.158516	0.464756	2.09305	0.860347	1.48839	0.429561	-1.21907	0.0380062	0.462337	down	yes
MSTRG.1336	LOC_Os01g19170	LOC_Os01g19170.1	GO:0005618(cell wall);GO:0005576(extracellular region);GO:0004650(polygalacturonase activity);GO:0005975(carbohydrate metabolic process);GO:0007047(cellular cell wall organization)	00040(Pentose and glucuronate interconversions);00500(Starch and sucrose metabolism)	K01184	EC:3.2.1.15	polygalacturonase, putative, expressed	8.82043	7.33453	6.4566	3.1855	5.19391	4.78607	2.21626	1.14813	0.00521989	0.332816	up	yes
MSTRG.13398	LOC_Os02g18410	LOC_Os02g18410.1	NA	NA	K08874	NA	salt stress root protein RS1, putative, expressed	56.3326	50.2571	52.7007	16.4563	27.7508	38.9175	3.42149	1.77462	0.00778222	0.332816	up	yes
MSTRG.13646	LOC_Os02g22650	LOC_Os02g22650.1;LOC_Os02g22650.2	NA	NA	NA	NA	glycosyltransferase, putative, expressed	22.0362	21.9932	20.3761	10.5211	19.3405	13.4012	2.01199	1.00863	0.0475195	0.501571	up	yes
MSTRG.13667	LOC_Os02g23829	LOC_Os02g23829.1	GO:0016021(integral to membrane);GO:0005886(plasma membrane);GO:0005524(ATP binding);GO:0004674(protein serine/threonine kinase activity)	00270(Cysteine and methionine metabolism)	K00558	EC:2.1.1.37	expressed protein	0	0	0.16915	1.27141	0	0	0.408221	-1.29258	0.00350128	0.332816	down	yes
MSTRG.13789	LOC_Os02g26720	LOC_Os02g26720.1	GO:0005622(intracellular);GO:0005524(ATP binding);GO:0047325(inositol tetrakisphosphate 1-kinase activity);GO:0052726(inositol-1,3,4-trisphosphate 5-kinase activity);GO:0035300(inositol-1,3,4-trisphosphate 5/6-kinase activity);GO:0052725(inositol-1,3,4-trisphosphate 6-kinase activity);GO:0000287(magnesium ion binding);GO:0032957(inositol trisphosphate metabolic process)	NA	K01765	EC:2.7.1.159	Inositol 1, 3, 4-trisphosphate 5/6-kinase, putative, expressed	14.2792	8.41596	5.19716	2.61691	11.6523	16.6409	3.85901	1.94823	0.011919	0.332816	up	yes
MSTRG.13796	LOC_Os02g26810	LOC_Os02g26810.1	GO:0009055(electron carrier activity);GO:0020037(heme binding);GO:0016710(trans-cinnamate 4-monooxygenase activity)	00360(Phenylalanine metabolism);00940(Phenylpropanoid biosynthesis);00941(Flavonoid biosynthesis);00945(Stilbenoid, diarylheptanoid and gingerol biosynthesis)	K00487	EC:1.14.13.11	cytochrome P450, putative, expressed	3.15691	1.70647	1.90995	8.76839	7.95715	12.1702	0.359716	-1.47507	0.0425505	0.485373	down	yes
MSTRG.13819	LOC_Os02g27310	LOC_Os02g27310.1	GO:0016021(integral to membrane);GO:0005524(ATP binding);GO:0004674(protein serine/threonine kinase activity);GO:0004872(receptor activity)	NA	K00924	NA	TKL_IRAK_DUF26-lc.6 - DUF26 kinases have homology to DUF26 containing loci, expressed	0.209612	0.0687297	0.260509	1.39651	0.848372	0.660961	0.45897	-1.12353	0.00225724	0.332816	down	yes
MSTRG.13828	LOC_Os02g27400	LOC_Os02g27400.1	NA	NA	NA	NA	OsFBX49 - F-box domain containing protein, expressed	34.3618	41.7975	43.8367	1.01177	38.5267	28.5417	25.1658	4.65339	0.026038	0.400455	up	yes
MSTRG.1386	LOC_Os01g19780	LOC_Os01g19780.1	GO:0016021(integral to membrane);GO:0005886(plasma membrane);GO:0005524(ATP binding);GO:0004674(protein serine/threonine kinase activity)	NA	NA	NA	expressed protein	0	0	0	2.97628	0	0	0.218783	-2.19243	0.0164904	0.332816	down	yes
MSTRG.1389	LOC_Os01g19800	LOC_Os01g19800.1	NA	NA	NA	NA	zinc finger, C3HC4 type, putative, expressed	24.6507	26.4463	15.7579	10.8164	16.3961	17.134	2.29495	1.19846	0.0200665	0.361499	up	yes
MSTRG.1390	LOC_Os01g19820	LOC_Os01g19820.2;LOC_Os01g19820.4;LOC_Os01g19820.1;LOC_Os01g19820.3	GO:0006950(response to stress)	NA	NA	NA	universal stress protein domain containing protein, putative, expressed	2.76388	4.85212	2.80513	20.9035	20.5039	17.4314	0.205378	-2.28364	0.0114214	0.332816	down	yes
MSTRG.14048	LOC_Os02g31874	LOC_Os02g31874.1;LOC_Os02g31874.2	NA	NA	NA	NA	DUF803 domain containing, putative, expressed	16.1924	12.0632	16.145	6.30088	6.27526	5.68954	2.05404	1.03846	0.0228359	0.380504	up	yes
MSTRG.14095	LOC_Os02g32465	LOC_Os02g32465.1	NA	NA	NA	NA	expressed protein	2.6112	2.7445	1.78086	0	2.799	1.37519	3.89395	1.96124	0.028169	0.413093	up	yes
MSTRG.14143	LOC_Os02g32990	LOC_Os02g32990.1	GO:0016021(integral to membrane);GO:0003779(actin binding);GO:0030036(actin cytoskeleton organization)	00564(Glycerophospholipid metabolism);00565(Ether lipid metabolism);04144(Endocytosis);04666(Fc gamma R-mediated phagocytosis);04912(GnRH signaling pathway)	K01115	EC:3.1.4.4	expressed protein	0.397587	0	0.39154	2.20221	0.53467	0.34286	0.341728	-1.54908	0.014257	0.332816	down	yes
MSTRG.14147	LOC_Os02g33070	LOC_Os02g33070.1	GO:0016298(lipase activity);GO:0006629(lipid metabolic process)	NA	NA	NA	expressed protein	19.1319	12.3396	10.3617	73.2113	43.3261	54.3724	0.214366	-2.22185	0.02995	0.421532	down	yes
MSTRG.1416	LOC_Os01g20830	LOC_Os01g20830.1	GO:0003676(nucleic acid binding);GO:0031047(gene silencing by RNA)	NA	NA	NA	heavy metal-associated domain containing protein, expressed	2.43388	1.83575	2.54537	5.25679	3.12083	3.29064	0.485716	-1.04182	0.00953449	0.332816	down	yes
MSTRG.14189	LOC_Os02g33710	LOC_Os02g33710.1	GO:0004398(histidine decarboxylase activity);GO:0030170(pyridoxal phosphate binding);GO:0019752(carboxylic acid metabolic process)	00340(Histidine metabolism)	K01590	EC:4.1.1.22	decarboxylase, putative, expressed	54.3563	52.0966	60.3921	17.3782	57.2186	67.9627	3.41385	1.7714	0.035633	0.452859	up	yes
MSTRG.14195	LOC_Os02g33770	LOC_Os02g33770.1	NA	NA	NA	NA	homeodomain, putative, expressed	7.90493	9.95897	7.36689	1.62731	8.06229	7.05209	4.14131	2.05009	0.0111238	0.332816	up	yes
MSTRG.14196	LOC_Os02g33780	LOC_Os02g33780.1	GO:0016021(integral to membrane);GO:0005886(plasma membrane);GO:0005524(ATP binding);GO:0004674(protein serine/threonine kinase activity)	04622(RIG-I-like receptor signaling pathway)	K11594	EC:3.6.1.-	serine-aspartate repeat-containing protein I precursor, putative, expressed	37.5684	49.2627	19.7313	11.2937	16.0855	21.7788	3.69518	1.88565	0.0408666	0.476739	up	yes
MSTRG.14284	LOC_Os02g35000	LOC_Os02g35000.1	GO:0031072(heat shock protein binding);GO:0051082(unfolded protein binding);GO:0006457(protein folding)	NA	K09510	NA	chaperone protein dnaJ 10, putative, expressed	20.0175	27.1194	21.6011	8.46993	13.4572	14.1371	2.6693	1.41646	0.0106257	0.332816	up	yes
MSTRG.14361	LOC_Os02g35910	LOC_Os02g35910.1	GO:0046872(metal ion binding);GO:0004721(phosphoprotein phosphatase activity)	NA	K01090	EC:3.1.3.16	protein phosphotase protein, putative, expressed	6.49232	4.49081	3.80967	2.1697	3.79292	3.68033	2.08951	1.06316	0.0267442	0.405223	up	yes
MSTRG.14369	LOC_Os02g36030	LOC_Os02g36030.1	NA	00982(Drug metabolism - cytochrome P450)	K07414	EC:1.14.14.1	cytochrome P450, putative, expressed	0.514002	0.128655	1.30859	3.48065	1.0238	0	0.252928	-1.9832	0.0276478	0.409265	down	yes
MSTRG.14373	LOC_Os02g36070	LOC_Os02g36070.1	NA	00982(Drug metabolism - cytochrome P450)	K07414	EC:1.14.14.1	cytochrome P450, putative, expressed	1.01381	0.416591	2.05185	4.95456	2.66003	3.65579	0.289052	-1.7906	0.0429994	0.486112	down	yes
MSTRG.14374	LOC_Os02g36110	LOC_Os02g36110.1	NA	00982(Drug metabolism - cytochrome P450)	K07414	EC:1.14.14.1	cytochrome P450, putative, expressed	0.61333	0.233334	0.908924	8.25578	1.21586	2.07132	0.140688	-2.82943	0.00943567	0.332816	down	yes
MSTRG.14383	LOC_Os02g36280	LOC_Os02g36280.1	NA	00982(Drug metabolism - cytochrome P450)	K07414	EC:1.14.14.1	cytochrome P450, putative, expressed	0.08855	0	0.655547	4.87562	0.866309	1.84733	0.171439	-2.54423	0.0109375	0.332816	down	yes
MSTRG.14389	LOC_Os02g36330	LOC_Os02g36330.1	GO:0016021(integral to membrane);GO:0004842(ubiquitin-protein ligase activity);GO:0008270(zinc ion binding)	NA	NA	NA	RING-H2 finger protein ATL1O, putative, expressed	9.17544	6.40095	10.3972	1.37343	1.78908	3.37196	4.02881	2.01035	0.0309529	0.429411	up	yes
MSTRG.14398	LOC_Os02g36500	LOC_Os02g36500.1	NA	NA	NA	NA	expressed protein	27.7568	27.8165	26.0174	11.0085	17.1261	19.233	2.52886	1.33849	0.00088781	0.332816	up	yes
MSTRG.14409	LOC_Os02g36810	LOC_Os02g36810.1	GO:0016758(transferase activity, transferring hexosyl groups)	NA	K08236	EC:2.4.1.210	cytokinin-O-glucosyltransferase 2, putative, expressed	0	0.777949	0.400888	2.39604	1.05014	0.990714	0.367736	-1.44326	0.0474629	0.501349	down	yes
MSTRG.1443	LOC_Os01g21310	LOC_Os01g21300.1;LOC_Os01g21310.1	NA	NA	NA	NA	expressed protein	1.71017	1.47668	1.66375	0.346336	0.547043	0.856003	2.0069	1.00497	0.00852797	0.332816	up	yes
MSTRG.14483	LOC_Os02g37830	LOC_Os02g37830.1;LOC_Os02g37830.2	GO:0005524(ATP binding);GO:0004674(protein serine/threonine kinase activity)	NA	K08857	EC:2.7.11.1	protein kinase domain containing protein, expressed	18.3924	14.6253	9.07015	6.29311	11.8151	13.8452	2.52484	1.33619	0.0200886	0.361499	up	yes
MSTRG.14589	LOC_Os02g39330	LOC_Os02g39330.1	GO:0008061(chitin binding);GO:0004568(chitinase activity);GO:0016998(cell wall macromolecule catabolic process);GO:0006032(chitin catabolic process);GO:0006952(defense response)	00520(Amino sugar and nucleotide sugar metabolism)	K01183	EC:3.2.1.14	CHIT1 - Chitinase family protein precursor, expressed	15.7976	7.37858	12.4399	47.8909	37.1061	33.7076	0.23869	-2.06679	0.0318227	0.434215	down	yes
MSTRG.14638	LOC_Os02g39880	LOC_Os02g39880.1	NA	NA	NA	NA	expressed protein	0	0.0877771	0.354553	4.65447	2.87459	5.68916	0.193158	-2.37215	0.0155511	0.332816	down	yes
MSTRG.14707	LOC_Os02g41450	LOC_Os02g41450.1	GO:0005634(nucleus);GO:0003677(DNA binding);GO:0010014(meristem initiation);GO:0010199(organ boundary specification between lateral organs and the meristem);GO:0006355(regulation of transcription, DNA-dependent);GO:0006351(transcription, DNA-dependent)	NA	NA	NA	no apical meristem protein, putative, expressed	1.49563	2.56347	1.67636	0	0.463126	1.21133	3.23504	1.69378	0.0233158	0.383399	up	yes
MSTRG.14727	LOC_Os02g41630	LOC_Os02g41630.2	GO:0005737(cytoplasm);GO:0016841(ammonia-lyase activity);GO:0009058(biosynthetic process);GO:0006559(L-phenylalanine catabolic process);GO:0009698(phenylpropanoid metabolic process)	00360(Phenylalanine metabolism);00910(Nitrogen metabolism);00940(Phenylpropanoid biosynthesis)	K10775	EC:4.3.1.24	phenylalanine ammonia-lyase, putative, expressed	1352.28	1713.63	1704.33	110.087	2124.82	2075.22	18.4117	4.20255	0.0300073	0.421992	up	yes
MSTRG.14806	LOC_Os02g42560	LOC_Os02g42560.1	GO:0005737(cytoplasm);GO:0005681(spliceosomal complex);GO:0005488(binding);GO:0006397(mRNA processing);GO:0008380(RNA splicing)	NA	K02349	EC:2.7.7.7	expressed protein	4.3328	6.21432	4.77981	1.83476	2.7694	4.05423	2.31983	1.21402	0.0298445	0.421224	up	yes
MSTRG.14842	LOC_Os02g42870	LOC_Os02g42870.1	GO:0005634(nucleus);GO:0003677(DNA binding);GO:0006355(regulation of transcription, DNA-dependent);GO:0006950(response to stress);GO:0006351(transcription, DNA-dependent)	NA	K09422	NA	MYB family transcription factor, putative, expressed	0.567862	0.835063	1.0299	2.41075	1.31354	1.91664	0.495847	-1.01203	0.026108	0.400849	down	yes
MSTRG.14843	LOC_Os02g42880	LOC_Os02g42880.1	GO:0005886(plasma membrane);GO:0009506(plasmodesma);GO:0005773(vacuole)	NA	NA	NA	remorin C-terminal domain containing protein, putative, expressed	1.17771	1.31859	1.01867	0	0	0.318348	2.31798	1.21287	0.00964343	0.332816	up	yes
MSTRG.14857	LOC_Os02g43020	LOC_Os02g43020.1	GO:0005488(binding);GO:0009408(response to heat);GO:0006986(response to unfolded protein)	05020(Prion diseases)	K09553	NA	heat shock protein STI, putative, expressed	30.5471	28.3387	37.2217	6.9604	17.0809	23.629	4.38263	2.1318	0.0253648	0.397052	up	yes
MSTRG.14916	LOC_Os02g43740	LOC_Os02g43740.1	GO:0005524(ATP binding);GO:0004674(protein serine/threonine kinase activity)	NA	K08286	EC:2.7.11.-	AGC_PVPK_like_kin82y.6 - ACG kinases include homologs to PKA, PKG and PKC, expressed	5.80135	5.31773	5.22163	2.11231	3.65345	3.54745	2.18492	1.12758	0.00183763	0.332816	up	yes
MSTRG.14919	LOC_Os02g43810	LOC_Os02g43810.1	NA	NA	NA	NA	expressed protein	1.45519	1.22414	1.09156	3.59077	1.44761	1.76576	0.484266	-1.04613	0.0456858	0.493966	down	yes
MSTRG.14931	LOC_Os02g43940	LOC_Os02g43940.1	GO:0005634(nucleus);GO:0003677(DNA binding);GO:0003700(sequence-specific DNA binding transcription factor activity);GO:0009873(ethylene mediated signaling pathway);GO:0009834(secondary cell wall biogenesis)	NA	K09286	NA	AP2 domain containing protein, expressed	3.02791	2.01268	3.17109	0	2.34174	2.22077	3.97367	1.99047	0.0395203	0.470933	up	yes
MSTRG.14964	LOC_Os02g44300	LOC_Os02g44300.1;LOC_Os02g44300.4;LOC_Os02g44300.3	GO:0005789(endoplasmic reticulum membrane);GO:0016021(integral to membrane);GO:0005198(structural molecule activity)	NA	NA	NA	MSP domain containing protein, expressed	3.57393	3.52379	1.72984	1.23816	3.56482	2.82754	2.08293	1.05862	0.0434452	0.486245	up	yes
MSTRG.14996	LOC_Os02g44704	LOC_Os02g44704.1;LOC_Os02g44704.2	NA	NA	NA	NA	LYR motif containing protein, putative, expressed	5.83006	5.68045	4.39427	2.33895	3.90626	4.52951	2.11636	1.08159	0.000416386	0.332816	up	yes
MSTRG.15004	LOC_Os02g44720	LOC_Os02g44720.1	NA	NA	NA	NA	expressed protein	22.569	16.2526	19.9015	7.65691	16.2354	19.2998	2.57519	1.36468	0.0298481	0.421224	up	yes
MSTRG.15019	LOC_Os02g44870	LOC_Os02g44870.1	GO:0006950(response to stress);GO:0009415(response to water)	NA	NA	NA	dehydrin, putative, expressed	364.984	246.851	347.493	98.7113	236.361	224.274	3.32474	1.73324	0.0376818	0.461794	up	yes
MSTRG.15161	LOC_Os02g46460	LOC_Os02g46460.1;LOC_Os02g46460.2	GO:0016021(integral to membrane);GO:0005886(plasma membrane);GO:0015112(nitrate transmembrane transporter activity);GO:0015293(symporter activity);GO:0042128(nitrate assimilation);GO:0006857(oligopeptide transport);GO:0010167(response to nitrate)	NA	K03305	NA	peptide transporter PTR2, putative, expressed	27.3834	29.6925	18.9411	10.823	25.9351	22.9008	2.6164	1.38758	0.00779404	0.332816	up	yes
MSTRG.15180	LOC_Os02g46610	LOC_Os02g46610.1	NA	NA	NA	NA	zinc-binding protein, putative, expressed	31.2626	32.5761	27.1305	71.1875	45.3219	38.6976	0.42346	-1.2397	0.0258082	0.39961	down	yes
MSTRG.15193	LOC_Os02g46740	LOC_Os02g46740.1	NA	NA	K11971	EC:6.3.2.19	RWD domain containing protein, expressed	0.066074	0.073353	0.286133	1.09172	0.225725	0.341836	0.494669	-1.01546	0.00382098	0.332816	down	yes
MSTRG.15259	LOC_Os02g47470	LOC_Os02g47470.1;LOC_Os02g47470.2;LOC_Os02g47470.3	GO:0016021(integral to membrane);GO:0010295((+)-abscisic acid 8'-hydroxylase activity);GO:0009055(electron carrier activity);GO:0020037(heme binding);GO:0006950(response to stress)	00906(Carotenoid biosynthesis)	K09843	EC:1.14.13.93	cytochrome P450, putative, expressed	118.392	73.329	85.6082	38.3406	118.21	128.407	2.72623	1.44691	0.0465499	0.497944	up	yes
MSTRG.15304	LOC_Os02g48060	LOC_Os02g48060.1	GO:0005739(mitochondrion);GO:0005634(nucleus);GO:0003677(DNA binding);GO:0006355(regulation of transcription, DNA-dependent);GO:0048766(root hair initiation);GO:0006351(transcription, DNA-dependent)	NA	NA	NA	helix-loop-helix DNA-binding domain containing protein, expressed	5.2377	6.64124	5.32665	2.1889	4.78144	3.86554	2.22662	1.15486	0.0221224	0.376714	up	yes
MSTRG.15358	LOC_Os02g48690	LOC_Os02g48690.1	NA	NA	NA	NA	expressed protein	32.5325	41.2042	42.2135	15.399	11.0159	17.0497	2.35223	1.23403	0.0466933	0.498214	up	yes
MSTRG.15359	LOC_Os02g48710	LOC_Os02g48710.1	NA	NA	NA	NA	expressed protein	14.1015	15.7663	21.1421	5.1573	7.27676	6.82669	2.67712	1.42068	0.031265	0.431551	up	yes
MSTRG.15430	LOC_Os02g49550	LOC_Os02g49550.1	GO:0016874(ligase activity);GO:0008270(zinc ion binding)	NA	NA	NA	zinc finger, C3HC4 type domain containing protein, expressed	4.39358	3.75411	2.87909	0	0	0	5.01555	2.32641	0.00233347	0.332816	up	yes
MSTRG.15445	LOC_Os02g49600	LOC_Os02g49600.1	GO:0016021(integral to membrane);GO:0005886(plasma membrane);GO:0005524(ATP binding);GO:0005515(protein binding);GO:0004674(protein serine/threonine kinase activity);GO:0004872(receptor activity);GO:0051607(defense response to virus);GO:0044419(interspecies interaction between organisms)	NA	K00924	NA	BRASSINOSTEROID INSENSITIVE 1-associated receptor kinase 1 precursor, putative, expressed	5.56354	8.38708	7.69776	2.22704	4.52223	3.91496	2.51952	1.33315	0.0421684	0.483552	up	yes
MSTRG.15459	LOC_Os02g49720	LOC_Os02g49720.1;LOC_Os02g49720.2;LOC_Os02g49720.3;LOC_Os02g49720.7;LOC_Os02g49720.6	GO:0005759(mitochondrial matrix);GO:0004029(aldehyde dehydrogenase (NAD) activity)	00010(Glycolysis / Gluconeogenesis);00053(Ascorbate and aldarate metabolism);00071(Fatty acid metabolism);00280(Valine, leucine and isoleucine degradation);00310(Lysine degradation);00330(Arginine and proline metabolism);00340(Histidine metabolism);00380(Tryptophan metabolism);00410(beta-Alanine metabolism);00561(Glycerolipid metabolism);00620(Pyruvate metabolism);00631(1,2-Dichloroethane degrada…	K00128	EC:1.2.1.3	aldehyde dehydrogenase, putative, expressed	3.75557	1.87211	2.62792	15.9591	7.20154	8.84047	0.207474	-2.269	0.0201689	0.36152	down	yes
MSTRG.15498	LOC_Os02g50210	LOC_Os02g50210.1	NA	NA	NA	NA	erwinia induced protein 2, putative, expressed	80.3092	79.2487	91.984	0	0	0	81.3313	6.34574	1.38771e-05	0.102227	up	yes
MSTRG.15518	LOC_Os02g50450	LOC_Os02g50450.1	NA	NA	NA	NA	hypothetical protein	0.167612	0.14331	0.222979	2.39884	0.746913	1.17684	0.328495	-1.60606	0.00838609	0.332816	down	yes
MSTRG.15527	LOC_Os02g50600	LOC_Os02g50600.1	GO:0000139(Golgi membrane);GO:0016021(integral to membrane);GO:0016757(transferase activity, transferring glycosyl groups);GO:0007047(cellular cell wall organization)	NA	NA	NA	glycosyl transferase 8 domain containing protein, putative, expressed	165.98	156.907	155.506	0	143.716	163.281	272.817	8.09179	0.01448	0.332816	up	yes
MSTRG.15556	LOC_Os02g50960	LOC_Os02g50960.2;LOC_Os02g50960.1	GO:0009921(auxin efflux carrier complex);GO:0016021(integral to membrane);GO:0048830(adventitious root development)	NA	K07088	NA	auxin efflux carrier component, putative, expressed	47.0853	51.0493	38.9605	18.974	22.5079	25.4817	2.55621	1.35401	0.00280016	0.332816	up	yes
MSTRG.15607	LOC_Os02g51440	LOC_Os02g51440.1	GO:0048046(apoplast);GO:0005507(copper ion binding);GO:0052716(hydroquinone:oxygen oxidoreductase activity);GO:0008471(laccase activity);GO:0046274(lignin catabolic process)	00910(Nitrogen metabolism)	K00368	EC:1.7.2.1	laccase precursor protein, putative, expressed	0.138864	0.077669	0	11.7063	3.38706	10.3108	0.0887293	-3.49445	0.0237666	0.386711	down	yes
MSTRG.15622	LOC_Os02g51640	LOC_Os02g51640.1	NA	NA	NA	NA	expressed protein	2.15863	4.79026	3.11485	0.220783	1.78736	2.28629	3.83423	1.93894	0.0385642	0.466175	up	yes
MSTRG.15631	LOC_Os02g51710	LOC_Os02g51710.1	NA	NA	NA	NA	wound/stress protein, putative, expressed	146.376	124.618	159.901	7.37683	165.632	169.801	22.2914	4.47841	0.0269186	0.406849	up	yes
MSTRG.15633	LOC_Os02g51730	LOC_Os02g51730.1	NA	NA	NA	NA	dnaJ homolog subfamily C member 7, putative, expressed	4.21008	5.34929	3.74087	1.83491	2.40018	2.69666	2.06212	1.04413	0.0112494	0.332816	up	yes
MSTRG.15665	LOC_Os02g52040	LOC_Os02g52040.1	NA	NA	NA	NA	phosphate-induced protein 1 conserved region domain containing protein, expressed	172.82	145.836	158.778	67.0532	181.99	226.858	2.68244	1.42354	0.0287206	0.41632	up	yes
MSTRG.15705	LOC_Os02g52490	LOC_Os02g52490.1;LOC_Os02g52490.2	NA	NA	NA	NA	expressed protein	1.76241	2.20356	1.72643	9.2115	7.57205	8.13233	0.286567	-1.80305	0.00182964	0.332816	down	yes
MSTRG.15710	LOC_Os02g52620	LOC_Os02g52620.1	GO:0005634(nucleus);GO:0003677(DNA binding);GO:0006355(regulation of transcription, DNA-dependent);GO:0006351(transcription, DNA-dependent)	NA	K09287	NA	expressed protein	10.1008	10.5303	12.246	0	11.2486	11.7914	14.75	3.88265	0.0258176	0.39961	up	yes
MSTRG.15758	LOC_Os02g53130	LOC_Os02g53130.1	GO:0009055(electron carrier activity);GO:0050660(flavin adenine dinucleotide binding);GO:0020037(heme binding);GO:0030151(molybdenum ion binding);GO:0050463(nitrate reductase [NAD(P)H] activity);GO:0042128(nitrate assimilation)	00910(Nitrogen metabolism)	K00360	EC:1.7.1.1	nitrate reductase, putative, expressed	69.2488	55.6726	54.5136	10.9069	47.4311	43.1426	6.02216	2.59028	0.00738079	0.332816	up	yes
MSTRG.15787	LOC_Os02g53450	LOC_Os02g53450.2	GO:0016021(integral to membrane);GO:0005886(plasma membrane);GO:0005524(ATP binding);GO:0004674(protein serine/threonine kinase activity);GO:0005199(structural constituent of cell wall)	NA	NA	NA	expressed protein	0.972946	1.69568	2.10048	4.0145	3.20406	1.94397	0.433416	-1.20618	0.03998	0.472908	down	yes
MSTRG.15792	LOC_Os02g53530	LOC_Os02g53530.1	GO:0022626(cytosolic ribosome);GO:0003676(nucleic acid binding);GO:0008270(zinc ion binding);GO:0006355(regulation of transcription, DNA-dependent)	NA	NA	NA	ZOS2-17 - C2H2 zinc finger protein, expressed	2.3444	3.11084	1.19512	0	0	0.777639	3.89406	1.96128	0.0373343	0.460265	up	yes
MSTRG.15808	LOC_Os02g53790	LOC_Os02g53790.2;LOC_Os02g53790.1	GO:0005829(cytosol);GO:0005524(ATP binding);GO:0004127(cytidylate kinase activity);GO:0009041(uridylate kinase activity);GO:0006221(pyrimidine nucleotide biosynthetic process);GO:0009173(pyrimidine ribonucleoside monophosphate metabolic process)	00240(Pyrimidine metabolism)	K00945	EC:2.7.4.14	adenylate kinase, putative, expressed	11.5666	8.52174	12.276	3.37465	7.18064	6.42597	2.66914	1.41637	0.0413844	0.478265	up	yes
MSTRG.15810	LOC_Os02g53830	LOC_Os02g53830.1	NA	NA	NA	NA	MTD1, putative, expressed	10.7717	11.0563	10.9095	1.60216	8.95504	7.39926	5.11997	2.35614	0.0149688	0.332816	up	yes
MSTRG.15812	LOC_Os02g53860	LOC_Os02g53860.1	GO:0048046(apoplast);GO:0009505(plant-type cell wall);GO:0042802(identical protein binding);GO:0004252(serine-type endopeptidase activity);GO:0080001(mucilage extrusion from seed coat);GO:0048359(mucilage metabolic process involved seed coat development);GO:0043086(negative regulation of catalytic activity);GO:0006508(proteolysis)	NA	K01342	EC:3.4.21.62	OsSub22 - Putative Subtilisin homologue, expressed	0	0	0	51.0962	0	0	0.0128797	-6.27876	0.0164904	0.332816	down	yes
MSTRG.15890	LOC_Os02g54820	LOC_Os02g54820.2;LOC_Os02g54820.3;LOC_Os02g54820.1	GO:0005829(cytosol);GO:0005739(mitochondrion);GO:0003825(alpha,alpha-trehalose-phosphate synthase (UDP-forming) activity);GO:0005992(trehalose biosynthetic process)	00500(Starch and sucrose metabolism)	K01087	EC:3.1.3.12	trehalose-6-phosphate synthase, putative, expressed	18.2584	14.4896	24.5705	35.8842	23.4405	18.3508	0.445391	-1.16686	0.0226546	0.378774	down	yes
MSTRG.15894	LOC_Os02g54890	LOC_Os02g54890.1	GO:0032580(Golgi cisterna membrane);GO:0016021(integral to membrane);GO:0050662(coenzyme binding);GO:0050378(UDP-glucuronate 4-epimerase activity);GO:0005975(carbohydrate metabolic process);GO:0044237(cellular metabolic process)	NA	K01795	NA	UDP-glucuronate 4-epimerase, putative, expressed	132.771	94.9455	101.281	0	125.473	134.03	186.802	7.54536	0.0149577	0.332816	up	yes
MSTRG.15908	LOC_Os02g54940	LOC_Os02g54940.1	NA	NA	NA	NA	expressed protein	5.20681	5.11916	5.43863	2.06243	3.77535	4.29245	2.13926	1.09711	0.0106549	0.332816	up	yes
MSTRG.15979	LOC_Os02g55900	LOC_Os02g55900.1	NA	NA	NA	NA	expressed protein	0.000721	0	0	1.78191	0.306749	0.889854	0.350277	-1.51343	0.0284605	0.414794	down	yes
MSTRG.15985	LOC_Os02g55950	LOC_Os02g55950.1	NA	NA	NA	NA	ATMAK10, putative, expressed	5.16018	3.67778	4.83374	1.6084	2.53991	2.38995	2.13125	1.0917	0.0256238	0.398901	up	yes
MSTRG.15994	LOC_Os02g56030	LOC_Os02g56030.1	NA	NA	NA	NA	expressed protein	0.361209	0.872671	0.616096	2.3048	1.07285	1.02277	0.456359	-1.13176	0.0250466	0.395212	down	yes
MSTRG.16049	LOC_Os02g56510	LOC_Os02g56510.1	GO:0016021(integral to membrane);GO:0005886(plasma membrane);GO:0006817(phosphate transport)	NA	NA	NA	phosphate transporter 1, putative, expressed	117.112	121.3	94.5375	48.0878	90.7347	68.1955	2.48156	1.31125	0.0177778	0.343879	up	yes
MSTRG.1607	LOC_Os01g24710	LOC_Os01g24710.3;LOC_Os01g24710.2;LOC_Os01g24710.4;LOC_Os01g24710.1	NA	NA	NA	NA	jacalin-like lectin domain containing protein, expressed	3.96167	0.662514	1.78337	354.301	67.4344	145.215	0.00776395	-7.00899	0.00978026	0.332816	down	yes
MSTRG.16072	LOC_Os02g56820	LOC_Os02g56820.1	NA	NA	NA	NA	OsFBX69 - F-box domain containing protein, expressed	2.00535	1.88409	1.81222	4.75314	3.17966	3.23425	0.481279	-1.05505	0.00611674	0.332816	down	yes
MSTRG.16077	LOC_Os02g56900	LOC_Os02g56900.1	GO:0016021(integral to membrane);GO:0005886(plasma membrane);GO:0005524(ATP binding);GO:0004674(protein serine/threonine kinase activity)	NA	NA	NA	thioredoxin family protein, putative, expressed	111.596	70.5738	84.5516	39.821	77.9318	99.3541	2.44752	1.29132	0.0472638	0.500443	up	yes
MSTRG.1611	LOC_Os01g24750	LOC_Os01g24750.1	GO:0046872(metal ion binding);GO:0004721(phosphoprotein phosphatase activity);GO:0006950(response to stress)	NA	K01090	EC:3.1.3.16	Ser/Thr protein phosphatase family protein, putative, expressed	5.47814	4.74765	4.09893	2.0365	5.65109	4.41037	2.10306	1.07249	0.0232137	0.382739	up	yes
MSTRG.16131	LOC_Os02g57280	LOC_Os02g57280.1;LOC_Os02g57280.5;LOC_Os02g57280.7;LOC_Os02g57280.8	NA	NA	NA	NA	CBS domain containing membrane protein, putative, expressed	0.259344	0.285567	0	1.99576	0.901181	1.08736	0.406084	-1.30015	0.0318523	0.434215	down	yes
MSTRG.16133	LOC_Os02g57380	LOC_Os02g57380.2;LOC_Os02g57380.1	GO:0009570(chloroplast stroma);GO:0009055(electron carrier activity);GO:0015035(protein disulfide oxidoreductase activity);GO:0045454(cell redox homeostasis);GO:0022900(electron transport chain);GO:0006662(glycerol ether metabolic process);GO:0006810(transport)	NA	NA	NA	thioredoxin, putative, expressed	0.61971	0.913679	1.18682	2.5907	1.14325	1.09526	0.466958	-1.09864	0.00281558	0.332816	down	yes
MSTRG.163	LOC_Os01g02890	LOC_Os01g02890.1	NA	00564(Glycerophospholipid metabolism)	K08730	EC:2.7.8.-	phosphatidylserine synthase, putative, expressed	8.80089	10.7522	10.591	3.48554	5.9138	6.00565	2.50271	1.32349	0.0133396	0.332816	up	yes
MSTRG.16363	LOC_Os03g01900	LOC_Os03g01900.1	GO:0022627(cytosolic small ribosomal subunit);GO:0003735(structural constituent of ribosome);GO:0006412(translation)	03010(Ribosome)	K02962	NA	40S ribosomal protein S17, putative, expressed	67.5417	75.8642	114.734	0	0	0	73.9853	6.20917	0.000561933	0.332816	up	yes
MSTRG.16376	LOC_Os03g02040	LOC_Os03g02040.1	GO:0005886(plasma membrane);GO:0048032(galacturonate binding);GO:0007267(cell-cell signaling);GO:0006810(transport)	NA	NA	NA	remorin, putative, expressed	98.7954	123.605	64.4491	23.7925	27.4858	41.5213	4.67473	2.22488	0.0167335	0.335292	up	yes
MSTRG.16420	LOC_Os03g02530	LOC_Os03g02530.1	GO:0031225(anchored to membrane);GO:0005576(extracellular region);GO:0009277(fungal-type cell wall);GO:0050839(cell adhesion molecule binding);GO:0000752(agglutination involved in conjugation with cellular fusion)	NA	NA	NA	OsRhmbd7 - Putative Rhomboid homologue, expressed	118.512	108.877	81.1924	47.3338	81.0355	96.4628	2.52552	1.33658	0.00127051	0.332816	up	yes
MSTRG.16457	LOC_Os03g02920	LOC_Os03g02920.1	GO:0005576(extracellular region);GO:0020037(heme binding);GO:0004601(peroxidase activity);GO:0042744(hydrogen peroxide catabolic process)	00360(Phenylalanine metabolism);00680(Methane metabolism);00940(Phenylpropanoid biosynthesis)	K00430	EC:1.11.1.7	peroxidase precursor, putative, expressed	36.9411	41.7891	38.6038	19.2526	25.6196	40.0558	2.1613	1.1119	0.0433456	0.486245	up	yes
MSTRG.16478	LOC_Os03g03180	LOC_Os03g03180.1	GO:0005737(cytoplasm);GO:0005634(nucleus);GO:0000166(nucleotide binding);GO:0003723(RNA binding);GO:0030154(cell differentiation);GO:0007275(multicellular organismal development);GO:0007283(spermatogenesis)	NA	NA	NA	uncharacterized Cys-rich domain containing protein, putative, expressed	36.1674	30.5893	34.7472	15.4157	36.4782	33.8354	2.25896	1.17566	0.0366037	0.457453	up	yes
MSTRG.16502	LOC_Os03g03480	LOC_Os03g03480.1	NA	NA	NA	NA	DUF623 domain containing protein, expressed	0	0	0.542327	1.65764	0	0	0.34786	-1.52342	0.00130568	0.332816	down	yes
MSTRG.16508	LOC_Os03g03570	LOC_Os03g03570.2	GO:0016021(integral to membrane);GO:0005886(plasma membrane);GO:0005524(ATP binding);GO:0004674(protein serine/threonine kinase activity);GO:0004872(receptor activity)	NA	K00924	NA	leucine-rich repeat transmembrane protein kinase, putative, expressed	9.64354	11.8926	11.3476	2.97767	5.99167	3.91251	2.96642	1.56872	0.0255784	0.398532	up	yes
MSTRG.16527	LOC_Os03g03750	LOC_Os03g03730.1;LOC_Os03g03750.1	NA	NA	NA	NA	expressed protein	1.61712	1.68739	1.87565	4.55714	4.20298	4.00786	0.473114	-1.07974	0.000188046	0.332816	down	yes
MSTRG.16539	LOC_Os03g03910	LOC_Os03g03910.1	GO:0009514(glyoxysome);GO:0004096(catalase activity);GO:0020037(heme binding);GO:0042744(hydrogen peroxide catabolic process)	00380(Tryptophan metabolism);00680(Methane metabolism);04146(Peroxisome);05014(Amyotrophic lateral sclerosis (ALS)	K03781	EC:1.11.1.6	catalase domain containing protein, expressed	5.00386	5.17743	1.82618	0.814804	1.49583	2.09679	3.44098	1.78282	0.0403864	0.474419	up	yes
MSTRG.16553	LOC_Os03g04070	LOC_Os03g04070.1	GO:0005634(nucleus);GO:0003677(DNA binding);GO:0006355(regulation of transcription, DNA-dependent);GO:0006351(transcription, DNA-dependent)	NA	NA	NA	no apical meristem protein, putative, expressed	23.7938	23.8932	15.4822	11.9309	32.9172	44.4876	2.16178	1.11222	0.00180095	0.332816	up	yes
MSTRG.1656	LOC_Os01g25540	LOC_Os01g25540.1	NA	NA	NA	NA	RALFL6 - Rapid ALkalinization Factor RALF family protein precursor, expressed	128.213	129.682	74.187	59.3644	108.854	129.114	2.28053	1.18937	0.0170873	0.337953	up	yes
MSTRG.16586	LOC_Os03g04450	LOC_Os03g04450.1	GO:0016021(integral to membrane);GO:0005886(plasma membrane);GO:0005524(ATP binding);GO:0004674(protein serine/threonine kinase activity);GO:0005199(structural constituent of cell wall)	00270(Cysteine and methionine metabolism)	K00558	EC:2.1.1.37	expressed protein	3.85394	3.64227	3.22034	0.132029	3.09507	2.43273	4.64079	2.21437	0.00967891	0.332816	up	yes
MSTRG.16678	LOC_Os03g05500	LOC_Os03g05500.1	GO:0005634(nucleus);GO:0010311(lateral root formation)	00240(Pyrimidine metabolism);00250(Alanine, aspartate and glutamate metabolism)	K01955	EC:6.3.5.5	DUF260 domain containing protein, putative, expressed	6.89155	10.4285	12.4915	0	2.25101	5.21493	11.7732	3.55744	0.0285021	0.414807	up	yes
MSTRG.16727	LOC_Os03g06020	LOC_Os03g06020.1	GO:0005618(cell wall);GO:0005576(extracellular region);GO:0016020(membrane);GO:0009664(plant-type cell wall organization)	NA	NA	NA	expansin precursor, putative, expressed	22.5513	26.9159	22.8441	5.66955	8.59937	19.2842	4.38252	2.13176	0.0293845	0.418867	up	yes
MSTRG.16728	LOC_Os03g06050	LOC_Os03g06050.1	GO:0005618(cell wall);GO:0005576(extracellular region);GO:0016020(membrane);GO:0009664(plant-type cell wall organization)	NA	NA	NA	expansin precursor, putative, expressed	1.56446	2.70385	0.86655	0.361768	1.64253	3.08789	2.48754	1.31472	0.048924	0.506672	up	yes
MSTRG.16753	LOC_Os03g06350	LOC_Os03g06350.1	NA	NA	NA	NA	DUF623 domain containing protein, expressed	5.35627	10.1927	5.40735	0	0	0	8.22283	3.03963	0.00851813	0.332816	up	yes
MSTRG.16853	LOC_Os03g07430	LOC_Os03g07430.1;LOC_Os03g07430.2;LOC_Os03g07430.3;LOC_Os03g07430.4;LOC_Os03g07430.5	GO:0009507(chloroplast);GO:0005634(nucleus);GO:0005886(plasma membrane);GO:0005524(ATP binding);GO:0004674(protein serine/threonine kinase activity)	NA	K00924	NA	protein kinase domain containing protein, expressed	28.0272	26.8536	26.0696	11.2418	28.2393	26.1497	2.50731	1.32614	0.0143875	0.332816	up	yes
MSTRG.16855	LOC_Os03g07510	LOC_Os03g07510.1	GO:0005737(cytoplasm);GO:0005634(nucleus);GO:0003677(DNA binding);GO:0005515(protein binding);GO:0009742(brassinosteroid mediated signaling pathway);GO:0010086(embryonic root morphogenesis);GO:0006355(regulation of transcription, DNA-dependent);GO:0006351(transcription, DNA-dependent)	NA	NA	NA	expressed protein	8.5616	9.94641	8.63494	1.86449	1.84404	4.01917	3.85513	1.94678	0.0191292	0.355612	up	yes
MSTRG.16879	LOC_Os03g07870	LOC_Os03g07870.1	NA	NA	NA	NA	expressed protein	32.4206	35.3455	29.6803	0	0	0	34.5815	5.11193	3.16306e-05	0.145631	up	yes
MSTRG.16931	LOC_Os03g08390	LOC_Os03g08390.1;LOC_Os03g08390.2	NA	NA	NA	NA	expressed protein	8.59786	5.74242	5.2105	0.879303	5.49915	5.53368	4.83513	2.27355	0.00562724	0.332816	up	yes
MSTRG.16934	LOC_Os03g08460	LOC_Os03g08460.1	GO:0005634(nucleus);GO:0003677(DNA binding);GO:0003700(sequence-specific DNA binding transcription factor activity);GO:0009873(ethylene mediated signaling pathway)	NA	K09286	NA	AP2 domain containing protein, expressed	17.6995	14.3663	18.3536	73.1827	33.352	48.6876	0.224626	-2.1544	0.0114851	0.332816	down	yes
MSTRG.16958	LOC_Os03g08624	LOC_Os03g08624.1	GO:0050662(coenzyme binding);GO:0045552(dihydrokaempferol 4-reductase activity);GO:0009813(flavonoid biosynthetic process)	00940(Phenylpropanoid biosynthesis)	K09753	EC:1.2.1.44	dihydroflavonol-4-reductase, putative, expressed	0.370313	0.547058	0.527066	2.71381	1.94008	2.11522	0.385738	-1.37431	0.00116378	0.332816	down	yes
MSTRG.16968	LOC_Os03g08740	LOC_Os03g08740.1;LOC_Os03g08740.2	GO:0016021(integral to membrane);GO:0005886(plasma membrane);GO:0005524(ATP binding);GO:0004674(protein serine/threonine kinase activity)	NA	NA	NA	expressed protein	6.04379	7.18007	6.58709	2.24786	6.32131	5.94712	2.51051	1.32798	0.021711	0.3731	up	yes
MSTRG.1699	LOC_Os01g26120	LOC_Os01g26120.1	GO:0016021(integral to membrane);GO:0005886(plasma membrane)	NA	NA	NA	membrane associated DUF588 domain containing protein, putative, expressed	1.7431	1.11674	1.40897	4.55837	1.72957	1.55591	0.402231	-1.3139	0.0256919	0.399256	down	yes
MSTRG.16991	LOC_Os03g08940	LOC_Os03g08940.1	GO:0016021(integral to membrane);GO:0005886(plasma membrane);GO:0005524(ATP binding);GO:0004674(protein serine/threonine kinase activity)	NA	NA	NA	expressed protein	323.878	231.584	266.736	118.78	292.056	366.463	2.60628	1.38199	0.0349517	0.449366	up	yes
MSTRG.17000	LOC_Os03g09020	LOC_Os03g09020.1	GO:0005737(cytoplasm);GO:0004022(alcohol dehydrogenase (NAD) activity);GO:0008270(zinc ion binding)	00010(Glycolysis / Gluconeogenesis);00071(Fatty acid metabolism);00350(Tyrosine metabolism);00624(1- and 2-Methylnaphthalene degradation);00641(3-Chloroacrylic acid degradation);00830(Retinol metabolism);00980(Metabolism of xenobiotics by cytochrome P450);00982(Drug metabolism - cytochrome P450)	K00001	EC:1.1.1.1	dehydrogenase, putative, expressed	3.14723	2.05818	3.40132	8.33139	4.53579	6.88978	0.386252	-1.37239	0.0416876	0.480137	down	yes
MSTRG.17043	LOC_Os03g09910	LOC_Os03g09910.1	NA	00300(Lysine biosynthesis)	K10206	EC:2.6.1.83	aminotransferase, classes I and II, domain containing protein, expressed	0.303264	1.1278	0.454594	4.34157	2.63116	3.53732	0.303749	-1.71905	0.0335553	0.441122	down	yes
MSTRG.17198	LOC_Os03g11520	LOC_Os03g11520.1	GO:0005634(nucleus);GO:0005515(protein binding);GO:0003723(RNA binding)	NA	NA	NA	expressed protein	12.509	9.66202	18.7875	24.1489	15.1356	10.4984	0.448442	-1.15701	0.0459035	0.494727	down	yes
MSTRG.17201	LOC_Os03g11540	LOC_Os03g11540.1	GO:0015629(actin cytoskeleton);GO:0005737(cytoplasm);GO:0005662(DNA replication factor A complex);GO:0016605(PML body);GO:0046872(metal ion binding);GO:0005515(protein binding);GO:0003697(single-stranded DNA binding);GO:0000075(cell cycle checkpoint);GO:0000730(DNA recombinase assembly);GO:0006271(DNA strand elongation involved in DNA replication);GO:0000082(G1/S transition of mitotic cell cycle)…	03030(DNA replication);03420(Nucleotide excision repair);03430(Mismatch repair);03440(Homologous recombination)	K07466	NA	RPA1B - Putative single-stranded DNA binding complex subunit 1, expressed	16.7292	21.7455	26.8995	6.58001	11.2188	10.7218	2.79142	1.481	0.0495191	0.507778	up	yes
MSTRG.17291	LOC_Os03g12550	LOC_Os03g12550.2;LOC_Os03g12550.1	NA	NA	NA	NA	expressed protein	4.08989	4.09584	5.39856	0.920753	3.07525	2.85402	2.87011	1.52111	0.0377102	0.461794	up	yes
MSTRG.17330	LOC_Os03g12890	LOC_Os03g12890.1;LOC_Os03g12890.2;LOC_Os03g12890.3;LOC_Os03g12890.4;LOC_Os03g12890.5	GO:0009507(chloroplast);GO:0005739(mitochondrion);GO:0052656(L-isoleucine transaminase activity);GO:0052654(L-leucine transaminase activity);GO:0052655(L-valine transaminase activity);GO:0009082(branched chain family amino acid biosynthetic process)	00280(Valine, leucine and isoleucine degradation);00290(Valine, leucine and isoleucine biosynthesis);00770(Pantothenate and CoA biosynthesis)	K00826	EC:2.6.1.42	aminotransferase domain containing protein, putative, expressed	5.62935	1.91569	4.53737	22.8672	17.6129	17.4474	0.184722	-2.43657	0.0328471	0.438354	down	yes
MSTRG.17362	LOC_Os03g13210	LOC_Os03g13210.1	GO:0005576(extracellular region);GO:0020037(heme binding);GO:0004601(peroxidase activity);GO:0042744(hydrogen peroxide catabolic process)	00360(Phenylalanine metabolism);00680(Methane metabolism);00940(Phenylpropanoid biosynthesis)	K00430	EC:1.11.1.7	peroxidase precursor, putative, expressed	37.8183	30.2326	19.5307	163.218	142.162	109.781	0.198033	-2.33619	0.0272307	0.408816	down	yes
MSTRG.17421	LOC_Os03g14000	LOC_Os03g14000.1	GO:0016021(integral to membrane);GO:0005886(plasma membrane);GO:0005524(ATP binding);GO:0004674(protein serine/threonine kinase activity);GO:0004872(receptor activity)	NA	NA	NA	acyl CoA binding protein, putative, expressed	17.477	17.0226	14.2518	1.153	19.5548	19.3409	10.5777	3.40295	0.0108102	0.332816	up	yes
MSTRG.17425	LOC_Os03g14020	LOC_Os03g14010.3;LOC_Os03g14010.1;LOC_Os03g14010.2;LOC_Os03g14020.2	GO:0005737(cytoplasm);GO:0018025(calmodulin-lysine N-methyltransferase activity)	NA	NA	NA	AGAP009131-PA, putative, expressed	9.4692	14.3799	8.54835	3.31722	5.46035	6.17257	3.06385	1.61535	0.0156874	0.332816	up	yes
MSTRG.17499	LOC_Os03g15020	LOC_Os03g15020.1;LOC_Os03g15020.2;LOC_Os03g15020.3	GO:0048046(apoplast);GO:0004565(beta-galactosidase activity);GO:0043169(cation binding);GO:0005529(sugar binding);GO:0005975(carbohydrate metabolic process)	00052(Galactose metabolism);00511(Other glycan degradation);00600(Sphingolipid metabolism)	K01190	EC:3.2.1.23	beta-galactosidase precursor, putative, expressed	8.35059	8.50096	7.91151	3.15503	5.37022	4.50048	2.3149	1.21095	0.00502819	0.332816	up	yes
MSTRG.17516	LOC_Os03g15270	LOC_Os03g15270.1	GO:0004091(carboxylesterase activity);GO:0080030(methyl indole-3-acetate esterase activity);GO:0080032(methyl jasmonate esterase activity);GO:0080031(methyl salicylate esterase activity)	NA	NA	NA	gibberellin receptor GID1L2, putative, expressed	36.0382	22.3903	16.9297	12.9347	41.4817	41.213	2.33181	1.22145	0.0401248	0.473575	up	yes
MSTRG.17561	LOC_Os03g15880	LOC_Os03g15880.5	GO:0019005(SCF ubiquitin ligase complex);GO:0005515(protein binding);GO:0042742(defense response to bacterium);GO:0050832(defense response to fungus);GO:0009861(jasmonic acid and ethylene-dependent systemic resistance);GO:0009867(jasmonic acid mediated signaling pathway);GO:0031348(negative regulation of defense response);GO:0009909(regulation of flower development);GO:0010218(response to far red…	NA	NA	NA	coronatine-insensitive protein, putative, expressed	7.84138	6.48457	7.15383	3.10404	7.31097	7.65091	2.16072	1.11151	0.0226318	0.378712	up	yes
MSTRG.17565	LOC_Os03g15920	LOC_Os03g15920.3;LOC_Os03g15920.2;LOC_Os03g15920.1	NA	NA	NA	NA	expressed protein	23.0381	21.053	17.711	45.9804	34.196	32.7122	0.469592	-1.09052	0.0293302	0.418809	down	yes
MSTRG.17582	LOC_Os03g16070	LOC_Os03g16070.2;LOC_Os03g16070.1;LOC_Os03g16070.3	NA	NA	NA	NA	expressed protein	7.54247	6.45047	7.78972	2.89187	4.74257	3.91562	2.10334	1.07268	0.0229748	0.381666	up	yes
MSTRG.17593	LOC_Os03g16150	LOC_Os03g16150.3;LOC_Os03g16150.2;LOC_Os03g16150.1	GO:0005525(GTP binding);GO:0004475(mannose-1-phosphate guanylyltransferase activity)	00051(Fructose and mannose metabolism);00520(Amino sugar and nucleotide sugar metabolism)	K00971	EC:2.7.7.22	mannose-1-phosphate guanyltransferase, putative, expressed	63.6638	63.1176	44.2319	17.3166	57.7114	76.4836	4.03943	2.01415	0.00064642	0.332816	up	yes
MSTRG.17594	LOC_Os03g16170	LOC_Os03g16170.1;LOC_Os03g16170.2	GO:0008287(protein serine/threonine phosphatase complex);GO:0046872(metal ion binding);GO:0004722(protein serine/threonine phosphatase activity);GO:0006470(protein dephosphorylation)	NA	K01090	EC:3.1.3.16	protein phosphatase 2C, putative, expressed	4.05574	4.81587	4.96168	0.664594	4.22185	4.68595	3.70317	1.88876	0.0274476	0.408948	up	yes
MSTRG.17645	LOC_Os03g16850	LOC_Os03g16850.1	GO:0005634(nucleus);GO:0003677(DNA binding);GO:0008270(zinc ion binding);GO:0006355(regulation of transcription, DNA-dependent);GO:0006351(transcription, DNA-dependent)	NA	NA	NA	dof zinc finger domain containing protein, putative, expressed	7.53291	12.9658	5.24319	2.39678	4.61678	4.42324	3.24286	1.69727	0.0453015	0.491864	up	yes
MSTRG.17691	LOC_Os03g17220	LOC_Os03g17210.1;LOC_Os03g17210.2;LOC_Os03g17220.1	GO:0016021(integral to membrane);GO:0005886(plasma membrane);GO:0005524(ATP binding);GO:0004674(protein serine/threonine kinase activity)	NA	NA	NA	dirigent, putative, expressed	4.23937	3.81233	5.3846	1.01903	3.17674	3.269	2.71958	1.44338	0.0444809	0.490381	up	yes
MSTRG.1772	LOC_Os01g28450	LOC_Os01g28450.1	GO:0005576(extracellular region);GO:0006952(defense response);GO:0009607(response to biotic stimulus)	NA	NA	NA	SCP-like extracellular protein, expressed	0.106512	0	0	2.2444	2.7176	2.10621	0.320771	-1.64038	0.0021422	0.332816	down	yes
MSTRG.17721	LOC_Os03g17634	LOC_Os03g17634.1	GO:0009507(chloroplast)	NA	NA	NA	PPR repeat domain containing protein, putative, expressed	2.95896	3.05592	3.95371	0.712925	2.59336	2.87677	2.57093	1.36229	0.0472635	0.500443	up	yes
MSTRG.17730	LOC_Os03g17690	LOC_Os03g17690.1;LOC_Os03g17690.2	GO:0020037(heme binding);GO:0016688(L-ascorbate peroxidase activity);GO:0042744(hydrogen peroxide catabolic process)	00053(Ascorbate and aldarate metabolism);00480(Glutathione metabolism)	K00434	EC:1.11.1.11	OsAPx1 - Cytosolic Ascorbate Peroxidase encoding gene 1-8, expressed	269.289	454.397	242.991	112.593	136.871	212.631	3.24809	1.69959	0.0487796	0.506672	up	yes
MSTRG.17735	LOC_Os03g17740	LOC_Os03g17740.1	GO:0016021(integral to membrane);GO:0008643(carbohydrate transport)	NA	NA	NA	transporter, putative, expressed	34.9102	26.9622	26.5423	9.30123	32.4957	41.7984	3.57868	1.83943	0.0114518	0.332816	up	yes
MSTRG.17736	LOC_Os03g17760	LOC_Os03g17760.1	GO:0005737(cytoplasm);GO:0005634(nucleus);GO:0003730(mRNA 3'-UTR binding);GO:0000166(nucleotide binding);GO:0030154(cell differentiation);GO:0043488(regulation of mRNA stability);GO:0010830(regulation of myotube differentiation)	NA	NA	NA	RNA recognition motif containing protein, putative, expressed	21.728	26.2745	37.4629	4.84515	11.4886	16.476	4.89141	2.29025	0.0451526	0.491864	up	yes
MSTRG.17755	LOC_Os03g17990	LOC_Os03g17990.1;LOC_Os03g17990.2	GO:0005789(endoplasmic reticulum membrane);GO:0030134(ER to Golgi transport vesicle);GO:0032580(Golgi cisterna membrane);GO:0016021(integral to membrane);GO:0015031(protein transport);GO:0016192(vesicle-mediated transport)	NA	NA	NA	Yip1 domain containing protein, expressed	30.3588	23.6981	5.19129	2.69345	26.3044	24.0418	8.54393	3.0949	0.023302	0.383399	up	yes
MSTRG.17764	LOC_Os03g18080	LOC_Os03g18080.1;LOC_Os03g18080.2	NA	NA	NA	NA	SacI homology domain containing protein, expressed	2.4375	3.4651	3.05607	0.771348	1.67555	2.11297	2.34361	1.22873	0.0233654	0.383399	up	yes
MSTRG.17790	LOC_Os03g18430	LOC_Os03g18430.1	GO:0016021(integral to membrane);GO:0005524(ATP binding);GO:0004674(protein serine/threonine kinase activity)	NA	K00870	EC:2.7.1.37	protein kinase, putative, expressed	5.96597	7.20125	7.93683	2.26837	4.45415	4.32349	2.43734	1.28531	0.0298446	0.421224	up	yes
MSTRG.17813	LOC_Os03g18640	LOC_Os03g18640.1	GO:0048046(apoplast);GO:0005507(copper ion binding);GO:0052716(hydroquinone:oxygen oxidoreductase activity);GO:0008471(laccase activity);GO:0046274(lignin catabolic process)	00910(Nitrogen metabolism)	K00368	EC:1.7.2.1	laccase precursor protein, putative, expressed	49.624	68.993	37.5949	17.3333	27.2248	28.9275	3.32609	1.73383	0.0147836	0.332816	up	yes
MSTRG.17816	LOC_Os03g18700	LOC_Os03g18700.1	GO:0005576(extracellular region);GO:0008061(chitin binding);GO:0004568(chitinase activity);GO:0016998(cell wall macromolecule catabolic process);GO:0006032(chitin catabolic process);GO:0002213(defense response to insect)	NA	NA	NA	expressed protein	9.9188	7.266	6.95271	25.199	10.1816	8.30621	0.323917	-1.6263	0.0477098	0.502472	down	yes
MSTRG.17827	LOC_Os03g18820	LOC_Os03g18820.2;LOC_Os03g18820.1	GO:0000139(Golgi membrane);GO:0016021(integral to membrane);GO:0016758(transferase activity, transferring hexosyl groups);GO:0035252(UDP-xylosyltransferase activity);GO:0033843(xyloglucan 6-xylosyltransferase activity);GO:0048767(root hair elongation);GO:0009969(xyloglucan biosynthetic process)	NA	K08238	EC:2.4.2.39	glycosyltransferase, putative, expressed	58.6297	55.0353	61.0521	26.7578	55.6174	55.094	2.2455	1.16704	0.0273581	0.408948	up	yes
MSTRG.17858	LOC_Os03g19200	LOC_Os03g19200.1	GO:0016021(integral to membrane);GO:0005886(plasma membrane);GO:0005524(ATP binding);GO:0004674(protein serine/threonine kinase activity)	NA	NA	NA	DNAJ heat shock N-terminal domain-containing protein, putative, expressed	11.8328	16.281	18.1736	3.79137	5.46138	9.05429	3.41849	1.77336	0.0442343	0.489811	up	yes
MSTRG.17864	LOC_Os03g19250	LOC_Os03g19250.1	NA	00130(Ubiquinone and other terpenoid-quinone biosynthesis);00360(Phenylalanine metabolism);00940(Phenylpropanoid biosynthesis)	K01904	EC:6.2.1.12	AMP-binding enzyme, putative, expressed	58.7925	45.3457	57.0982	215.604	138.144	138.791	0.234964	-2.08949	0.00247912	0.332816	down	yes
MSTRG.17947	LOC_Os03g20090	LOC_Os03g20090.1	GO:0005634(nucleus);GO:0003677(DNA binding);GO:0006355(regulation of transcription, DNA-dependent);GO:0006351(transcription, DNA-dependent)	NA	K09422	NA	MYB family transcription factor, putative, expressed	46.8788	23.4351	15.7321	9.63863	54.8062	65.4549	3.82145	1.93412	0.0259918	0.4004	up	yes
MSTRG.17961	LOC_Os03g20350	LOC_Os03g20350.1	GO:0016021(integral to membrane);GO:0005886(plasma membrane);GO:0005524(ATP binding);GO:0004674(protein serine/threonine kinase activity);GO:0005199(structural constituent of cell wall)	NA	NA	NA	expressed protein	0	0.428476	0.42987	1.20485	0.08248	0	0.499299	-1.00203	0.0327358	0.437821	down	yes
MSTRG.18232	LOC_Os03g24220	LOC_Os03g24220.1;LOC_Os03g24220.2	GO:0005737(cytoplasm);GO:0005856(cytoskeleton);GO:0003779(actin binding);GO:0051693(actin filament capping);GO:0007010(cytoskeleton organization)	04666(Fc gamma R-mediated phagocytosis);04810(Regulation of actin cytoskeleton)	K05768	NA	villin protein, putative, expressed	21.8468	20.5597	28.6711	10.1093	11.3066	12.9544	2.08381	1.05922	0.0412803	0.477987	up	yes
MSTRG.18292	LOC_Os03g25340	LOC_Os03g25340.1	GO:0005576(extracellular region);GO:0020037(heme binding);GO:0004601(peroxidase activity);GO:0042744(hydrogen peroxide catabolic process)	00360(Phenylalanine metabolism);00680(Methane metabolism);00940(Phenylpropanoid biosynthesis)	K00430	EC:1.11.1.7	peroxidase precursor, putative, expressed	3.05516	3.30305	2.14575	14.7578	10.7706	12.7978	0.259215	-1.94778	0.00977328	0.332816	down	yes
MSTRG.18380	LOC_Os03g26870	LOC_Os03g26870.1;LOC_Os03g26870.2	GO:0005634(nucleus);GO:0006355(regulation of transcription, DNA-dependent);GO:0006351(transcription, DNA-dependent)	04110(Cell cycle);04111(Cell cycle - yeast);04113(Meiosis - yeast);04114(Oocyte meiosis);04120(Ubiquitin mediated proteolysis)	NA	NA	WD-40 repeat family protein, putative, expressed	12.7401	13.2401	14.6511	33.3334	23.7524	19.8552	0.386835	-1.37021	0.000687179	0.332816	down	yes
MSTRG.18429	LOC_Os03g27800	LOC_Os03g27800.1	NA	NA	NA	NA	paramyosin, putative, expressed	11.5584	6.74445	9.11165	0.0526171	12.2272	9.32961	11.8382	3.56538	0.031128	0.431047	up	yes
MSTRG.18482	LOC_Os03g28300	LOC_Os03g28300.1;LOC_Os03g28300.2	GO:0005622(intracellular);GO:0005524(ATP binding);GO:0005525(GTP binding);GO:0004674(protein serine/threonine kinase activity);GO:0007264(small GTPase mediated signal transduction)	NA	NA	NA	protein kinase domain containing protein, expressed	5.07357	4.33905	6.04522	1.85587	2.56452	3.27793	2.11701	1.08203	0.0399245	0.472908	up	yes
MSTRG.185	LOC_Os01g03130	LOC_Os01g03130.1	NA	NA	NA	NA	expressed protein	11.6964	12.3851	5.65138	3.57876	10.5362	16.1282	3.19213	1.67452	0.00917429	0.332816	up	yes
MSTRG.18577	LOC_Os03g30290	LOC_Os03g30290.1	GO:0005634(nucleus);GO:0043565(sequence-specific DNA binding);GO:0003700(sequence-specific DNA binding transcription factor activity);GO:0006950(response to stress)	NA	NA	NA	expressed protein	0	0	0.385116	1.35364	0	0	0.395653	-1.33769	0.000895644	0.332816	down	yes
MSTRG.18579	LOC_Os03g30260	LOC_Os03g30260.1	GO:0016021(integral to membrane)	NA	NA	NA	COBRA-like protein precursor, putative, expressed	2.01275	1.48254	2.01793	0.366846	0.742618	0.627372	2.04974	1.03544	0.0173478	0.341049	up	yes
MSTRG.18637	LOC_Os03g31400	LOC_Os03g31400.1	GO:0005829(cytosol);GO:0000151(ubiquitin ligase complex);GO:0034450(ubiquitin-ubiquitin ligase activity);GO:0006511(ubiquitin-dependent protein catabolic process)	04120(Ubiquitin mediated proteolysis)	K10597	EC:6.3.2.19	U-box domain-containing protein, putative, expressed	4.01092	4.82887	4.09484	1.00916	3.66149	4.08932	2.94589	1.55871	0.00988666	0.332816	up	yes
MSTRG.18690	LOC_Os03g32499	LOC_Os03g32499.1	NA	NA	NA	NA	expressed protein	24.9542	16.5573	26.1383	44.5742	22.9669	26.012	0.455121	-1.13568	0.0488413	0.506672	down	yes
MSTRG.18696	LOC_Os03g32630	LOC_Os03g32630.1	GO:0005524(ATP binding);GO:0016887(ATPase activity);GO:0006810(transport)	NA	K06184	NA	ABC transporter, ATP-binding protein, putative, expressed	8.40969	10.0767	11.4628	0	10.1338	9.34596	12.9646	3.69651	0.0309736	0.429538	up	yes
MSTRG.18838	LOC_Os03g37330	LOC_Os03g37320.1;LOC_Os03g37330.1	GO:0005737(cytoplasm);GO:0016363(nuclear matrix);GO:0003690(double-stranded DNA binding);GO:0003723(RNA binding);GO:0008270(zinc ion binding);GO:0006310(DNA recombination);GO:0006281(DNA repair);GO:0006260(DNA replication);GO:0044419(interspecies interaction between organisms);GO:0006397(mRNA processing)	NA	NA	NA	KIN, antigenic determinant of recA protein, putative, expressed	0.181511	0.514798	0.530397	3.36268	0.208412	0.203138	0.265184	-1.91493	0.0124758	0.332816	down	yes
MSTRG.18919	LOC_Os03g38950	LOC_Os03g38950.1;LOC_Os03g38950.2	NA	NA	NA	NA	chloroplast post-illumination chlorophyll fluorescence increase protein, putative, expressed	3.9454	3.17302	3.4562	11.0909	9.92289	5.57578	0.348177	-1.52211	0.0316404	0.433858	down	yes
MSTRG.18947	LOC_Os03g39710	LOC_Os03g39710.1	GO:0016021(integral to membrane);GO:0022891(substrate-specific transmembrane transporter activity);GO:0015293(symporter activity);GO:0008643(carbohydrate transport)	NA	NA	NA	transporter family protein, putative, expressed	4.23841	3.59042	2.73678	10.0112	5.8741	5.79474	0.419903	-1.25187	0.0488801	0.506672	down	yes
MSTRG.19001	LOC_Os03g40610	LOC_Os03g40610.1	GO:0009055(electron carrier activity);GO:0020037(heme binding);GO:0004497(monooxygenase activity);GO:0016705(oxidoreductase activity, acting on paired donors, with incorporation or reduction of molecular oxygen)	00361(gamma-Hexachlorocyclohexane degradation);00626(Naphthalene and anthracene degradation);00903(Limonene and pinene degradation);00945(Stilbenoid, diarylheptanoid and gingerol biosynthesis)	K00517	NA	cytochrome P450, putative, expressed	0.0409559	0.155566	0.0575656	1.03684	0.232804	0.0662871	0.499867	-1.00038	0.0210955	0.369155	down	yes
MSTRG.1901	LOC_Os01g32280	LOC_Os01g32280.1	GO:0016021(integral to membrane)	NA	NA	NA	transmembrane protein, putative, expressed	10.6785	12.0404	9.79206	3.21917	5.99425	8.70731	3.22106	1.68754	0.00518371	0.332816	up	yes
MSTRG.19114	LOC_Os03g42600	LOC_Os03g42600.1	NA	NA	NA	NA	expressed protein	1.34663	0	1.91834	11.3274	3.04508	2.8891	0.116008	-3.1077	0.0228921	0.381187	down	yes
MSTRG.19134	LOC_Os03g43010	LOC_Os03g43010.1	GO:0016021(integral to membrane);GO:0005886(plasma membrane);GO:0005524(ATP binding);GO:0004674(protein serine/threonine kinase activity)	NA	NA	NA	expressed protein	9.17128	8.58299	4.60919	3.92244	8.09139	10.4892	2.14831	1.1032	0.0233525	0.383399	up	yes
MSTRG.19165	LOC_Os03g43770	LOC_Os03g43770.1	GO:0019908(nuclear cyclin-dependent protein kinase holoenzyme complex);GO:0016607(nuclear speck);GO:0005524(ATP binding);GO:0030332(cyclin binding);GO:0004693(cyclin-dependent protein kinase activity);GO:0008353(RNA polymerase II carboxy-terminal domain kinase activity);GO:0000380(alternative nuclear mRNA splicing, via spliceosome);GO:0030097(hemopoiesis);GO:0070816(phosphorylation of RNA polymer…	NA	NA	NA	OsFBX97 - F-box domain containing protein, expressed	1.10556	1.01049	1.91995	3.33278	3.02636	2.88067	0.477201	-1.06733	0.0274467	0.408948	down	yes
MSTRG.19182	LOC_Os03g44020	LOC_Os03g44020.1	GO:0005524(ATP binding);GO:0004674(protein serine/threonine kinase activity);GO:0009734(auxin mediated signaling pathway);GO:0009908(flower development);GO:2000012(regulation of auxin polar transport)	NA	K08286	EC:2.7.11.-	AGC_PVPK_like_kin82y.9 - ACG kinases include homologs to PKA, PKG and PKC, expressed	10.2388	11.7137	10.883	0	9.34664	8.97924	15.0134	3.90818	0.0149146	0.332816	up	yes
MSTRG.1919	LOC_Os01g32670	LOC_Os01g32670.1	NA	NA	NA	NA	expressed protein	8.24423	3.27147	5.99054	29.526	22.8157	35.3188	0.217354	-2.20188	0.0480729	0.503957	down	yes
MSTRG.19208	LOC_Os03g44300	LOC_Os03g44300.1;LOC_Os03g44300.2	NA	00010(Glycolysis / Gluconeogenesis);00020(Citrate cycle (TCA cycle);00290(Valine, leucine and isoleucine biosynthesis);00620(Pyruvate metabolism);00650(Butanoate metabolism)	K00162	EC:1.2.4.1	transketolase, putative, expressed	16.6787	14.9807	19.8501	3.00576	14.6229	10.8072	4.69186	2.23016	0.0409007	0.476739	up	yes
MSTRG.193	LOC_Os01g03330	LOC_Os01g03330.1	NA	NA	NA	NA	BBTI3 - Bowman-Birk type bran trypsin inhibitor precursor, expressed	5.45237	5.66383	10.3156	47.5692	17.5008	20.4126	0.128043	-2.96529	0.00181608	0.332816	down	yes
MSTRG.19358	LOC_Os03g46920	LOC_Os03g46920.1	NA	NA	NA	NA	expressed protein	13.9704	17.0683	20.5696	6.27656	9.61919	9.72003	2.37096	1.24547	0.0451218	0.491864	up	yes
MSTRG.19373	LOC_Os03g47169	LOC_Os03g47169.1	NA	04110(Cell cycle);04111(Cell cycle - yeast);04113(Meiosis - yeast);04114(Oocyte meiosis)	K02365	EC:3.4.22.49	Peptidase family C50, putative, expressed	0.268475	0.396653	0.121598	1.56856	0.524468	0.401325	0.481145	-1.05546	0.0466087	0.498182	down	yes
MSTRG.19464	LOC_Os03g48770	LOC_Os03g48770.1	GO:0048046(apoplast);GO:0030145(manganese ion binding);GO:0045735(nutrient reservoir activity)	NA	NA	NA	Cupin domain containing protein, expressed	0.041687	0.210037	0	1.60025	0	0	0.38866	-1.36342	0.0454014	0.492424	down	yes
MSTRG.19476	LOC_Os03g48830	LOC_Os03g48830.1	NA	NA	NA	NA	ribosomal protein-related, putative, expressed	6.59151	8.63483	8.77351	0.205338	4.57479	5.15949	8.40161	3.07067	0.0175242	0.341277	up	yes
MSTRG.19509	LOC_Os03g49440	LOC_Os03g49440.1;LOC_Os03g49440.2	NA	NA	K07025	NA	phosphatase, putative, expressed	51.5479	38.6432	34.4415	15.3074	39.9942	59.2707	3.21889	1.68657	0.0097996	0.332816	up	yes
MSTRG.19530	LOC_Os03g49700	LOC_Os03g49700.1	GO:0005789(endoplasmic reticulum membrane);GO:0016021(integral to membrane)	NA	NA	NA	SNARE associated Golgi protein, putative, expressed	4.76501	4.93172	4.78787	1.7282	6.12804	5.40919	2.32526	1.21739	0.0330479	0.440225	up	yes
MSTRG.19551	LOC_Os03g50050	LOC_Os03g50050.1	GO:0016021(integral to membrane);GO:0005886(plasma membrane);GO:0005524(ATP binding);GO:0004674(protein serine/threonine kinase activity);GO:0004872(receptor activity)	00270(Cysteine and methionine metabolism)	K00558	EC:2.1.1.37	OsFBDUF16 - F-box and DUF domain containing protein, expressed	2.53272	3.15877	2.29381	0	0	0	3.7922	1.92303	0.00170074	0.332816	up	yes
MSTRG.19575	LOC_Os03g50280	LOC_Os03g50280.1	NA	NA	NA	NA	GLTP domain containing protein, putative, expressed	22.889	19.2445	21.0829	6.49203	10.2963	19.0498	3.31987	1.73113	0.029443	0.418915	up	yes
MSTRG.19604	LOC_Os03g50590	LOC_Os03g50590.1	NA	NA	NA	NA	expressed protein	0.178392	0.0374	0	1.8941	1.00834	2.11891	0.390132	-1.35797	0.0377782	0.461805	down	yes
MSTRG.19637	LOC_Os03g51040	LOC_Os03g51040.1	GO:0005524(ATP binding);GO:0004713(protein tyrosine kinase activity)	NA	K00924	NA	STRUBBELIG-RECEPTOR FAMILY 6 precursor, putative, expressed	4.03031	2.10359	0.824982	0.501796	2.80331	3.39335	2.87368	1.5229	0.0481104	0.503996	up	yes
MSTRG.19650	LOC_Os03g51150	LOC_Os03g51150.1	NA	NA	NA	NA	expressed protein	16.9484	24.9358	22.0332	8.80527	7.98047	8.40614	2.18334	1.12654	0.0288917	0.416993	up	yes
MSTRG.19662	LOC_Os03g51390	LOC_Os03g51390.1	GO:0016021(integral to membrane);GO:0005886(plasma membrane);GO:0005524(ATP binding);GO:0004674(protein serine/threonine kinase activity)	NA	NA	NA	expressed protein	0	0	14.4658	21.8753	0	0	0.0362005	-4.78785	0.0393619	0.470167	down	yes
MSTRG.19675	LOC_Os03g51550	LOC_Os03g51550.2;LOC_Os03g51550.1	GO:0005671(Ada2/Gcn5/Ada3 transcription activator complex);GO:0005875(microtubule associated complex);GO:0007095(mitotic cell cycle G2/M transition DNA damage checkpoint)	03040(Spliceosome);04120(Ubiquitin mediated proteolysis)	K10599	EC:6.3.2.19	WD repeat-containing protein 5, putative, expressed	5.24718	6.36483	1.76176	0.603149	4.98275	6.23516	4.73835	2.24438	0.00786237	0.332816	up	yes
MSTRG.19692	LOC_Os03g51840	LOC_Os03g51840.1	GO:0005488(binding)	00270(Cysteine and methionine metabolism)	K00558	EC:2.1.1.37	PPR repeat containing protein, expressed	0	0	0	3.74688	0	0	0.180019	-2.47378	0.0164904	0.332816	down	yes
MSTRG.197	LOC_Os01g03390	LOC_Os01g03390.1	NA	NA	NA	NA	BBTI7 - Bowman-Birk type bran trypsin inhibitor precursor, expressed	19.0275	20.5861	28.0494	236.369	96.8883	171.115	0.0876782	-3.51164	0.00628902	0.332816	down	yes
MSTRG.19779	LOC_Os03g52920	LOC_Os03g52920.1	GO:0016021(integral to membrane);GO:0005886(plasma membrane);GO:0005524(ATP binding);GO:0004674(protein serine/threonine kinase activity)	NA	NA	NA	expressed protein	0	0	0	1.98292	0	0	0.300227	-1.73588	0.0164904	0.332816	down	yes
MSTRG.19798	LOC_Os03g53150	LOC_Os03g53150.2;LOC_Os03g53150.1	GO:0005634(nucleus);GO:0046983(protein dimerization activity);GO:0009734(auxin mediated signaling pathway);GO:0006355(regulation of transcription, DNA-dependent);GO:0006351(transcription, DNA-dependent)	NA	NA	NA	OsIAA13 - Auxin-responsive Aux/IAA gene family member, expressed	115.457	115.077	101.56	56.486	83.0107	77.1403	2.06899	1.04893	0.0015339	0.332816	up	yes
MSTRG.19909	LOC_Os03g55030	LOC_Os03g55030.1	GO:0016758(transferase activity, transferring hexosyl groups)	NA	K08236	EC:2.4.1.210	UDP-glucoronosyl and UDP-glucosyl transferase domain containing protein, expressed	0.938415	1.16228	1.02248	4.03675	2.0824	1.83365	0.376809	-1.4081	0.00516493	0.332816	down	yes
MSTRG.19921	LOC_Os03g55120	LOC_Os03g55120.1	NA	NA	NA	NA	plastocyanin-like domain containing protein, putative, expressed	73.5791	87.2593	102.747	35.2803	34.4739	47.6909	2.34695	1.23079	0.0433973	0.486245	up	yes
MSTRG.19936	LOC_Os03g55260	LOC_Os03g55260.1	GO:0016020(membrane);GO:0009055(electron carrier activity);GO:0020037(heme binding);GO:0033773(isoflavone 2'-hydroxylase activity)	00361(gamma-Hexachlorocyclohexane degradation);00626(Naphthalene and anthracene degradation);00903(Limonene and pinene degradation);00945(Stilbenoid, diarylheptanoid and gingerol biosynthesis)	K00517	NA	cytochrome P450, putative, expressed	4.63702	4.52486	3.04772	1.33483	1.71295	3.073	2.52721	1.33755	0.0220391	0.37619	up	yes
MSTRG.19988	LOC_Os03g55776	LOC_Os03g55776.1	NA	NA	NA	NA	expressed protein	69.7432	42.5986	56.287	13.8254	54.6855	54.4372	4.33161	2.1149	0.0333345	0.440702	up	yes
MSTRG.19993	LOC_Os03g55830	LOC_Os03g55830.1	GO:0005886(plasma membrane);GO:0004871(signal transducer activity);GO:0009416(response to light stimulus)	NA	NA	NA	BTBN10 - Bric-a-Brac, Tramtrack, Broad Complex BTB domain with non-phototropic hypocotyl 3 NPH3 and coiled-coil domains, expressed	17.2865	20.5907	24.2361	8.56802	10.8047	12.0798	2.16689	1.11562	0.0381286	0.46286	up	yes
MSTRG.20037	LOC_Os03g56250	LOC_Os03g56250.1	GO:0016021(integral to membrane);GO:0009505(plant-type cell wall);GO:0005886(plasma membrane);GO:0009506(plasmodesma);GO:0005524(ATP binding);GO:0004674(protein serine/threonine kinase activity);GO:0004872(receptor activity)	NA	K00924	NA	LRR receptor-like protein kinase, putative, expressed	8.44783	4.78315	6.30977	0.860496	7.17074	7.20373	4.66408	2.22159	0.0313279	0.431688	up	yes
MSTRG.20049	LOC_Os03g56380	LOC_Os03g56380.1	GO:0000139(Golgi membrane);GO:0016021(integral to membrane);GO:0008168(methyltransferase activity)	NA	NA	NA	methyltransferase, putative, expressed	11.2642	17.2956	13.7195	4.36026	10.2979	11.6856	3.03091	1.59975	0.028469	0.414794	up	yes
MSTRG.20060	LOC_Os03g56580	LOC_Os03g56580.1	GO:0005634(nucleus);GO:0003677(DNA binding);GO:0006355(regulation of transcription, DNA-dependent);GO:0006351(transcription, DNA-dependent)	NA	NA	NA	no apical meristem protein, putative, expressed	4.96821	3.04672	3.49369	20.3173	4.59495	5.27298	0.205497	-2.28281	0.0334546	0.440702	down	yes
MSTRG.20114	LOC_Os03g57200	LOC_Os03g57200.1	GO:0004364(glutathione transferase activity)	00480(Glutathione metabolism);00980(Metabolism of xenobiotics by cytochrome P450);00982(Drug metabolism - cytochrome P450)	K00799	EC:2.5.1.18	glutathione S-transferase, putative, expressed	137.434	117.535	115.779	52.6282	56.2406	97.1998	2.58478	1.37004	0.0391058	0.469111	up	yes
MSTRG.20182	LOC_Os03g58040	LOC_Os03g58040.2;LOC_Os03g58040.1;LOC_Os03g58040.3	GO:0004353(glutamate dehydrogenase [NAD(P)+] activity);GO:0006520(cellular amino acid metabolic process)	00250(Alanine, aspartate and glutamate metabolism);00330(Arginine and proline metabolism);00471(D-Glutamine and D-glutamate metabolism);00910(Nitrogen metabolism);04964(Proximal tubule bicarbonate reclamation)	K00261	EC:1.4.1.3	glutamate dehydrogenase protein, putative, expressed	107.402	158.751	97.9731	37.9178	109.128	68.7091	3.45342	1.78803	0.0457995	0.494702	up	yes
MSTRG.20209	LOC_Os03g58300	LOC_Os03g58300.1	GO:0009507(chloroplast);GO:0033984(indole-3-glycerol-phosphate lyase activity);GO:0004834(tryptophan synthase activity)	00260(Glycine, serine and threonine metabolism);00400(Phenylalanine, tyrosine and tryptophan biosynthesis)	K01695	EC:4.2.1.20	indole-3-glycerol phosphate lyase, chloroplast precursor, putative, expressed	1.53297	0.320462	2.44232	7.23757	1.56197	1.05906	0.200177	-2.32065	0.0247316	0.393745	down	yes
MSTRG.20272	LOC_Os03g59040	LOC_Os03g59040.2;LOC_Os03g59040.1	GO:0005789(endoplasmic reticulum membrane);GO:0016021(integral to membrane);GO:0004310(farnesyl-diphosphate farnesyltransferase activity);GO:0016491(oxidoreductase activity);GO:0051996(squalene synthase activity);GO:0008299(isoprenoid biosynthetic process)	00100(Steroid biosynthesis)	K00801	EC:2.5.1.21	squalene synthetase, putative, expressed	12.5548	16.0261	18.6859	3.91444	8.68996	6.13603	3.19814	1.67723	0.0443514	0.490127	up	yes
MSTRG.20332	LOC_Os03g59720	LOC_Os03g59720.1	GO:0005840(ribosome);GO:0003735(structural constituent of ribosome);GO:0006412(translation)	03010(Ribosome)	K02919	NA	ribosomal protein L36 containing protein, expressed	14.1116	18.2325	21.407	144.318	12.8494	15.4628	0.0954244	-3.3895	0.0115502	0.332816	down	yes
MSTRG.20338	LOC_Os03g59774	LOC_Os03g59774.1	NA	NA	NA	NA	expressed protein	7.89853	9.59998	9.35097	3.8161	2.50054	4.01543	2.04827	1.0344	0.0472764	0.500443	up	yes
MSTRG.20345	LOC_Os03g60090	LOC_Os03g60090.1;LOC_Os03g60090.2	GO:0004489(methylenetetrahydrofolate reductase (NADPH) activity);GO:0006555(methionine metabolic process)	00670(One carbon pool by folate);00680(Methane metabolism)	K00297	EC:1.5.1.20	methylenetetrahydrofolate reductase, putative, expressed	72.7061	73.0427	93.9894	32.5587	53.8121	57.5726	2.36119	1.23952	0.044243	0.489811	up	yes
MSTRG.20401	LOC_Os03g60639	LOC_Os03g60639.1	NA	NA	NA	NA	expressed protein	3.62708	2.68911	1.8484	0.500836	1.40742	1.11531	2.80268	1.48681	0.0138034	0.332816	up	yes
MSTRG.20448	LOC_Os03g61110	LOC_Os03g61110.1	GO:0003677(DNA binding);GO:0000166(nucleotide binding);GO:0003723(RNA binding);GO:0008270(zinc ion binding)	NA	NA	NA	RNA-binding motif protein, putative, expressed	8.4971	9.23381	8.50454	4.00581	8.77156	7.79723	2.0702	1.04977	0.0188858	0.353467	up	yes
MSTRG.20452	LOC_Os03g61150	LOC_Os03g61150.1;LOC_Os03g61150.2;LOC_Os03g61150.3	NA	NA	NA	NA	expressed protein	34.1175	37.714	27.8549	252.404	175.292	162.72	0.137001	-2.86774	0.00333333	0.332816	down	yes
MSTRG.20457	LOC_Os03g61240	LOC_Os03g61240.1	NA	NA	NA	NA	expressed protein	2.81602	2.90264	2.93848	0	0	0	3.8608	1.9489	4.08621e-06	0.0752537	up	yes
MSTRG.20468	LOC_Os03g61490	LOC_Os03g61490.1	GO:0016021(integral to membrane);GO:0008285(negative regulation of cell proliferation)	NA	NA	NA	expressed protein	9.75032	5.15962	4.60969	30.2125	28.2222	37.7553	0.267789	-1.90083	0.039446	0.470485	down	yes
MSTRG.20531	LOC_Os03g62230	LOC_Os03g62230.1	GO:0005634(nucleus);GO:0003676(nucleic acid binding);GO:0030528(transcription regulator activity);GO:0008270(zinc ion binding);GO:0006355(regulation of transcription, DNA-dependent);GO:0006351(transcription, DNA-dependent)	NA	K03540	EC:3.1.26.5	ZOS3-24 - C2H2 zinc finger protein, expressed	1.91685	1.20402	0.809704	6.97942	4.25287	4.29015	0.302062	-1.72708	0.0339818	0.443848	down	yes
MSTRG.20577	LOC_Os03g62750	LOC_Os03g62750.1;LOC_Os03g62750.2;LOC_Os03g62750.3;LOC_Os03g62750.4	GO:0009535(chloroplast thylakoid membrane);GO:0016021(integral to membrane);GO:0009658(chloroplast organization);GO:0051205(protein insertion into membrane)	03060(Protein export);03070(Bacterial secretion system)	K03217	NA	inner membrane protein, putative, expressed	2.24969	2.68617	2.59273	0.793302	1.3967	1.55898	2.00288	1.00208	0.00951826	0.332816	up	yes
MSTRG.20635	LOC_Os03g63530	LOC_Os03g63530.2;LOC_Os03g63530.1	GO:0016021(integral to membrane);GO:0005886(plasma membrane);GO:0005524(ATP binding);GO:0004674(protein serine/threonine kinase activity)	NA	NA	NA	histone-like transcription factor and archaeal histone, putative, expressed	3.68479	4.70439	2.69887	1.01192	2.1578	2.74455	2.6975	1.43162	0.00660672	0.332816	up	yes
MSTRG.20691	LOC_Os03g64170	LOC_Os03g64170.2;LOC_Os03g64170.1	GO:0005576(extracellular region);GO:0016298(lipase activity);GO:0016042(lipid catabolic process)	NA	NA	NA	GDSL-like lipase/acylhydrolase, putative, expressed	3.83932	2.05578	2.95724	0.719369	1.00704	1.09675	2.31199	1.20913	0.0427245	0.485373	up	yes
MSTRG.20721	LOC_Os04g01140	LOC_Os04g01140.1;LOC_Os04g01140.2	GO:0016021(integral to membrane);GO:0009055(electron carrier activity);GO:0020037(heme binding);GO:0004497(monooxygenase activity);GO:0016705(oxidoreductase activity, acting on paired donors, with incorporation or reduction of molecular oxygen);GO:0016020(membrane)	00140(Steroid hormone biosynthesis);00380(Tryptophan metabolism);00830(Retinol metabolism);00980(Metabolism of xenobiotics by cytochrome P450)	K07408	EC:1.14.14.1	cytochrome P450 93A2, putative, expressed	7.70564	10.5263	7.18679	22.9429	15.634	12.4762	0.385842	-1.37392	0.039409	0.470254	down	yes
MSTRG.20738	LOC_Os04g01470	LOC_Os04g01470.1	NA	00944(Flavone and flavonol biosynthesis)	K05279	EC:2.1.1.76	O-methyltransferase, putative, expressed	0.277191	0	0.321865	47.0336	2.499	12.5905	0.0219876	-5.50717	0.0259001	0.400113	down	yes
MSTRG.20751	LOC_Os04g01570	LOC_Os04g01570.1	GO:0004857(enzyme inhibitor activity);GO:0030599(pectinesterase activity)	NA	NA	NA	invertase/pectin methylesterase inhibitor family protein, putative, expressed	0	0	0	9.91841	0	0	0.0719536	-3.79679	0.0164904	0.332816	down	yes
MSTRG.20763	LOC_Os04g01910	LOC_Os04g01910.1	GO:0016021(integral to membrane);GO:0005886(plasma membrane);GO:0005524(ATP binding);GO:0004674(protein serine/threonine kinase activity)	NA	NA	NA	legume lectins beta domain containing protein, putative, expressed	0.482263	0.330066	1.3289	1.90311	0.598364	0.605792	0.467644	-1.09652	0.0266637	0.404824	down	yes
MSTRG.20814	LOC_Os04g02830	LOC_Os04g02830.1	GO:0003755(peptidyl-prolyl cis-trans isomerase activity);GO:0006457(protein folding)	04622(RIG-I-like receptor signaling pathway)	K09578	EC:5.2.1.8	expressed protein	25.1189	26.7471	26.0854	147.553	23.1177	27.293	0.153974	-2.69924	0.0212482	0.36956	down	yes
MSTRG.20833	LOC_Os04g03164	LOC_Os04g03164.1	NA	NA	NA	NA	expressed protein	7.33831	3.40514	8.13996	61.6578	22.8239	25.4018	0.0919807	-3.44252	0.00823311	0.332816	down	yes
MSTRG.20846	LOC_Os04g03520	LOC_Os04g03520.1	GO:0016021(integral to membrane);GO:0005886(plasma membrane);GO:0005524(ATP binding);GO:0004674(protein serine/threonine kinase activity);GO:0009738(abscisic acid mediated signaling pathway);GO:0019722(calcium-mediated signaling);GO:0048364(root development);GO:0009845(seed germination)	NA	NA	NA	expressed protein	0	0.00506747	0.523657	1.84007	0	0	0.323902	-1.62637	0.000948855	0.332816	down	yes
MSTRG.20971	LOC_Os04g08200	LOC_Os04g08200.1	GO:0016607(nuclear speck);GO:0005681(spliceosomal complex);GO:0006397(mRNA processing);GO:0008380(RNA splicing)	NA	NA	NA	expressed protein	0	0	0	3.2996	0.463195	1.94458	0.229346	-2.1244	0.0458233	0.494727	down	yes
MSTRG.2100	LOC_Os01g36600	LOC_Os01g36600.1	NA	NA	NA	NA	PPR repeat domain containing protein, putative, expressed	0	0	0	9.94425	0	0	0.0717665	-3.80054	0.0164904	0.332816	down	yes
MSTRG.21050	LOC_Os04g09900	LOC_Os04g09900.1;LOC_Os04g09900.3;LOC_Os04g09900.2	GO:0016829(lyase activity);GO:0000287(magnesium ion binding);GO:0051498(syn-copalyl diphosphate synthase activity);GO:0006952(defense response)	00904(Diterpenoid biosynthesis)	K04120	EC:5.5.1.13	ent-kaurene synthase, chloroplast precursor, putative, expressed	2.98814	0.490391	2.87791	30.3774	6.66553	12.0919	0.0756976	-3.72361	0.0296693	0.420797	down	yes
MSTRG.21052	LOC_Os04g10010	LOC_Os04g10000.1;LOC_Os04g10010.1	GO:0005488(binding);GO:0016491(oxidoreductase activity)	00906(Carotenoid biosynthesis)	K09841	EC:1.1.1.288	sex determination protein tasselseed-2, putative, expressed	4.8013	1.74158	5.84592	26.4308	5.35845	9.60593	0.140201	-2.83443	0.0393379	0.470167	down	yes
MSTRG.21053	LOC_Os04g10160	LOC_Os04g10160.1	GO:0016021(integral to membrane);GO:0009055(electron carrier activity);GO:0020037(heme binding);GO:0004497(monooxygenase activity);GO:0016705(oxidoreductase activity, acting on paired donors, with incorporation or reduction of molecular oxygen);GO:0006952(defense response)	00982(Drug metabolism - cytochrome P450)	K07414	EC:1.14.14.1	cytochrome P450, putative, expressed	1.37089	0.042077	1.70855	31.6556	3.1068	12.3859	0.047873	-4.38464	0.0398272	0.472547	down	yes
MSTRG.21056	LOC_Os04g10060	LOC_Os04g10060.1	GO:0000287(magnesium ion binding);GO:0034279(syn-pimara-7,15-diene synthase activity);GO:0006952(defense response)	00904(Diterpenoid biosynthesis)	K04121	EC:4.2.3.19	ent-kaurene synthase, chloroplast precursor, putative, expressed	0	0	0.017947	1.15227	0.151481	0.673198	0.459243	-1.12267	0.0489392	0.506672	down	yes
MSTRG.21165	LOC_Os04g13210	LOC_Os04g13210.1	GO:0016021(integral to membrane);GO:0000325(plant-type vacuole);GO:0005886(plasma membrane);GO:0009506(plasmodesma);GO:0005774(vacuolar membrane);GO:0005524(ATP binding);GO:0008517(folic acid transporter activity);GO:0008559(xenobiotic-transporting ATPase activity);GO:0009624(response to nematode);GO:0009414(response to water deprivation);GO:0009611(response to wounding);GO:0010118(stomatal movem…	02010(ABC transporters)	K05666	NA	multidrug resistance-associated protein, putative, expressed	0.463026	0.235749	0.813478	2.28904	1.23979	1.06537	0.395901	-1.33679	0.00543868	0.332816	down	yes
MSTRG.21269	LOC_Os04g15800	LOC_Os04g15800.1	NA	NA	NA	NA	expressed protein	20.2612	30.8966	28.3266	8.53448	15.3643	18.7197	2.94772	1.5596	0.0398354	0.472547	up	yes
MSTRG.21338	LOC_Os04g19740	LOC_Os04g19740.1	GO:0009535(chloroplast thylakoid membrane);GO:0046872(metal ion binding);GO:0004802(transketolase activity)	00030(Pentose phosphate pathway);00710(Carbon fixation in photosynthetic organisms);01051(Biosynthesis of ansamycins)	K00615	EC:2.2.1.1	transketolase, chloroplast precursor, putative, expressed	3.15676	2.56525	2.93985	0.662564	2.34751	1.66325	2.42003	1.27502	0.0288789	0.416993	up	yes
MSTRG.21345	LOC_Os04g20070	LOC_Os04g20070.1	GO:0005488(binding);GO:0016491(oxidoreductase activity);GO:0046686(response to cadmium ion);GO:0080167(response to karrikin)	00960(Tropane, piperidine and pyridine alkaloid biosynthesis)	K08081	EC:1.1.1.206	tropinone reductase 2, putative, expressed	0	0.164867	0.0360616	1.20797	1.07451	0.417214	0.458853	-1.1239	0.035788	0.453391	down	yes
MSTRG.21536	LOC_Os04g25650	LOC_Os04g25060.1;LOC_Os04g25650.1	GO:0016021(integral to membrane);GO:0005886(plasma membrane);GO:0005524(ATP binding);GO:0005515(protein binding);GO:0004674(protein serine/threonine kinase activity);GO:0004872(receptor activity)	NA	NA	NA	cysteine-rich receptor-like protein kinase, putative, expressed	6.26322	9.00164	4.07239	73.9453	17.836	35.15	0.104739	-3.25512	0.0449246	0.491864	down	yes
MSTRG.21562	LOC_Os04g25440	LOC_Os04g25440.1;LOC_Os04g25440.2	GO:0016758(transferase activity, transferring hexosyl groups)	00940(Phenylpropanoid biosynthesis)	NA	NA	cytokinin-O-glucosyltransferase 2, putative, expressed	7.70562	3.88289	5.51999	19.5505	10.3511	10.829	0.304399	-1.71596	0.0410723	0.47738	down	yes
MSTRG.21606	LOC_Os04g26960	LOC_Os04g26960.1	NA	00902(Monoterpenoid biosynthesis)	K07385	EC:4.2.3.-	terpene synthase, putative, expressed	2.01131	1.82249	2.84374	0.296746	0.317135	0.512722	2.32747	1.21876	0.0226407	0.378712	up	yes
MSTRG.21668	LOC_Os04g28370	LOC_Os04g28370.1	NA	NA	NA	NA	hypothetical protein	0	0.259521	0	3.71324	0.557934	0.909755	0.216607	-2.20685	0.0216772	0.3731	down	yes
MSTRG.21672	LOC_Os04g28410	LOC_Os04g28410.1	NA	NA	NA	NA	expressed protein	2.6326	7.30624	4.45081	0	0	0	5.39038	2.43039	0.0311525	0.431047	up	yes
MSTRG.21677	LOC_Os04g28780	LOC_Os04g28780.1	GO:0016021(integral to membrane);GO:0044459(plasma membrane part);GO:0005524(ATP binding);GO:0005516(calmodulin binding);GO:0004674(protein serine/threonine kinase activity);GO:0004872(receptor activity);GO:0005529(sugar binding);GO:0048544(recognition of pollen)	NA	K00924	NA	serine/threonine-protein kinase receptor precursor, putative, expressed	1.23463	2.25146	1.50545	6.60786	2.46096	3.34022	0.333472	-1.58436	0.038661	0.466747	down	yes
MSTRG.21748	LOC_Os04g30800	LOC_Os04g30800.2;LOC_Os04g30800.1	GO:0005789(endoplasmic reticulum membrane);GO:0016021(integral to membrane);GO:0046923(ER retention sequence binding);GO:0004872(receptor activity);GO:0006621(protein retention in ER lumen);GO:0015031(protein transport);GO:0016192(vesicle-mediated transport)	05110(Vibrio cholerae infection)	K10949	NA	ER lumen protein retaining receptor, putative, expressed	3.50372	3.79164	3.30249	0.700855	2.26842	1.07708	2.72995	1.44887	0.0361052	0.455744	up	yes
MSTRG.2179	LOC_Os01g37810	LOC_Os01g37810.1	NA	NA	NA	NA	expressed protein	4.95735	1.90714	0.756384	0	5.00003	9.63467	5.26081	2.39529	0.0201934	0.36152	up	yes
MSTRG.21818	LOC_Os04g31910	LOC_Os04g31910.1	NA	NA	NA	NA	expressed protein	11.6323	13.7648	12.236	5.45554	11.4377	13.4875	2.29616	1.19922	0.0168106	0.335906	up	yes
MSTRG.21841	LOC_Os04g32300	LOC_Os04g32300.1	GO:0005737(cytoplasm);GO:0005634(nucleus);GO:0009055(electron carrier activity);GO:0015035(protein disulfide oxidoreductase activity);GO:0045454(cell redox homeostasis);GO:0022900(electron transport chain);GO:0006810(transport)	NA	K03676	NA	OsGrx_C9 - glutaredoxin subgroup III, expressed	0	0	0	1.95045	0	0	0.303866	-1.71849	0.0164904	0.332816	down	yes
MSTRG.21909	LOC_Os04g33150	LOC_Os04g33150.1	GO:0006950(response to stress)	NA	NA	NA	desiccation-related protein PCC13-62 precursor, putative, expressed	4.49722	3.72811	10.0521	33.8406	40.8662	26.3423	0.146348	-2.77252	0.029507	0.419302	down	yes
MSTRG.2193	LOC_Os01g37960	LOC_Os01g37960.1	GO:0005788(endoplasmic reticulum lumen);GO:0016787(hydrolase activity)	NA	K01463	NA	hydrolase, putative, expressed	53.8959	54.357	48.8264	18.3344	54.9385	55.9977	3.16649	1.66288	0.00842153	0.332816	up	yes
MSTRG.21941	LOC_Os04g33530	LOC_Os04g33530.1	GO:0005576(extracellular region);GO:0003993(acid phosphatase activity);GO:0046872(metal ion binding)	NA	NA	NA	Ser/Thr protein phosphatase family protein, putative, expressed	2.69948	4.00878	2.7801	0.719812	0.890531	1.75378	2.6253	1.39248	0.0285037	0.414807	up	yes
MSTRG.21942	LOC_Os04g33560	LOC_Os04g33560.1	NA	NA	NA	NA	expressed protein	0.019416	0	0.437237	0.979878	0.166419	0.1162	0.48873	-1.03289	0.00421084	0.332816	down	yes
MSTRG.21946	LOC_Os04g33590	LOC_Os04g33590.1;LOC_Os04g33590.2	GO:0005576(extracellular region)	NA	NA	NA	hydrolase, alpha/beta fold family protein, putative, expressed	9.17507	6.55831	7.36307	18.1803	11.4919	14.8821	0.454354	-1.13811	0.0451276	0.491864	down	yes
MSTRG.21952	LOC_Os04g33670	LOC_Os04g33670.1	GO:0016021(integral to membrane);GO:0005886(plasma membrane);GO:0005524(ATP binding);GO:0004674(protein serine/threonine kinase activity)	NA	NA	NA	expressed protein	2.46068	3.86575	3.36746	0	1.56955	1.83924	4.55353	2.18699	0.0176061	0.342028	up	yes
MSTRG.21998	LOC_Os04g34140	LOC_Os04g34140.1	GO:0009506(plasmodesma);GO:0000151(ubiquitin ligase complex);GO:0070696(transmembrane receptor protein serine/threonine kinase binding);GO:0004842(ubiquitin-protein ligase activity);GO:0010200(response to chitin)	03060(Protein export)	K09540	NA	U-box protein CMPG1, putative, expressed	0	0	0	14.0727	0	0	0.0504528	-4.30892	0.0164904	0.332816	down	yes
MSTRG.2200	LOC_Os01g38110	LOC_Os01g38110.1	NA	00982(Drug metabolism - cytochrome P450)	K07414	EC:1.14.14.1	cytochrome P450, putative, expressed	1.18626	0.207655	1.03953	5.45753	2.79861	2.71426	0.243517	-2.0379	0.0230044	0.381666	down	yes
MSTRG.22003	LOC_Os04g34180	LOC_Os04g34180.1	GO:0016021(integral to membrane);GO:0005886(plasma membrane);GO:0005524(ATP binding);GO:0004674(protein serine/threonine kinase activity)	04622(RIG-I-like receptor signaling pathway)	K11594	EC:3.6.1.-	expressed protein	1.24865	0.811637	1.93148	13.5077	4.61157	7.92342	0.137627	-2.86117	0.00960816	0.332816	down	yes
MSTRG.22196	LOC_Os04g37480	LOC_Os04g37480.1	NA	00051(Fructose and mannose metabolism);00363(Bisphenol A degradation);00591(Linoleic acid metabolism);00625(Tetrachloroethene degradation);00650(Butanoate metabolism)	K00100	NA	oxidoreductase, aldo/keto reductase family protein, putative, expressed	9.62363	11.1904	10.2186	3.43523	3.81096	6.74288	2.74905	1.45894	0.0270354	0.407778	up	yes
MSTRG.22225	LOC_Os04g37740	LOC_Os04g37740.1	GO:0016021(integral to membrane);GO:0008270(zinc ion binding)	NA	NA	NA	zinc finger, C3HC4 type domain containing protein, expressed	0	0	9.07985	19.8483	0	0	0.0393037	-4.66919	0.0212287	0.36956	down	yes
MSTRG.22237	LOC_Os04g37970	LOC_Os04g37970.1	GO:0016021(integral to membrane);GO:0022891(substrate-specific transmembrane transporter activity);GO:0015293(symporter activity);GO:0008643(carbohydrate transport)	NA	NA	NA	transporter family protein, putative, expressed	8.20062	5.54301	4.2043	19.3166	18.6445	19.8909	0.379614	-1.39739	0.0449948	0.491864	down	yes
MSTRG.22272	LOC_Os04g38430	LOC_Os04g38430.1;LOC_Os04g38430.2	NA	NA	NA	NA	nodulin, putative, expressed	7.85892	9.28798	8.88236	3.65342	3.28647	4.89317	2.12064	1.0845	0.0272389	0.408816	up	yes
MSTRG.22362	LOC_Os04g39240	LOC_Os04g39240.1	NA	NA	NA	NA	expressed protein	8.67735	9.70907	8.48048	1.75565	8.43765	9.74893	4.32409	2.1124	0.010413	0.332816	up	yes
MSTRG.22400	LOC_Os04g39610	LOC_Os04g39610.1;LOC_Os04g39610.2	GO:0046658(anchored to plasma membrane);GO:0009505(plant-type cell wall);GO:0008889(glycerophosphodiester phosphodiesterase activity);GO:0009932(cell tip growth);GO:0006071(glycerol metabolic process);GO:0010442(guard cell morphogenesis);GO:0006629(lipid metabolic process);GO:0052541(plant-type cell wall cellulose metabolic process);GO:0048765(root hair cell differentiation);GO:0010026(trichome d…	NA	NA	NA	glycerophosphoryl diester phosphodiesterase family protein, putative, expressed	4.12542	4.01986	4.02457	1.03058	1.38598	2.67879	2.69253	1.42896	0.0194194	0.356704	up	yes
MSTRG.22463	LOC_Os04g40390	LOC_Os04g40390.1	NA	NA	NA	NA	expressed protein	0	0	0	2.85006	0	0	0.226693	-2.14119	0.0164904	0.332816	down	yes
MSTRG.22465	LOC_Os04g40410	LOC_Os04g40410.1	NA	NA	NA	NA	high affinity nitrate transporter, putative, expressed	0.245795	0.0687959	0.347494	2.94292	0.264622	1.13203	0.283056	-1.82084	0.0410309	0.477351	down	yes
MSTRG.22479	LOC_Os04g40560	LOC_Os04g40560.1	GO:0016021(integral to membrane);GO:0005886(plasma membrane);GO:0005524(ATP binding);GO:0004674(protein serine/threonine kinase activity);GO:0005199(structural constituent of cell wall)	NA	K10730	EC:3.6.1.-	WD domain, G-beta repeat domain containing protein, expressed	2.71529	4.5731	2.13695	0	3.41771	3.35424	5.13887	2.36145	0.0110169	0.332816	up	yes
MSTRG.22540	LOC_Os04g41229	LOC_Os04g41229.2;LOC_Os04g41229.1	GO:0005829(cytosol);GO:0005634(nucleus);GO:0003677(DNA binding);GO:0006355(regulation of transcription, DNA-dependent);GO:0006351(transcription, DNA-dependent)	04712(Circadian rhythm - plant)	NA	NA	helix-loop-helix DNA-binding domain containing protein, expressed	3.98238	4.88459	3.26738	11.7776	9.07038	10.5982	0.415511	-1.26704	0.0246482	0.393542	down	yes
MSTRG.22558	LOC_Os04g41400	LOC_Os04g41400.1	GO:0016021(integral to membrane);GO:0005215(transporter activity);GO:0006857(oligopeptide transport)	NA	K03305	NA	peptide transporter PTR2, putative, expressed	2.83283	2.75358	2.11245	10.6472	6.63751	7.13376	0.306949	-1.70393	0.0109928	0.332816	down	yes
MSTRG.22577	LOC_Os04g41740	LOC_Os04g41740.1	NA	NA	NA	NA	expressed protein	5.97393	6.77886	6.99128	0.812307	3.19079	4.30835	4.57313	2.19318	0.0110709	0.332816	up	yes
MSTRG.22583	LOC_Os04g41810	LOC_Os04g41810.1	NA	NA	NA	NA	expressed protein	22.9131	37.7226	28.869	5.4689	13.6191	13.099	5.02364	2.32873	0.0153532	0.332816	up	yes
MSTRG.22729	LOC_Os04g43490	LOC_Os04g43490.1;LOC_Os04g43490.2	GO:0005737(cytoplasm);GO:0009506(plasmodesma);GO:0005524(ATP binding);GO:0004674(protein serine/threonine kinase activity)	04340(Hedgehog signaling pathway);04711(Circadian rhythm - fly)	K02218	EC:2.7.11.1	CK1_CaseinKinase_1.7 - CK1 includes the casein kinase 1 kinases, expressed	25.0755	27.9908	23.6845	11.7039	16.1373	13.0719	2.15588	1.10827	0.0109371	0.332816	up	yes
MSTRG.228	LOC_Os01g03940	LOC_Os01g03940.1	NA	NA	NA	NA	expressed protein	1.81317	2.08096	2.21059	0	0	0	2.9499	1.56067	0.000562101	0.332816	up	yes
MSTRG.22881	LOC_Os04g45570	LOC_Os04g45570.2;LOC_Os04g45570.1	GO:0016021(integral to membrane);GO:0005886(plasma membrane);GO:0005524(ATP binding);GO:0004674(protein serine/threonine kinase activity)	NA	NA	NA	expressed protein	4.69988	2.66226	6.57749	10.4958	3.43574	2.55606	0.362262	-1.46489	0.0318277	0.434215	down	yes
MSTRG.22893	LOC_Os04g45730	LOC_Os04g45730.1	GO:0005524(ATP binding);GO:0004674(protein serine/threonine kinase activity);GO:0009611(response to wounding)	NA	K00924	NA	protein kinase domain containing protein, expressed	44.5286	28.7358	23.1218	8.59419	18.6752	33.859	4.41105	2.14112	0.0162432	0.332816	up	yes
MSTRG.22916	LOC_Os04g45920	LOC_Os04g45920.1	GO:0005886(plasma membrane);GO:0005524(ATP binding);GO:0004674(protein serine/threonine kinase activity)	NA	K00924	NA	protein kinase domain containing protein, expressed	0.394758	0.515857	0.766311	3.13717	1.13596	2.55239	0.354782	-1.495	0.042181	0.483552	down	yes
MSTRG.22945	LOC_Os04g46280	LOC_Os04g46280.1	GO:0016787(hydrolase activity);GO:0046872(metal ion binding);GO:0009611(response to wounding)	NA	NA	NA	hydrolase, NUDIX family, domain containing protein, expressed	22.8691	16.6873	23.3659	6.91693	14.9072	16.2214	2.85632	1.51416	0.0379281	0.462149	up	yes
MSTRG.22962	LOC_Os04g46530	LOC_Os04g46530.1	GO:0016021(integral to membrane);GO:0005886(plasma membrane);GO:0006950(response to stress);GO:0006833(water transport)	NA	K09873	NA	retrotransposon protein, putative, unclassified, expressed	10.0442	8.76118	7.02364	0.790025	1.34391	2.32749	6.19298	2.63063	0.00161936	0.332816	up	yes
MSTRG.23023	LOC_Os04g47270	LOC_Os04g47270.1	GO:0016491(oxidoreductase activity)	NA	K11450	EC:1.-.-.-	amine oxidase, putative, expressed	2.84229	3.49878	0.921305	0.529619	3.37676	3.22222	2.89141	1.53177	0.0290463	0.418079	up	yes
MSTRG.23035	LOC_Os04g47370	LOC_Os04g47360.1;LOC_Os04g47370.2;LOC_Os04g47370.1	GO:0016021(integral to membrane);GO:0005886(plasma membrane);GO:0005524(ATP binding);GO:0004674(protein serine/threonine kinase activity)	NA	NA	NA	coiled-coil domain-containing protein 124, putative, expressed	27.903	27.7414	25.788	61.6131	34.1751	26.8134	0.41931	-1.25391	0.024594	0.393003	down	yes
MSTRG.23049	LOC_Os04g47580	LOC_Os04g47580.1	GO:0005634(nucleus);GO:0019901(protein kinase binding);GO:0051301(cell division);GO:0007067(mitosis);GO:0000079(regulation of cyclin-dependent protein kinase activity)	04110(Cell cycle);04115(p53 signaling pathway);04914(Progesterone-mediated oocyte maturation)	K05868	NA	cyclin, putative, expressed	13.0342	18.7912	18.8456	5.75885	8.25826	9.44707	2.5885	1.37211	0.0367751	0.458078	up	yes
MSTRG.23050	LOC_Os04g47620	LOC_Os04g47620.1	GO:0009507(chloroplast);GO:0005886(plasma membrane);GO:0005524(ATP binding);GO:0004674(protein serine/threonine kinase activity);GO:0004713(protein tyrosine kinase activity)	NA	K00924	NA	protein kinase APK1B, chloroplast precursor, putative, expressed	22.8419	11.9511	10.1594	6.1335	21.7337	23.8895	2.78244	1.47635	0.0430114	0.486112	up	yes
MSTRG.23099	LOC_Os04g48140	LOC_Os04g48140.1	GO:0000139(Golgi membrane);GO:0016021(integral to membrane);GO:0008757(S-adenosylmethionine-dependent methyltransferase activity);GO:0052546(cell wall pectin metabolic process)	NA	NA	NA	methyltransferase, putative, expressed	3.65886	3.8945	3.37218	1.19853	2.61744	2.09876	2.22495	1.15377	0.0075647	0.332816	up	yes
MSTRG.23123	LOC_Os04g48416	LOC_Os04g48416.1	GO:0048046(apoplast);GO:0009505(plant-type cell wall);GO:0042802(identical protein binding);GO:0004252(serine-type endopeptidase activity);GO:0080001(mucilage extrusion from seed coat);GO:0048359(mucilage metabolic process involved seed coat development);GO:0043086(negative regulation of catalytic activity);GO:0006508(proteolysis)	NA	K01342	EC:3.4.21.62	OsSub45 - Putative Subtilisin homologue, expressed	0	0	0	2.73604	0	0	0.234321	-2.09344	0.0164904	0.332816	down	yes
MSTRG.23163	LOC_Os04g49110	LOC_Os04g49110.1	GO:0005737(cytoplasm);GO:0005634(nucleus);GO:0006355(regulation of transcription, DNA-dependent);GO:0006351(transcription, DNA-dependent)	NA	NA	NA	GRAS family transcription factor domain containing protein, expressed	15.703	20.8409	14.5314	9.08906	17.237	23.2605	2.05661	1.04027	0.0311407	0.431047	up	yes
MSTRG.23167	LOC_Os04g49160	LOC_Os04g49160.1	GO:0016021(integral to membrane);GO:0008270(zinc ion binding);GO:0006952(defense response);GO:0010200(response to chitin)	NA	NA	NA	zinc finger, C3HC4 type domain containing protein, expressed	0.746856	0.385105	0.775146	4.2322	3.85724	4.28215	0.301845	-1.72812	0.00414628	0.332816	down	yes
MSTRG.23173	LOC_Os04g49210	LOC_Os04g49210.1	GO:0031418(L-ascorbic acid binding);GO:0046872(metal ion binding);GO:0045486(naringenin 3-dioxygenase activity);GO:0016702(oxidoreductase activity, acting on single donors with incorporation of molecular oxygen, incorporation of two atoms of oxygen);GO:0009813(flavonoid biosynthetic process)	00941(Flavonoid biosynthesis)	K00475	EC:1.14.11.9	naringenin,2-oxoglutarate 3-dioxygenase, putative, expressed	0.199017	0.063951	0.317862	2.94876	3.22234	2.93383	0.288044	-1.79564	0.00192022	0.332816	down	yes
MSTRG.23226	LOC_Os04g49739	LOC_Os04g49739.1	GO:0016021(integral to membrane);GO:0005345(purine base transmembrane transporter activity)	NA	NA	NA	purine permease, putative, expressed	0	0.582913	0.426649	2.37892	0.924882	0.979559	0.351568	-1.50813	0.0233201	0.383399	down	yes
MSTRG.23227	LOC_Os04g49748	LOC_Os04g49748.1	GO:0016021(integral to membrane);GO:0005345(purine base transmembrane transporter activity)	NA	NA	NA	purine permease, putative, expressed	4.02694	2.83775	4.87781	8.85764	6.26378	5.91198	0.437637	-1.19219	0.019201	0.355864	down	yes
MSTRG.23248	LOC_Os04g49980	LOC_Os04g49980.1	GO:0030529(ribonucleoprotein complex);GO:0035197(siRNA binding);GO:0051607(defense response to virus);GO:0031047(gene silencing by RNA);GO:0006355(regulation of transcription, DNA-dependent);GO:0006417(regulation of translation);GO:0006351(transcription, DNA-dependent)	NA	K11596	NA	late embryogenesis abundant group 1, putative, expressed	2.01862	1.14119	0.843011	0.129553	1.25467	1.49503	2.42901	1.28037	0.0133634	0.332816	up	yes
MSTRG.23355	LOC_Os04g51510	LOC_Os04g51510.1	GO:0048046(apoplast);GO:0005618(cell wall);GO:0005737(cytoplasm);GO:0004553(hydrolase activity, hydrolyzing O-glycosyl compounds);GO:0080039(xyloglucan endotransglucosylase activity);GO:0016762(xyloglucan:xyloglucosyl transferase activity);GO:0007047(cellular cell wall organization);GO:0010411(xyloglucan metabolic process)	NA	K08235	EC:2.4.1.207	glycosyl hydrolases family 16, putative, expressed	54.2334	58.0616	45.3537	18.7905	41.1659	44.5962	3.11311	1.63836	0.000613157	0.332816	up	yes
MSTRG.23439	LOC_Os04g52290	LOC_Os04g52290.1	GO:0005739(mitochondrion);GO:0005488(binding)	00270(Cysteine and methionine metabolism)	K00558	EC:2.1.1.37	PPR repeat domain containing protein, putative, expressed	7.00108	9.18838	7.93535	0	8.69194	7.63717	11.1135	3.47424	0.0211172	0.369155	up	yes
MSTRG.23476	LOC_Os04g52700	LOC_Os04g52700.1	GO:0016021(integral to membrane);GO:0005886(plasma membrane);GO:0005524(ATP binding);GO:0004674(protein serine/threonine kinase activity);GO:0004872(receptor activity)	NA	K01376	NA	expressed protein	3.75834	2.91895	2.83345	7.94092	7.28852	5.93308	0.467281	-1.09764	0.0211327	0.36925	down	yes
MSTRG.23478	LOC_Os04g52720	LOC_Os04g52720.1	GO:0048046(apoplast);GO:0030145(manganese ion binding);GO:0045735(nutrient reservoir activity)	NA	NA	NA	Cupin domain containing protein, expressed	3.15637	0.303045	1.32051	132.749	175.147	156.302	0.0180788	-5.78956	0.007405	0.332816	down	yes
MSTRG.23496	LOC_Os04g52630	LOC_Os04g52630.1	GO:0016021(integral to membrane);GO:0005886(plasma membrane);GO:0005524(ATP binding);GO:0004674(protein serine/threonine kinase activity);GO:0004872(receptor activity)	NA	K00924	NA	leucine-rich repeat-containing protein kinase family protein, putative, expressed	1.2602	1.16587	1.85452	4.8011	1.95635	2.74196	0.372615	-1.42424	0.0108657	0.332816	down	yes
MSTRG.2361	LOC_Os01g41160	LOC_Os01g41160.1	NA	NA	NA	NA	FAD dependent oxidoreductase domain containing protein, expressed	0.51147	0.673662	0.366195	2.85528	1.31028	1.22736	0.386207	-1.37256	0.0192342	0.355864	down	yes
MSTRG.23620	LOC_Os04g54300	LOC_Os04g54300.1	NA	NA	NA	NA	wound induced protein, putative, expressed	33.884	17.634	24.0573	0	65.1782	48.5093	37.9229	5.245	0.0353579	0.451108	up	yes
MSTRG.2364	LOC_Os01g41200	LOC_Os01g41200.1	NA	NA	NA	NA	heavy metal-associated domain containing protein, expressed	4.30088	7.68383	2.97022	0.932351	1.58603	2.49114	3.63303	1.86117	0.0385613	0.466175	up	yes
MSTRG.23646	LOC_Os04g54620	LOC_Os04g54620.1	NA	NA	NA	NA	expressed protein	18.1018	9.05012	11.2421	2.19615	7.03232	5.2305	4.63637	2.213	0.0294457	0.418915	up	yes
MSTRG.23666	LOC_Os04g54810	LOC_Os04g54810.1	GO:0048046(apoplast);GO:0005618(cell wall);GO:0005578(proteinaceous extracellular matrix);GO:0009044(xylan 1,4-beta-xylosidase activity);GO:0045493(xylan catabolic process)	00460(Cyanoamino acid metabolism);00500(Starch and sucrose metabolism);00940(Phenylpropanoid biosynthesis)	K05349	EC:3.2.1.21	beta-D-xylosidase, putative, expressed	30.2418	35.3162	34.1485	14.1359	17.496	22.5397	2.34955	1.23239	0.0141816	0.332816	up	yes
MSTRG.2372	LOC_Os01g41430	LOC_Os01g41430.1	NA	NA	K08237	EC:2.4.1.218	UDP-glucoronosyl and UDP-glucosyl transferase, putative, expressed	0	0	7.39387	9.19178	0	0	0.0686792	-3.86398	0.0485397	0.50576	down	yes
MSTRG.23757	LOC_Os04g55670	LOC_Os04g55670.1	GO:0000139(Golgi membrane);GO:0016021(integral to membrane);GO:0015018(galactosylgalactosylxylosylprotein 3-beta-glucuronosyltransferase activity);GO:0007047(cellular cell wall organization)	NA	NA	NA	glycosyltransferase family 43 protein, putative, expressed	27.8534	28.9768	33.6562	14.1313	18.9068	24.4105	2.07948	1.05622	0.039772	0.472536	up	yes
MSTRG.23772	LOC_Os04g55740	LOC_Os04g55740.1	GO:0020037(heme binding);GO:0004601(peroxidase activity);GO:0042744(hydrogen peroxide catabolic process)	00360(Phenylalanine metabolism);00680(Methane metabolism);00940(Phenylpropanoid biosynthesis)	K00430	EC:1.11.1.7	peroxidase precursor, putative, expressed	8.12188	7.40833	7.81069	98.928	38.6185	43.7277	0.0813221	-3.62021	0.00159271	0.332816	down	yes
MSTRG.23826	LOC_Os04g56560	LOC_Os04g56560.1	GO:0016021(integral to membrane);GO:0005886(plasma membrane);GO:0080054(low affinity nitrate transmembrane transporter activity);GO:0015293(symporter activity);GO:0080055(low affinity nitrate transport);GO:0042128(nitrate assimilation);GO:0006857(oligopeptide transport)	NA	NA	NA	proton-dependent oligopeptide transport, putative, expressed	0.0228511	0.0684676	0.382851	1.58592	2.89318	3.21776	0.431067	-1.21402	0.0476379	0.502189	down	yes
MSTRG.23853	LOC_Os04g56920	LOC_Os04g56920.1	GO:0048046(apoplast);GO:0005618(cell wall);GO:0004575(sucrose alpha-glucosidase activity)	00052(Galactose metabolism);00500(Starch and sucrose metabolism)	K01193	EC:3.2.1.26	glycosyl hydrolases, putative, expressed	5.22038	4.38942	4.90973	11.3052	11.7389	12.508	0.477934	-1.06512	0.00306335	0.332816	down	yes
MSTRG.23891	LOC_Os04g57360	LOC_Os04g57360.1	NA	NA	NA	NA	expressed protein	6.33104	6.6359	5.62689	2.49666	6.39444	6.74199	2.307	1.20602	0.00440132	0.332816	up	yes
MSTRG.23924	LOC_Os04g57720	LOC_Os04g57720.1	GO:0005737(cytoplasm);GO:0005634(nucleus);GO:0005515(protein binding);GO:0000156(two-component response regulator activity);GO:0009736(cytokinin mediated signaling pathway);GO:0006355(regulation of transcription, DNA-dependent);GO:0006351(transcription, DNA-dependent)	NA	NA	NA	OsRR6 type-A response regulator, expressed	40.6092	39.6222	40.0607	8.54569	16.2094	18.4228	4.64874	2.21684	0.00161923	0.332816	up	yes
MSTRG.23940	LOC_Os04g57850	LOC_Os04g57850.1	NA	00130(Ubiquinone and other terpenoid-quinone biosynthesis);00360(Phenylalanine metabolism);00940(Phenylpropanoid biosynthesis)	K01904	EC:6.2.1.12	AMP-binding enzyme, putative, expressed	4.62539	3.09772	3.398	11.8135	8.67764	5.54058	0.346432	-1.52936	0.0361217	0.455797	down	yes
MSTRG.23976	LOC_Os04g58180	LOC_Os04g58180.1	NA	NA	NA	NA	WD-40 repeat family protein, putative, expressed	6.87997	5.99885	6.49428	2.45815	4.65408	5.79438	2.32079	1.21461	0.011519	0.332816	up	yes
MSTRG.23986	LOC_Os04g58280	LOC_Os04g58280.1;LOC_Os04g58280.2	NA	NA	NA	NA	stem-specific protein TSJT1, putative, expressed	50.6855	67.231	42.5097	139.765	154.983	172.825	0.423719	-1.23882	0.0276948	0.409507	down	yes
MSTRG.24037	LOC_Os04g58850	LOC_Os04g58850.1	GO:0016021(integral to membrane);GO:0005886(plasma membrane);GO:0005524(ATP binding);GO:0004674(protein serine/threonine kinase activity)	00270(Cysteine and methionine metabolism)	K00558	EC:2.1.1.37	harpin-induced protein 1 domain containing protein, expressed	539.439	394.244	355.62	240.627	610.336	713.819	2.13483	1.09412	0.0180434	0.345602	up	yes
MSTRG.24071	LOC_Os04g59130	LOC_Os04g59130.1	NA	NA	NA	NA	OsFBT6 - F-box and tubby domain containing protein, expressed	9.5513	10.6455	7.19945	44.9363	36.2215	24.1076	0.220359	-2.18207	0.018573	0.350461	down	yes
MSTRG.24076	LOC_Os04g59160	LOC_Os04g59160.1	GO:0005576(extracellular region);GO:0020037(heme binding);GO:0004601(peroxidase activity);GO:0042744(hydrogen peroxide catabolic process)	00360(Phenylalanine metabolism);00680(Methane metabolism);00940(Phenylpropanoid biosynthesis)	K00430	EC:1.11.1.7	peroxidase precursor, putative, expressed	20.5131	42.742	16.828	5.02028	10.7485	21.7952	5.72349	2.5169	0.0377943	0.461805	up	yes
MSTRG.24096	LOC_Os04g59440	LOC_Os04g59440.1	GO:0009535(chloroplast thylakoid membrane);GO:0016021(integral to membrane);GO:0009523(photosystem II);GO:0015979(photosynthesis)	00195(Photosynthesis)	K03542	NA	chlorophyll A-B binding protein, putative, expressed	1.56676	1.01981	0.847965	0	0	0	2.26706	1.18082	0.0181051	0.346063	up	yes
MSTRG.24136	LOC_Os05g01180	LOC_Os05g01180.1	NA	NA	NA	NA	zinc knuckle family protein, expressed	1.68582	1.54288	1.64992	0	1.84022	1.76082	2.89803	1.53507	0.0223671	0.377633	up	yes
MSTRG.24174	LOC_Os05g01480	LOC_Os05g01480.1	GO:0009504(cell plate);GO:0005829(cytosol);GO:0010008(endosome membrane);GO:0005794(Golgi apparatus);GO:0005886(plasma membrane);GO:0005525(GTP binding);GO:0000910(cytokinesis);GO:0015031(protein transport);GO:0007264(small GTPase mediated signal transduction)	NA	K07976	NA	ras-related protein, putative, expressed	62.6749	65.7525	56.3522	28.5957	53.1196	61.649	2.37146	1.24578	0.00208299	0.332816	up	yes
MSTRG.24204	LOC_Os05g01940	LOC_Os05g01940.1	GO:0005737(cytoplasm);GO:0016874(ligase activity);GO:0005515(protein binding);GO:0008270(zinc ion binding);GO:0016567(protein ubiquitination)	NA	K11982	EC:6.3.2.19	zinc finger, RING-type, putative, expressed	74.6955	54.2286	58.814	0	96.8297	96.26	102.962	6.68596	0.0186121	0.35048	up	yes
MSTRG.24206	LOC_Os05g01950	LOC_Os05g01950.1	NA	NA	NA	NA	expressed protein	0.304278	0.68059	0.149111	2.45984	2.77563	3.79329	0.438186	-1.19038	0.0266443	0.404697	down	yes
MSTRG.24239	LOC_Os05g02310	LOC_Os05g02310.1	GO:0005737(cytoplasm);GO:0004427(inorganic diphosphatase activity);GO:0000287(magnesium ion binding);GO:0006796(phosphate metabolic process)	00190(Oxidative phosphorylation)	K01507	EC:3.6.1.1	soluble inorganic pyrophosphatase, putative, expressed	29.1798	22.5663	20.0189	7.5803	15.3883	9.65672	3.11264	1.63814	0.030407	0.425525	up	yes
MSTRG.24284	LOC_Os05g02780	LOC_Os05g02780.4;LOC_Os05g02780.2;LOC_Os05g02780.3;LOC_Os05g02780.1	GO:0005731(nucleolus organizer region);GO:0003676(nucleic acid binding);GO:0007143(female meiosis);GO:0031047(gene silencing by RNA);GO:0033169(histone H3-K9 demethylation);GO:0007140(male meiosis);GO:0009561(megagametogenesis);GO:0055046(microgametogenesis)	NA	NA	NA	glycine-rich protein A3, putative, expressed	215.864	217.93	252.339	109.726	213.578	211.311	2.11507	1.0807	0.0485275	0.50576	up	yes
MSTRG.24290	LOC_Os05g02890	LOC_Os05g02890.1	GO:0016021(integral to membrane);GO:0005524(ATP binding);GO:0016887(ATPase activity);GO:0006810(transport)	02010(ABC transporters)	K05681	NA	white-brown complex homolog protein 16, putative, expressed	2.94639	3.98021	2.95815	9.16576	6.4743	5.51755	0.410666	-1.28396	0.0192917	0.35651	down	yes
MSTRG.24323	LOC_Os05g03160	LOC_Os05g03160.1	NA	00240(Pyrimidine metabolism);00250(Alanine, aspartate and glutamate metabolism)	K01955	EC:6.3.5.5	DUF260 domain containing protein, putative, expressed	1.96115	0.668835	0.910548	13.5769	6.36739	10.5545	0.152183	-2.71612	0.024566	0.392726	down	yes
MSTRG.24376	LOC_Os05g03920	LOC_Os05g03920.1	GO:0016021(integral to membrane);GO:0005886(plasma membrane);GO:0009506(plasmodesma);GO:0005524(ATP binding);GO:0004674(protein serine/threonine kinase activity);GO:0004872(receptor activity);GO:0046777(protein autophosphorylation);GO:0010193(response to ozone)	NA	K00924	NA	TKL_IRAK_DUF26-lf.3 - DUF26 kinases have homology to DUF26 containing loci, expressed	0.793211	0.762328	1.13087	4.38662	1.50713	1.4605	0.307425	-1.70169	0.000725346	0.332816	down	yes
MSTRG.244	LOC_Os01g04050	LOC_Os01g04050.1	GO:0005576(extracellular region);GO:0004867(serine-type endopeptidase inhibitor activity)	NA	NA	NA	BBTI12 - Bowman-Birk type bran trypsin inhibitor precursor, expressed	20.7877	13.3658	29.1895	98.866	41.3062	43.4929	0.16924	-2.56285	0.00858956	0.332816	down	yes
MSTRG.24441	LOC_Os05g04690	LOC_Os05g04690.1	GO:0004568(chitinase activity);GO:0016998(cell wall macromolecule catabolic process);GO:0006032(chitin catabolic process)	00520(Amino sugar and nucleotide sugar metabolism)	K01183	EC:3.2.1.14	CHIT11 - Chitinase family protein precursor, expressed	0	0	0	12.4513	0	0	0.0571877	-4.12815	0.0164904	0.332816	down	yes
MSTRG.24509	LOC_Os05g05670	LOC_Os05g05670.1	GO:0009815(1-aminocyclopropane-1-carboxylate oxidase activity);GO:0031418(L-ascorbic acid binding);GO:0046872(metal ion binding);GO:0016706(oxidoreductase activity, acting on paired donors, with incorporation or reduction of molecular oxygen, 2-oxoglutarate as one donor, and incorporation of one atom each of oxygen into both donors);GO:0009693(ethylene biosynthetic process);GO:0009835(ripening)	00270(Cysteine and methionine metabolism)	K05933	EC:1.14.17.4	1-aminocyclopropane-1-carboxylate oxidase, putative, expressed	5.55374	4.29725	3.71209	47.9672	15.5773	17.2779	0.10869	-3.20171	0.0108407	0.332816	down	yes
MSTRG.24535	LOC_Os05g06014	LOC_Os05g06014.1;LOC_Os05g06014.2	NA	NA	NA	NA	expressed protein	11.7974	15.1085	13.8529	3.61818	9.58523	10.3475	3.40031	1.76567	0.015876	0.332816	up	yes
MSTRG.24587	LOC_Os05g06670	LOC_Os05g06670.1	GO:0045543(gibberellin 2-beta-dioxygenase activity);GO:0005506(iron ion binding);GO:0016702(oxidoreductase activity, acting on single donors with incorporation of molecular oxygen, incorporation of two atoms of oxygen)	NA	NA	NA	gibberellin 2-oxidase, putative, expressed	0.714869	0.628016	0.668053	2.54213	4.93258	4.95645	0.497731	-1.00656	0.00931028	0.332816	down	yes
MSTRG.24616	LOC_Os05g06940	LOC_Os05g06940.1	GO:0005509(calcium ion binding)	NA	NA	NA	relA-SpoT like protein RSH4, putative, expressed	4.18862	2.4377	3.38101	13.5364	5.46892	6.30674	0.275182	-1.86154	0.0219914	0.375932	down	yes
MSTRG.24627	LOC_Os05g07120	LOC_Os05g07120.1;LOC_Os05g07120.2	GO:0005634(nucleus);GO:0009506(plasmodesma);GO:0003677(DNA binding);GO:0009567(double fertilization forming a zygote and endosperm);GO:0006355(regulation of transcription, DNA-dependent);GO:0006351(transcription, DNA-dependent)	04712(Circadian rhythm - plant)	K12126	NA	basic helix-loop-helix, putative, expressed	0.502501	0.268335	0.260385	4.14438	2.71444	1.74675	0.249148	-2.00493	0.00842179	0.332816	down	yes
MSTRG.24632	LOC_Os05g07140	LOC_Os05g07140.1	GO:0016021(integral to membrane);GO:0005886(plasma membrane);GO:0004842(ubiquitin-protein ligase activity);GO:0008270(zinc ion binding);GO:0051301(cell division);GO:0048364(root development)	NA	NA	NA	zinc finger, C3HC4 type domain containing protein, expressed	0	0	0	2.24105	0	0	0.274011	-1.8677	0.0164904	0.332816	down	yes
MSTRG.2467	LOC_Os01g42650	LOC_Os01g42650.1	GO:0009535(chloroplast thylakoid membrane);GO:0005743(mitochondrial inner membrane);GO:0050897(cobalt ion binding);GO:0004129(cytochrome-c oxidase activity);GO:0008270(zinc ion binding)	00190(Oxidative phosphorylation);04260(Cardiac muscle contraction);05010(Alzheimer's disease);05012(Parkinson's disease);05016(Huntington's disease)	K02265	EC:1.9.3.1	cytochrome c oxidase subunit 5B, mitochondrial precursor, putative, expressed	34.0474	34.5702	44.074	13.0706	14.3666	21.9211	2.70239	1.43423	0.0389539	0.468273	up	yes
MSTRG.24748	LOC_Os05g09020	LOC_Os05g09020.1;LOC_Os05g09020.2	GO:0005634(nucleus);GO:0043565(sequence-specific DNA binding);GO:0003700(sequence-specific DNA binding transcription factor activity);GO:0050832(defense response to fungus);GO:0009867(jasmonic acid mediated signaling pathway)	NA	NA	NA	WRKY67, expressed	20.0027	16.64	20.3739	44.1009	35.6405	33.0358	0.417411	-1.26046	0.00315321	0.332816	down	yes
MSTRG.24789	LOC_Os05g10625	LOC_Os05g10625.1	GO:0016021(integral to membrane)	NA	NA	NA	expressed protein	0	0	5.24755	9.11629	0	0	0.0852169	-3.55272	0.0255229	0.398218	down	yes
MSTRG.24898	LOC_Os05g12370	LOC_Os05g12370.1	NA	NA	K07023	NA	expressed protein	0	0	0	2.39476	0	0	0.260383	-1.94129	0.0164904	0.332816	down	yes
MSTRG.24908	LOC_Os05g12490	LOC_Os05g12490.1	GO:0016021(integral to membrane);GO:0005457(GDP-fucose transmembrane transporter activity);GO:0005459(UDP-galactose transmembrane transporter activity);GO:0005460(UDP-glucose transmembrane transporter activity);GO:0009624(response to nematode)	NA	NA	NA	transporter-related, putative, expressed	4.49019	4.37269	2.55369	1.1615	2.01606	1.36149	2.46594	1.30214	0.0369279	0.458926	up	yes
MSTRG.24916	LOC_Os05g12680	LOC_Os05g12680.1	GO:0016021(integral to membrane);GO:0005886(plasma membrane);GO:0005524(ATP binding);GO:0004674(protein serine/threonine kinase activity);GO:0046777(protein autophosphorylation)	00270(Cysteine and methionine metabolism)	K00558	EC:2.1.1.37	retrotransposon protein, putative, unclassified, expressed	58.4986	38.451	43.4247	22.0932	41.5474	52.9004	2.31607	1.21168	0.0400218	0.473081	up	yes
MSTRG.24918	LOC_Os05g13320	LOC_Os05g13320.1	GO:0016021(integral to membrane);GO:0005886(plasma membrane);GO:0006873(cellular ion homeostasis);GO:0006811(ion transport);GO:0055085(transmembrane transport)	NA	NA	NA	C4-dicarboxylate transporter/malic acid transport protein, expressed	11.3153	9.88723	7.5296	1.55554	1.26605	1.58128	4.50424	2.17128	0.00545806	0.332816	up	yes
MSTRG.24943	LOC_Os05g13970	LOC_Os05g13970.2;LOC_Os05g13970.1	GO:0016021(integral to membrane);GO:0005886(plasma membrane);GO:0005524(ATP binding);GO:0004674(protein serine/threonine kinase activity);GO:0005199(structural constituent of cell wall);GO:0016607(nuclear speck);GO:0005681(spliceosomal complex);GO:0006397(mRNA processing);GO:0008380(RNA splicing)	NA	NA	NA	phosphorylase domain containing protein, putative, expressed	0.522489	0.523505	0	3.65571	2.62148	2.79437	0.314736	-1.66779	0.0287256	0.41632	down	yes
MSTRG.25006	LOC_Os05g15530	LOC_Os05g15530.1	GO:0009507(chloroplast);GO:0008696(4-amino-4-deoxychorismate lyase activity);GO:0008483(transaminase activity);GO:0008153(para-aminobenzoic acid biosynthetic process);GO:0046654(tetrahydrofolate biosynthetic process)	00280(Valine, leucine and isoleucine degradation);00290(Valine, leucine and isoleucine biosynthesis);00770(Pantothenate and CoA biosynthesis)	K00826	EC:2.6.1.42	aminotransferase domain containing protein, putative, expressed	1.52895	0.998478	1.22106	9.94234	4.44262	11.4957	0.215311	-2.21551	0.0491881	0.507102	down	yes
MSTRG.25018	LOC_Os05g15920	LOC_Os05g15920.1	GO:0005576(extracellular region);GO:0043169(cation binding);GO:0004553(hydrolase activity, hydrolyzing O-glycosyl compounds);GO:0005975(carbohydrate metabolic process);GO:0006952(defense response)	NA	NA	NA	glycosyl hydrolase, putative, expressed	0	0	0.014132	1.41907	0	0.460018	0.398282	-1.32814	0.048093	0.503957	down	yes
MSTRG.2505	LOC_Os01g43100	LOC_Os01g43100.1	GO:0008287(protein serine/threonine phosphatase complex);GO:0046872(metal ion binding);GO:0004722(protein serine/threonine phosphatase activity);GO:0006470(protein dephosphorylation)	NA	K01090	EC:3.1.3.16	protein phosphatase 2C, putative, expressed	6.64884	8.26144	7.26674	2.82499	4.24202	4.42646	2.27057	1.18306	0.00700225	0.332816	up	yes
MSTRG.2514	LOC_Os01g43170	LOC_Os01g43170.1;LOC_Os01g43170.2;LOC_Os01g43170.3	GO:0000932(cytoplasmic mRNA processing body);GO:0005634(nucleus);GO:0000166(nucleotide binding);GO:0003723(RNA binding);GO:0006397(mRNA processing);GO:0009846(pollen germination);GO:0043484(regulation of RNA splicing);GO:0006417(regulation of translation);GO:0008380(RNA splicing)	NA	NA	NA	polypyrimidine tract-binding protein, putative, expressed	23.5621	24.168	26.6989	7.20379	27.2495	20.3358	3.3202	1.73127	0.0480484	0.503957	up	yes
MSTRG.25230	LOC_Os05g24900	LOC_Os05g24900.1	NA	NA	NA	NA	expressed protein	2.11275	1.27024	1.92805	0.285212	0	0	2.0401	1.02864	0.0261433	0.401056	up	yes
MSTRG.25251	LOC_Os05g25390	LOC_Os05g25390.1	GO:0016021(integral to membrane);GO:0005524(ATP binding);GO:0004674(protein serine/threonine kinase activity)	NA	K00924	NA	tyrosine protein kinase domain containing protein, putative, expressed	6.52358	3.43328	5.37656	13.8602	9.17499	7.31593	0.370005	-1.43438	0.0460815	0.495568	down	yes
MSTRG.25607	LOC_Os05g32060	LOC_Os05g32060.1	NA	NA	NA	NA	expressed protein	12.7801	10.316	9.66368	1.81424	8.60352	8.87065	5.02645	2.32954	0.00440219	0.332816	up	yes
MSTRG.25619	LOC_Os05g32150	LOC_Os05g32150.1	NA	NA	NA	NA	expressed protein	0	0	0.098965	1.14744	0	0	0.432994	-1.20758	0.00655371	0.332816	down	yes
MSTRG.25629	LOC_Os05g32230	LOC_Os05g32230.1	NA	NA	NA	NA	expressed protein	4.30492	4.30673	4.85843	12.3289	14.4528	8.59524	0.380527	-1.39393	0.0291438	0.418158	down	yes
MSTRG.25697	LOC_Os05g33100	LOC_Os05g33100.1	GO:0005576(extracellular region);GO:0016787(hydrolase activity)	NA	NA	NA	endo-1,3;1,4-beta-D-glucanase precursor, putative, expressed	37.2097	32.2989	35.8257	11.5349	36.4105	32.7529	3.14802	1.65444	0.0257008	0.399256	up	yes
MSTRG.25752	LOC_Os05g33690	LOC_Os05g33690.1;LOC_Os05g33690.3	GO:0016021(integral to membrane);GO:0005524(ATP binding);GO:0004674(protein serine/threonine kinase activity);GO:0004872(receptor activity);GO:0010103(stomatal complex morphogenesis);GO:0005886(plasma membrane);GO:0044419(interspecies interaction between organisms)	NA	K00924	NA	receptor-like protein kinase precursor, putative, expressed	18.6123	20.6256	19.1663	9.32847	12.9086	15.4608	2.09557	1.06735	0.00681547	0.332816	up	yes
MSTRG.2579	LOC_Os01g43895	LOC_Os01g43895.1	GO:0016021(integral to membrane);GO:0005886(plasma membrane);GO:0005524(ATP binding);GO:0004674(protein serine/threonine kinase activity)	NA	NA	NA	expressed protein	0	0	0	1.64692	0	0	0.342444	-1.54606	0.0164904	0.332816	down	yes
MSTRG.25797	LOC_Os05g34180	LOC_Os05g34180.1	GO:0016787(hydrolase activity);GO:0004452(isopentenyl-diphosphate delta-isomerase activity);GO:0046872(metal ion binding);GO:0015995(chlorophyll biosynthetic process);GO:0008299(isoprenoid biosynthetic process);GO:0015979(photosynthesis)	00900(Terpenoid backbone biosynthesis)	K01823	EC:5.3.3.2	hydrolase, NUDIX family, domain containing protein, expressed	3.96692	5.76849	6.13684	10.616	4.57537	4.20712	0.46049	-1.11876	0.0159841	0.332816	down	yes
MSTRG.25890	LOC_Os05g35400	LOC_Os05g35400.1	GO:0005788(endoplasmic reticulum lumen);GO:0005524(ATP binding)	03060(Protein export);05020(Prion diseases)	K09490	NA	DnaK family protein, putative, expressed	0	0.540751	0.620794	1.77908	0.784238	0.6401	0.423417	-1.23985	0.0312723	0.431551	down	yes
MSTRG.25894	LOC_Os05g35420	LOC_Os05g35420.1	GO:0005945(6-phosphofructokinase complex);GO:0003872(6-phosphofructokinase activity);GO:0005524(ATP binding);GO:0006096(glycolysis)	00010(Glycolysis / Gluconeogenesis);00030(Pentose phosphate pathway);00051(Fructose and mannose metabolism);00052(Galactose metabolism)	K00850	EC:2.7.1.11	expressed protein	0	0	0	3.04937	0	0	0.21444	-2.22136	0.0164904	0.332816	down	yes
MSTRG.25925	LOC_Os05g35930	LOC_Os05g35930.1	NA	NA	NA	NA	expressed protein	0.951858	1.82724	1.56545	3.84492	3.73079	2.51027	0.462579	-1.11223	0.0489036	0.506672	down	yes
MSTRG.25951	LOC_Os05g36270	LOC_Os05g36270.1;LOC_Os05g36270.2;LOC_Os05g36270.3	GO:0005737(cytoplasm);GO:0042132(fructose 1,6-bisphosphate 1-phosphatase activity);GO:0046872(metal ion binding);GO:0005975(carbohydrate metabolic process)	00010(Glycolysis / Gluconeogenesis);00030(Pentose phosphate pathway);00051(Fructose and mannose metabolism);00710(Carbon fixation in photosynthetic organisms);04910(Insulin signaling pathway)	K03841	EC:3.1.3.11	fructose-1,6-bisphosphatase, putative, expressed	1.29238	0.864969	0.634713	6.64815	1.86329	3.12288	0.25561	-1.96798	0.0443321	0.490127	down	yes
MSTRG.26020	LOC_Os05g37830	LOC_Os05g37830.1;LOC_Os05g37830.2	NA	NA	NA	NA	expressed protein	18.0021	24.9103	19.1799	52.8769	19.6008	18.9564	0.367953	-1.44241	0.0469666	0.499717	down	yes
MSTRG.26059	LOC_Os05g38230	LOC_Os05g38230.1;LOC_Os05g38230.3;LOC_Os05g38230.2	GO:0005829(cytosol);GO:0005634(nucleus);GO:0016491(oxidoreductase activity)	00010(Glycolysis / Gluconeogenesis);00561(Glycerolipid metabolism);00930(Caprolactam degradation)	K00002	EC:1.1.1.2	oxidoreductase, aldo/keto reductase family protein, putative, expressed	0.350491	0.739567	1.25507	2.05312	1.44019	0.976482	0.482867	-1.0503	0.0411377	0.47782	down	yes
MSTRG.26071	LOC_Os05g38400	LOC_Os05g38400.2;LOC_Os05g38400.1	GO:0016021(integral to membrane);GO:0005739(mitochondrion);GO:0005524(ATP binding);GO:0004222(metalloendopeptidase activity);GO:0017111(nucleoside-triphosphatase activity);GO:0008270(zinc ion binding);GO:0030163(protein catabolic process);GO:0006508(proteolysis)	NA	K08956	EC:3.4.24.-	OsFtsH8 FtsH protease, homologue of AtFtsH3/10, expressed	13.202	10.619	14.7821	4.16664	10.1216	8.66011	2.67284	1.41837	0.0492648	0.507102	up	yes
MSTRG.26073	LOC_Os05g38420	LOC_Os05g38420.1	GO:0048046(apoplast);GO:0005507(copper ion binding);GO:0052716(hydroquinone:oxygen oxidoreductase activity);GO:0008471(laccase activity);GO:0046274(lignin catabolic process)	00910(Nitrogen metabolism)	K00368	EC:1.7.2.1	laccase precursor protein, putative, expressed	3.75837	5.40525	1.18085	0.158647	0.79447	1.15419	4.85667	2.27997	0.0403868	0.474419	up	yes
MSTRG.26095	LOC_Os05g38660	LOC_Os05g38660.1	NA	NA	NA	NA	expressed protein	0	0	0	4.41666	9.0292	6.91921	0.190269	-2.39389	0.00322317	0.332816	down	yes
MSTRG.261	LOC_Os01g04920	LOC_Os01g04920.3;LOC_Os01g04920.1;LOC_Os01g04920.2	NA	00561(Glycerolipid metabolism)	K06119	EC:2.4.1.-	glycosyl transferase, group 1 domain containing protein, expressed	18.2561	17.7237	20.5463	5.35814	10.1694	5.91218	2.98141	1.57599	0.0377848	0.461805	up	yes
MSTRG.26104	LOC_Os05g38770	LOC_Os05g38770.1	GO:0005524(ATP binding);GO:0004674(protein serine/threonine kinase activity)	NA	K00924	NA	protein kinase APK1B, chloroplast precursor, putative, expressed	3.34825	2.01388	1.59383	0.620681	1.68955	2.25111	2.39453	1.25975	0.0216371	0.373047	up	yes
MSTRG.26175	LOC_Os05g39560	LOC_Os05g39540.2;LOC_Os05g39540.1;LOC_Os05g39560.1	GO:0016021(integral to membrane);GO:0005886(plasma membrane);GO:0005385(zinc ion transmembrane transporter activity)	NA	NA	NA	metal cation transporter, putative, expressed	17.8488	15.4986	16.8595	44.3937	37.3374	42.2645	0.389612	-1.35989	0.00275569	0.332816	down	yes
MSTRG.26177	LOC_Os05g39670	LOC_Os05g39670.1	GO:0005783(endoplasmic reticulum);GO:0010008(endosome membrane);GO:0016021(integral to membrane);GO:0016192(vesicle-mediated transport)	00270(Cysteine and methionine metabolism)	K00558	EC:2.1.1.37	prenylated rab acceptor, putative, expressed	0	0	0	37.7738	0	0	0.0178287	-5.80966	0.0164904	0.332816	down	yes
MSTRG.26196	LOC_Os05g39860	LOC_Os05g39860.1	GO:0016021(integral to membrane);GO:0005886(plasma membrane);GO:0005524(ATP binding);GO:0004674(protein serine/threonine kinase activity);GO:0005199(structural constituent of cell wall)	NA	NA	NA	expressed protein	0.153668	0	0.276642	1.50311	1.11443	0.844516	0.418793	-1.25569	0.00396252	0.332816	down	yes
MSTRG.26200	LOC_Os05g39930	LOC_Os05g39930.1	GO:0000151(ubiquitin ligase complex);GO:0005488(binding);GO:0004842(ubiquitin-protein ligase activity);GO:0010200(response to chitin)	NA	NA	NA	spotted leaf 11, putative, expressed	92.3628	59.9011	55.637	20.7446	101.849	110.982	4.08833	2.03151	0.0143299	0.332816	up	yes
MSTRG.26212	LOC_Os05g40020	LOC_Os05g40020.1	GO:0016021(integral to membrane);GO:0008270(zinc ion binding)	NA	NA	NA	RING-H2 finger protein, putative, expressed	0	0	1.5282	4.19641	0	0	0.17013	-2.55529	0.00441959	0.332816	down	yes
MSTRG.26220	LOC_Os05g40070	LOC_Os05g40070.1	GO:0005634(nucleus);GO:0043565(sequence-specific DNA binding);GO:0003700(sequence-specific DNA binding transcription factor activity);GO:0031347(regulation of defense response)	NA	NA	NA	WRKY84, expressed	0.369279	0.3209	0.259327	1.74804	0.687274	0.679756	0.459669	-1.12133	0.0140807	0.332816	down	yes
MSTRG.26233	LOC_Os05g40200	LOC_Os05g40200.1	GO:0016021(integral to membrane);GO:0005886(plasma membrane);GO:0005524(ATP binding);GO:0004672(protein kinase activity);GO:0004872(receptor activity)	NA	K00924	NA	inactive receptor kinase At2g26730 precursor, putative, expressed	11.4372	12.2775	12.9648	3.09523	6.88495	3.88007	3.14889	1.65484	0.0352427	0.450883	up	yes
MSTRG.26340	LOC_Os05g41590	LOC_Os05g41590.1	NA	NA	NA	NA	glycerol-3-phosphate dehydrogenase, putative, expressed	4.37284	2.61884	1.07252	0.514561	3.70719	4.40133	3.23969	1.69586	0.0192042	0.355864	up	yes
MSTRG.26372	LOC_Os05g41990	LOC_Os05g41990.1	GO:0005576(extracellular region);GO:0020037(heme binding);GO:0004601(peroxidase activity);GO:0042744(hydrogen peroxide catabolic process)	00360(Phenylalanine metabolism);00680(Methane metabolism);00940(Phenylpropanoid biosynthesis)	K00430	EC:1.11.1.7	peroxidase precursor, putative, expressed	203.736	245.281	143.414	42.2073	81.827	120.889	5.70583	2.51244	0.00284444	0.332816	up	yes
MSTRG.26387	LOC_Os05g42190	LOC_Os05g42190.1	GO:0010181(FMN binding);GO:0016491(oxidoreductase activity);GO:0045892(negative regulation of transcription, DNA-dependent)	NA	K03809	NA	NADPH-dependent FMN reductase domain containing protein, expressed	42.2377	31.1697	22.596	15.3718	22.9976	23.6868	2.34217	1.22784	0.0348943	0.449078	up	yes
MSTRG.26403	LOC_Os05g42360	LOC_Os05g42360.1	NA	NA	NA	NA	expressed protein	93.8495	70.346	69.2746	13.7115	32.0594	47.3596	6.38287	2.67421	0.0035769	0.332816	up	yes
MSTRG.26411	LOC_Os05g42980	LOC_Os05g42980.1	NA	NA	NA	NA	expressed protein	0.333176	0.651182	0.276684	1.8615	1.2786	0.753887	0.483328	-1.04893	0.0496929	0.508427	down	yes
MSTRG.26422	LOC_Os05g43140	LOC_Os05g43140.1	NA	NA	NA	NA	expressed protein	31.4456	42.3225	41.1921	16.9336	19.5425	25.3342	2.18987	1.13085	0.0429189	0.486112	up	yes
MSTRG.2647	LOC_Os01g45380	LOC_Os01g45380.1	GO:0005789(endoplasmic reticulum membrane);GO:0005524(ATP binding);GO:0005515(protein binding);GO:0004674(protein serine/threonine kinase activity);GO:0071281(cellular response to iron ion);GO:0009873(ethylene mediated signaling pathway);GO:0009686(gibberellin biosynthetic process);GO:0010105(negative regulation of ethylene mediated signaling pathway);GO:0046777(protein autophosphorylation);GO:20…	04010(MAPK signaling pathway);04530(Tight junction)	K04424	EC:2.7.11.25	protein kinase domain containing protein, expressed	17.261	11.0669	13.9156	4.37495	12.2035	12.2811	3.06092	1.61396	0.0305409	0.425785	up	yes
MSTRG.26546	LOC_Os05g45020	LOC_Os05g45020.1	GO:0003677(DNA binding);GO:0008270(zinc ion binding)	NA	NA	NA	zinc finger/CCCH transcription factor, putative, expressed	2.29956	2.02625	3.63428	17.018	7.99754	10.4282	0.172259	-2.53735	0.0034804	0.332816	down	yes
MSTRG.26553	LOC_Os05g45050	LOC_Os05g45050.1;LOC_Os05g45050.2	GO:0071782(endoplasmic reticulum tubular network);GO:0071458(integral to cytosolic side of endoplasmic reticulum membrane);GO:0009506(plasmodesma);GO:0005774(vacuolar membrane);GO:0071786(endoplasmic reticulum tubular network organization);GO:0005886(plasma membrane);GO:0005773(vacuole)	NA	NA	NA	reticulon domain containing protein, putative, expressed	19.6677	21.9898	26.3043	5.02437	13.0747	17.249	4.11626	2.04134	0.0282817	0.413701	up	yes
MSTRG.26567	LOC_Os05g45300	LOC_Os05g45300.1	GO:0016021(integral to membrane);GO:0005886(plasma membrane);GO:0005524(ATP binding);GO:0004674(protein serine/threonine kinase activity);GO:0032502(developmental process)	NA	NA	NA	enoyl-CoA hydratase/isomerase family protein, putative, expressed	0	0.104571	17.4536	33.7424	0.322287	0	0.0238723	-5.38852	0.0275412	0.408948	down	yes
MSTRG.2664	LOC_Os01g45640	LOC_Os01g45640.1	NA	NA	NA	NA	tat pathway signal sequence family protein, expressed	9.70151	7.57126	9.29802	41.5256	13.7355	22.8504	0.217824	-2.19877	0.0248099	0.393845	down	yes
MSTRG.26672	LOC_Os05g46550	LOC_Os05g46550.1	GO:0030131(clathrin adaptor complex);GO:0030665(clathrin coated vesicle membrane);GO:0005794(Golgi apparatus);GO:0006886(intracellular protein transport);GO:0016192(vesicle-mediated transport)	04142(Lysosome)	K12393	NA	adaptor complexes medium subunit family domain containing protein, expressed	17.1161	20.5488	23.0131	8.28829	10.5795	7.63966	2.10128	1.07127	0.0433991	0.486245	up	yes
MSTRG.26674	LOC_Os05g46580	LOC_Os05g46580.1	GO:0005737(cytoplasm);GO:0004161(dimethylallyltranstransferase activity);GO:0004337(geranyltranstransferase activity);GO:0046872(metal ion binding);GO:0006695(cholesterol biosynthetic process);GO:0008299(isoprenoid biosynthetic process)	00900(Terpenoid backbone biosynthesis)	K00795	EC:2.5.1.1 2.5.1.10	polyprenyl synthetase, putative, expressed	40.8616	46.0792	36.2763	14.1378	17.7606	18.2999	2.97623	1.57348	0.00102066	0.332816	up	yes
MSTRG.2668	LOC_Os01g45670	LOC_Os01g45670.1	NA	NA	NA	NA	expressed protein	12.2282	11.7609	12.2426	26.657	18.4937	13.5732	0.436679	-1.19536	0.0128161	0.332816	down	yes
MSTRG.26686	LOC_Os05g46760	LOC_Os05g46760.1	GO:0005737(cytoplasm);GO:0005874(microtubule);GO:0005524(ATP binding);GO:0004709(MAP kinase kinase kinase activity);GO:0043622(cortical microtubule organization);GO:0000910(cytokinesis)	NA	K08850	EC:2.7.11.1	STE_MEKK_ste11_MAP3K.19 - STE kinases include homologs to sterile 7, sterile 11 and sterile 20 from yeast, expressed	0	0	0	10.3671	0	0	0.0688327	-3.86076	0.0164904	0.332816	down	yes
MSTRG.26719	LOC_Os05g47670	LOC_Os05g47670.1	GO:0016021(integral to membrane);GO:0005886(plasma membrane);GO:0005524(ATP binding);GO:0004674(protein serine/threonine kinase activity);GO:0004872(receptor activity)	04120(Ubiquitin mediated proteolysis)	K10601	EC:6.3.2.19	zinc finger, C3HC4 type domain containing protein, expressed	5.27341	4.74357	4.28479	17.1867	10.0271	9.61195	0.310945	-1.68527	0.00904902	0.332816	down	yes
MSTRG.26744	LOC_Os05g47900	LOC_Os05g47900.1	NA	NA	NA	NA	protein binding protein, putative, expressed	3.36071	2.24289	2.46565	0.508651	1.50223	1.20559	2.58605	1.37075	0.0143142	0.332816	up	yes
MSTRG.2675	LOC_Os01g45830	LOC_Os01g45830.1	NA	NA	NA	NA	sulfate transporter, putative, expressed	20.7487	16.5811	15.3695	0	0	0	19.4858	4.28435	0.000288992	0.332816	up	yes
MSTRG.26762	LOC_Os05g48040	LOC_Os05g48040.3;LOC_Os05g48040.1;LOC_Os05g48040.2;LOC_Os05g48040.4	GO:0016021(integral to membrane);GO:0015297(antiporter activity);GO:0015238(drug transmembrane transporter activity)	NA	NA	NA	MATE efflux family protein, putative, expressed	36.2422	25.3076	36.1776	84.0189	45.2949	30.6676	0.334113	-1.58159	0.0233067	0.383399	down	yes
MSTRG.26887	LOC_Os05g49340	LOC_Os05g49340.1	NA	NA	NA	NA	expressed protein	1.36981	1.26932	1.37648	0.0679907	0.0411885	0.289511	2.30524	1.20492	0.00607725	0.332816	up	yes
MSTRG.26943	LOC_Os05g50160	LOC_Os05g50160.1	NA	NA	NA	NA	DUF617 domain containing protein, expressed	0	0	0	4.11693	2.73863	2.96128	0.190826	-2.38967	0.000238001	0.332816	down	yes
MSTRG.26979	LOC_Os05g50460	LOC_Os05g50460.1	GO:0005488(binding)	NA	NA	NA	pentatricopeptide, putative, expressed	0.783391	1.4452	1.04761	0	0	0	2.07165	1.05078	0.0226043	0.378709	up	yes
MSTRG.27054	LOC_Os05g51470	LOC_Os05g51470.1	NA	NA	NA	NA	2-aminoethanethiol dioxygenase, putative, expressed	9.73225	9.59377	7.41364	28.4484	13.5139	14.598	0.336805	-1.57002	0.033383	0.440702	down	yes
MSTRG.27096	LOC_Os05g51850	LOC_Os05g51850.1;LOC_Os05g51850.2;LOC_Os05g51850.3	NA	NA	NA	NA	AT hook-containing DNA-binding protein, putative, expressed	28.4335	33.6926	37.0629	9.92826	25.8329	25.6377	3.21269	1.68378	0.0342685	0.445381	up	yes
MSTRG.27246	LOC_Os06g03486	LOC_Os06g03486.1	NA	NA	NA	NA	expressed protein	261.598	266.65	229.036	138.256	273.92	281.44	2.03221	1.02305	0.00305291	0.332816	up	yes
MSTRG.27251	LOC_Os06g03520	LOC_Os06g03520.1	GO:0016021(integral to membrane);GO:0005886(plasma membrane);GO:0005524(ATP binding);GO:0004674(protein serine/threonine kinase activity);GO:0004872(receptor activity)	NA	NA	NA	DUF581 domain containing protein, expressed	0.869207	0.381984	0.521491	18.8104	6.72187	15.7786	0.0781358	-3.67787	0.0150872	0.332816	down	yes
MSTRG.27259	LOC_Os06g03540	LOC_Os06g03540.1	GO:0016021(integral to membrane);GO:0015198(oligopeptide transporter activity);GO:0015031(protein transport);GO:0055085(transmembrane transport)	NA	NA	NA	oligopeptide transporter, putative, expressed	6.75463	6.05545	3.9365	1.58444	4.46285	5.29333	3.09437	1.62964	0.000427272	0.332816	up	yes
MSTRG.27307	LOC_Os06g03980	LOC_Os06g03980.1	NA	NA	NA	NA	expressed protein	2.22026	2.84495	2.81988	0.820028	1.69499	1.93276	2.03438	1.02459	0.0265661	0.404164	up	yes
MSTRG.27317	LOC_Os06g04090	LOC_Os06g04090.1	GO:0005634(nucleus);GO:0003677(DNA binding);GO:0009901(anther dehiscence);GO:0010047(fruit dehiscence);GO:0009809(lignin biosynthetic process);GO:0045893(positive regulation of transcription, DNA-dependent);GO:0009834(secondary cell wall biogenesis);GO:0006351(transcription, DNA-dependent)	NA	NA	NA	no apical meristem protein, putative, expressed	13.6935	17.801	13.8733	6.8142	5.86092	8.56936	2.17278	1.11954	0.0399897	0.472908	up	yes
MSTRG.2732	LOC_Os01g46650	LOC_Os01g46650.1	NA	NA	NA	NA	expressed protein	6.28506	7.27365	7.04755	1.97362	1.13317	1.45634	2.57047	1.36203	0.00405788	0.332816	up	yes
MSTRG.27394	LOC_Os06g04900	LOC_Os06g04900.1	GO:0016021(integral to membrane);GO:0022891(substrate-specific transmembrane transporter activity);GO:0015293(symporter activity);GO:0008643(carbohydrate transport)	NA	NA	NA	transporter family protein, putative, expressed	1.32493	0.669914	1.76278	3.99081	0.486409	0.791623	0.366707	-1.4473	0.0349675	0.449392	down	yes
MSTRG.27479	LOC_Os06g05750	LOC_Os06g05750.1	GO:0047634(agmatine N4-coumaroyltransferase activity)	NA	NA	NA	transferase family domain containing protein, expressed	4.59476	4.30929	4.54315	0	0	0	5.46084	2.44912	1.16006e-05	0.102227	up	yes
MSTRG.27508	LOC_Os06g06080	LOC_Os06g06080.1;LOC_Os06g06080.2;LOC_Os06g06080.3	NA	NA	NA	NA	serine esterase family protein, putative, expressed	4.05569	3.94642	3.96316	8.56135	6.53297	4.4528	0.488765	-1.03279	0.0245507	0.392651	down	yes
MSTRG.27522	LOC_Os06g06250	LOC_Os06g06250.1;LOC_Os06g06250.2	GO:0005576(extracellular region);GO:0016788(hydrolase activity, acting on ester bonds);GO:0016042(lipid catabolic process)	NA	NA	NA	GDSL-like lipase/acylhydrolase, putative, expressed	187.259	230.353	143.633	75.2391	78.0689	115.029	2.83209	1.50187	0.0298096	0.421224	up	yes
MSTRG.27542	LOC_Os06g06510	LOC_Os06g06510.1	GO:0000786(nucleosome);GO:0005634(nucleus);GO:0003677(DNA binding);GO:0005515(protein binding);GO:0006334(nucleosome assembly)	05322(Systemic lupus erythematosus)	K11253	NA	histone H3, putative, expressed	75.8893	121.218	113.924	0	66.6385	81.9826	152.126	7.24912	0.0191251	0.355612	up	yes
MSTRG.27579	LOC_Os06g06900	LOC_Os06g06900.1	GO:0005634(nucleus);GO:0003677(DNA binding);GO:0005515(protein binding);GO:0048440(carpel development);GO:0007623(circadian rhythm);GO:0010154(fruit development);GO:0010187(negative regulation of seed germination);GO:0006355(regulation of transcription, DNA-dependent);GO:0009409(response to cold);GO:0010114(response to red light);GO:0006351(transcription, DNA-dependent)	04712(Circadian rhythm - plant)	K12126	NA	helix-loop-helix DNA-binding domain containing protein, expressed	14.0067	9.7008	6.36177	2.44632	7.76371	12.0681	4.19035	2.06707	0.00618827	0.332816	up	yes
MSTRG.2761	LOC_Os01g46980	LOC_Os01g46980.1	GO:0033178(proton-transporting two-sector ATPase complex, catalytic domain);GO:0046961(proton-transporting ATPase activity, rotational mechanism);GO:0015991(ATP hydrolysis coupled proton transport)	00190(Oxidative phosphorylation);04145(Phagosome);04966(Collecting duct acid secretion);05110(Vibrio cholerae infection);05120(Epithelial cell signaling in Helicobacter pylori infection)	K02150	EC:3.6.3.14	vacuolar ATP synthase subunit E, putative, expressed	92.7418	79.4033	49.7896	38.0337	75.3347	83.5905	2.36199	1.24001	0.0140356	0.332816	up	yes
MSTRG.27653	LOC_Os06g08100	LOC_Os06g08100.1	GO:0016021(integral to membrane);GO:0005886(plasma membrane);GO:0005524(ATP binding);GO:0004674(protein serine/threonine kinase activity)	NA	NA	NA	jp18, putative, expressed	2.99812	4.99387	3.38993	0	0	0	4.82666	2.27103	0.00594892	0.332816	up	yes
MSTRG.27665	LOC_Os06g07941	LOC_Os06g07941.1	GO:0009815(1-aminocyclopropane-1-carboxylate oxidase activity);GO:0031418(L-ascorbic acid binding);GO:0016706(oxidoreductase activity, acting on paired donors, with incorporation or reduction of molecular oxygen, 2-oxoglutarate as one donor, and incorporation of one atom each of oxygen into both donors);GO:0009693(ethylene biosynthetic process);GO:0009835(ripening)	00270(Cysteine and methionine metabolism)	K05933	EC:1.14.17.4	iron/ascorbate-dependent oxidoreductase, putative, expressed	2.69813	0.973625	2.61974	9.12914	4.88131	3.46867	0.250067	-1.99961	0.0309357	0.429335	down	yes
MSTRG.27685	LOC_Os06g08240	LOC_Os06g08240.1	NA	NA	NA	NA	expressed protein	8.7219	7.16063	7.562	0.116307	2.76652	5.30384	9.69361	3.27703	0.00713724	0.332816	up	yes
MSTRG.27687	LOC_Os06g08280	LOC_Os06g08280.1	GO:0005524(ATP binding);GO:0004715(non-membrane spanning protein tyrosine kinase activity);GO:0004712(protein serine/threonine/tyrosine kinase activity);GO:0030587(sorocarp development);GO:0030435(sporulation resulting in formation of a cellular spore)	NA	K00870	EC:2.7.1.37	protein kinase domain containing protein, expressed	5.7459	6.51337	6.77956	2.30431	5.64745	4.59982	2.2628	1.17811	0.039713	0.472311	up	yes
MSTRG.2771	LOC_Os01g47070	LOC_Os01g47070.1	GO:0043169(cation binding);GO:0004568(chitinase activity);GO:0006032(chitin catabolic process)	00520(Amino sugar and nucleotide sugar metabolism)	K01183	EC:3.2.1.14	glycosyl hydrolase, putative, expressed	0	5.80989	6.78962	59.4652	0	0	0.0287531	-5.12014	0.0398858	0.47284	down	yes
MSTRG.27814	LOC_Os06g10000	LOC_Os06g10000.1	GO:0016021(integral to membrane);GO:0005886(plasma membrane);GO:0005524(ATP binding);GO:0004674(protein serine/threonine kinase activity)	NA	NA	NA	expressed protein	0.193203	0.415383	0.47445	1.76272	0.63618	0.658413	0.447897	-1.15876	0.0040579	0.332816	down	yes
MSTRG.27865	LOC_Os06g10610	LOC_Os06g10610.1	GO:0005634(nucleus);GO:0000166(nucleotide binding);GO:0003723(RNA binding);GO:0008270(zinc ion binding);GO:0006397(mRNA processing);GO:0048025(negative regulation of nuclear mRNA splicing, via spliceosome);GO:0008380(RNA splicing)	NA	NA	NA	expressed protein	7.89466	6.75024	6.57022	3.15328	5.78716	4.43441	2.03586	1.02564	0.0220139	0.376085	up	yes
MSTRG.27871	LOC_Os06g10670	LOC_Os06g10670.1	GO:0005576(extracellular region);GO:0004190(aspartic-type endopeptidase activity);GO:0006508(proteolysis)	NA	K00924	NA	aspartic proteinase nepenthesin-1 precursor, putative, expressed	2.40408	3.81316	2.56931	0	3.02052	4.20099	4.75839	2.25047	0.0182447	0.348009	up	yes
MSTRG.27872	LOC_Os06g10710	LOC_Os06g10710.1	GO:0016021(integral to membrane);GO:0005886(plasma membrane);GO:0005524(ATP binding);GO:0004674(protein serine/threonine kinase activity);GO:0005199(structural constituent of cell wall)	NA	NA	NA	expressed protein	3.35061	5.0314	3.31879	1.50538	4.30048	6.02036	2.25623	1.17391	0.0375163	0.461156	up	yes
MSTRG.27921	LOC_Os06g11260	LOC_Os06g11260.1	GO:0010181(FMN binding);GO:0016491(oxidoreductase activity);GO:0031408(oxylipin biosynthetic process)	00592(alpha-Linolenic acid metabolism)	K05894	EC:1.3.1.42	12-oxophytodienoate reductase 2, putative, expressed	0	0.156814	0	1.03006	0	0.04292	0.492801	-1.02092	0.0440343	0.488676	down	yes
MSTRG.27931	LOC_Os06g11380	LOC_Os06g11380.1	GO:0009504(cell plate);GO:0009941(chloroplast envelope);GO:0005694(chromosome);GO:0005829(cytosol);GO:0005874(microtubule);GO:0005634(nucleus);GO:0009524(phragmoplast);GO:0005886(plasma membrane);GO:0005819(spindle);GO:0005524(ATP binding);GO:0008017(microtubule binding);GO:0003777(microtubule motor activity);GO:0009904(chloroplast accumulation movement);GO:0009903(chloroplast avoidance movement)…	NA	NA	NA	geminivirus Rep-interacting motor protein, putative, expressed	2.99021	2.50946	3.86044	0.501724	1.65235	1.31671	2.65052	1.40627	0.0416248	0.479714	up	yes
MSTRG.27933	LOC_Os06g11450	LOC_Os06g11450.1	GO:0016021(integral to membrane);GO:0005886(plasma membrane);GO:0004842(ubiquitin-protein ligase activity);GO:0008270(zinc ion binding);GO:0006952(defense response);GO:0010200(response to chitin)	NA	K11982	EC:6.3.2.19	zinc finger, C3HC4 type domain containing protein, expressed	3.65292	3.3298	2.76256	0	5.74095	7.75366	5.60098	2.48568	0.0143727	0.332816	up	yes
MSTRG.27948	LOC_Os06g11730	LOC_Os06g11730.1	GO:0005737(cytoplasm);GO:0005634(nucleus);GO:0003730(mRNA 3'-UTR binding);GO:0000166(nucleotide binding);GO:0030154(cell differentiation);GO:0043488(regulation of mRNA stability);GO:0010830(regulation of myotube differentiation)	NA	NA	NA	RNA recognition motif containing protein, putative, expressed	4.25355	6.44773	2.68453	1.15472	2.1938	2.18527	2.92325	1.54757	0.0364803	0.457431	up	yes
MSTRG.28000	LOC_Os06g12310	LOC_Os06g12310.1	GO:0016021(integral to membrane);GO:0005215(transporter activity)	NA	K09874	NA	aquaporin protein, putative, expressed	19.0236	19.6918	16.1134	8.1437	11.3473	17.2071	2.39749	1.26153	0.0139844	0.332816	up	yes
MSTRG.28002	LOC_Os06g12320	LOC_Os06g12320.1	NA	NA	NA	NA	transmembrane amino acid transporter protein, putative, expressed	15.8055	19.8594	13.5337	7.14961	8.20816	10.2254	2.34986	1.23257	0.016705	0.335129	up	yes
MSTRG.28034	LOC_Os06g12680	LOC_Os06g12680.1	GO:0016021(integral to membrane);GO:0008270(zinc ion binding)	NA	NA	NA	RING-H2 finger protein, putative, expressed	24.0805	36.4815	28.6251	0	27.5824	21.815	41.2749	5.36719	0.0189689	0.353942	up	yes
MSTRG.28087	LOC_Os06g13140	LOC_Os06g13140.1	NA	NA	NA	NA	WD domain, G-beta repeat domain containing protein, expressed	0.990937	1.15867	1.74539	3.8916	2.0669	1.26111	0.392325	-1.34988	0.00422189	0.332816	down	yes
MSTRG.28089	LOC_Os06g13160	LOC_Os06g13160.1	NA	NA	NA	NA	viral-response family protein, expressed	13.525	12.4342	11.6502	0	14.8825	13.0984	18.1185	4.17939	0.0154481	0.332816	up	yes
MSTRG.28091	LOC_Os06g13180	LOC_Os06g13180.1	GO:0031012(extracellular matrix);GO:0004222(metalloendopeptidase activity);GO:0008270(zinc ion binding);GO:0006508(proteolysis)	NA	K07761	EC:3.4.24.24	metalloendoproteinase 1 precursor, putative, expressed	0	0	0	27.2891	0	0	0.0252266	-5.30891	0.0164904	0.332816	down	yes
MSTRG.28135	LOC_Os06g14050	LOC_Os06g14050.1	NA	NA	NA	NA	membrane attack complex component/perforin/complement C9, putative, expressed	0.368509	0.0984778	0.043175	1.59331	1.27553	0.970912	0.456404	-1.13162	0.026774	0.40533	down	yes
MSTRG.28169	LOC_Os06g14630	LOC_Os06g14630.1	GO:0005576(extracellular region);GO:0016788(hydrolase activity, acting on ester bonds);GO:0016042(lipid catabolic process)	NA	NA	NA	GDSL-like lipase/acylhydrolase, putative, expressed	4.24048	6.91826	4.91486	1.78167	4.02348	4.0514	2.42771	1.2796	0.0367385	0.457777	up	yes
MSTRG.28174	LOC_Os06g14780	LOC_Os06g14780.2;LOC_Os06g14780.1	NA	NA	NA	NA	expressed protein	6.81161	4.41676	8.91029	18.253	11.5795	14.9559	0.343668	-1.54091	0.041214	0.47782	down	yes
MSTRG.28223	LOC_Os06g16170	LOC_Os06g16170.1	NA	NA	NA	NA	expressed protein	4.46489	3.12175	3.41518	8.5293	5.6236	6.21764	0.487151	-1.03756	0.0372794	0.460042	down	yes
MSTRG.28265	LOC_Os06g17220	LOC_Os06g17220.1	NA	NA	NA	NA	UDP-glycosyltransferase, putative, expressed	1.84744	2.71897	2.53908	0.120998	1.17535	0.920239	3.04546	1.60666	0.0222952	0.37748	up	yes
MSTRG.28423	LOC_Os06g20620	LOC_Os06g20620.1	GO:0005576(extracellular region);GO:0043169(cation binding);GO:0016985(mannan endo-1,4-beta-mannosidase activity);GO:0005975(carbohydrate metabolic process)	NA	NA	NA	OsMan07 - Endo-Beta-Mannanase, expressed	3.05157	3.73068	3.39413	1.21374	0.881104	1.46252	2.01277	1.00918	0.0244253	0.391667	up	yes
MSTRG.28430	LOC_Os06g20790	LOC_Os06g20790.1	GO:0005737(cytoplasm);GO:0005634(nucleus);GO:0030795(jasmonate O-methyltransferase activity);GO:0009694(jasmonic acid metabolic process);GO:0031408(oxylipin biosynthetic process);GO:0009611(response to wounding)	00592(alpha-Linolenic acid metabolism)	K08241	EC:2.1.1.141	SAM dependent carboxyl methyltransferase, putative, expressed	0.118062	0	0.988046	6.42505	0.553086	1.99296	0.137214	-2.8655	0.0234699	0.383866	down	yes
MSTRG.28502	LOC_Os06g22290	LOC_Os06g22290.1	GO:0016021(integral to membrane);GO:0005886(plasma membrane);GO:0005524(ATP binding);GO:0004674(protein serine/threonine kinase activity);GO:0004872(receptor activity);GO:0005529(sugar binding)	NA	K00924	NA	legume lectins beta domain containing protein, expressed	7.49339	5.11338	7.72398	16.9204	10.6654	11.6241	0.395566	-1.33801	0.018464	0.349009	down	yes
MSTRG.28518	LOC_Os06g22600	LOC_Os06g22600.1	GO:0016021(integral to membrane);GO:0005216(ion channel activity);GO:0010044(response to aluminum ion)	NA	NA	NA	aluminum-activated malate transporter, putative, expressed	6.83465	7.07542	9.96432	0.593351	0.659519	2.45848	5.61666	2.48971	0.0325897	0.436557	up	yes
MSTRG.28577	LOC_Os06g23760	LOC_Os06g23750.1;LOC_Os06g23760.1	GO:0009514(glyoxysome);GO:0003995(acyl-CoA dehydrogenase activity);GO:0003997(acyl-CoA oxidase activity);GO:0050660(flavin adenine dinucleotide binding);GO:0009793(embryo development ending in seed dormancy);GO:0006635(fatty acid beta-oxidation);GO:0046459(short-chain fatty acid metabolic process)	00071(Fatty acid metabolism);00592(alpha-Linolenic acid metabolism);01040(Biosynthesis of unsaturated fatty acids);03320(PPAR signaling pathway);04146(Peroxisome)	K00232	EC:1.3.3.6	acyl-CoA oxidase, putative, expressed	0.239391	0	0.184811	2.27121	0	0.231804	0.31301	-1.67572	0.0307109	0.427181	down	yes
MSTRG.28788	LOC_Os06g29220	LOC_Os06g29220.1	GO:0005739(mitochondrion);GO:0008863(formate dehydrogenase (NAD+) activity);GO:0051287(NAD binding);GO:0016616(oxidoreductase activity, acting on the CH-OH group of donors, NAD or NADP as acceptor)	00630(Glyoxylate and dicarboxylate metabolism);00680(Methane metabolism)	K00122	EC:1.2.1.2	erythronate-4-phosphate dehydrogenase domain containing protein, expressed	0.211381	0.232427	0.071233	2.89194	0.634253	0.506045	0.282608	-1.82313	0.0185974	0.35048	down	yes
MSTRG.2880	LOC_Os01g48360	LOC_Os01g48360.2;LOC_Os01g48360.1	NA	NA	NA	NA	expressed protein	1.69605	0.997316	1.14031	3.95179	2.95774	3.9874	0.474131	-1.07664	0.0407717	0.476593	down	yes
MSTRG.28844	LOC_Os06g30130	LOC_Os06g30130.1;LOC_Os06g30130.2	GO:0016021(integral to membrane);GO:0005886(plasma membrane);GO:0005524(ATP binding);GO:0004674(protein serine/threonine kinase activity);GO:0004872(receptor activity)	NA	K00924	NA	cysteine-rich receptor-like protein kinase 10 precursor, putative, expressed	12.7909	19.12	17.1893	40.7126	27.9708	28.0127	0.383315	-1.3834	0.0166074	0.333715	down	yes
MSTRG.2887	LOC_Os01g48500	LOC_Os01g48500.1	GO:0016021(integral to membrane);GO:0005886(plasma membrane);GO:0005524(ATP binding);GO:0004674(protein serine/threonine kinase activity);GO:0004872(receptor activity)	NA	NA	NA	expressed protein	1.44099	1.07594	1.00884	0.095598	0.667451	0.827153	2.16676	1.11554	0.00282276	0.332816	up	yes
MSTRG.28963	LOC_Os06g33570	LOC_Os06g33570.1	GO:0016021(integral to membrane);GO:0005886(plasma membrane);GO:0005516(calmodulin binding);GO:0030552(cAMP binding);GO:0030553(cGMP binding);GO:0005221(intracellular cyclic nucleotide activated cation channel activity);GO:0006816(calcium ion transport);GO:0006813(potassium ion transport)	04626(Plant-pathogen interaction)	K05391	NA	cyclic nucleotide-gated ion channel 1, putative, expressed	6.41653	6.17774	7.32952	0.945209	7.13301	5.37096	4.22139	2.07772	0.0406585	0.475907	up	yes
MSTRG.28986	LOC_Os06g34120	LOC_Os06g34120.1	GO:0005576(extracellular region);GO:0016788(hydrolase activity, acting on ester bonds);GO:0016042(lipid catabolic process)	NA	NA	NA	GDSL-like lipase/acylhydrolase, putative, expressed	49.2629	72.3752	66.2358	23.3992	38.24	36.2579	2.58333	1.36923	0.0372555	0.460042	up	yes
MSTRG.29008	LOC_Os06g34610	LOC_Os06g34610.1	NA	NA	NA	NA	expressed protein	0	0.329324	0.815649	1.43975	0	0	0.438303	-1.19	0.0156193	0.332816	down	yes
MSTRG.29055	LOC_Os06g35630	LOC_Os06g35630.1	GO:0031225(anchored to membrane);GO:0048046(apoplast);GO:0005829(cytosol);GO:0005739(mitochondrion);GO:0009505(plant-type cell wall);GO:0005886(plasma membrane);GO:0009506(plasmodesma);GO:0005773(vacuole);GO:0050660(flavin adenine dinucleotide binding);GO:0008762(UDP-N-acetylmuramate dehydrogenase activity);GO:0006979(response to oxidative stress)	NA	NA	NA	reticuline oxidase-like protein precursor, putative, expressed	4.69376	6.78178	2.84644	0	0	0	6.44364	2.68788	0.0137571	0.332816	up	yes
MSTRG.29083	LOC_Os06g36070	LOC_Os06g36070.1	NA	NA	NA	NA	expressed protein	43.1045	32.4317	24.5086	0	65.173	68.2455	58.2371	5.86387	0.0112874	0.332816	up	yes
MSTRG.29103	LOC_Os06g36390	LOC_Os06g36390.1;LOC_Os06g36390.2	NA	NA	NA	NA	expressed protein	0.056906	0.761204	0.238668	3.38564	2.51417	2.23974	0.296128	-1.75571	0.0247749	0.393845	down	yes
MSTRG.29152	LOC_Os06g37280	LOC_Os06g37280.1	NA	NA	NA	NA	expressed protein	0	0	0	0.906335	0.337178	0	0.486576	-1.03926	0.0206022	0.365003	down	yes
MSTRG.29153	LOC_Os06g37224	LOC_Os06g37224.1	GO:0009707(chloroplast outer membrane);GO:0005783(endoplasmic reticulum);GO:0016021(integral to membrane);GO:0009055(electron carrier activity);GO:0052617(ent-kaur-16-en-19-al oxidase activity);GO:0052616(ent-kaur-16-en-19-ol oxidase activity);GO:0052615(ent-kaurene oxidase activity);GO:0020037(heme binding);GO:0010241(ent-kaurene oxidation to kaurenoic acid);GO:0009740(gibberellic acid mediated …	00904(Diterpenoid biosynthesis)	K04122	EC:1.14.13.78	cytochrome P450, putative, expressed	1.26668	0	0.969649	5.73803	4.6565	2.86207	0.214983	-2.21771	0.0493119	0.507102	down	yes
MSTRG.29169	LOC_Os06g37510	LOC_Os06g37510.1	NA	00270(Cysteine and methionine metabolism)	K00558	EC:2.1.1.37	tetraspanin family protein, putative, expressed	6.58538	4.28682	7.35428	1.06113	1.953	2.10463	3.27561	1.71176	0.0301513	0.423232	up	yes
MSTRG.29201	LOC_Os06g38120	LOC_Os06g38120.1	NA	NA	NA	NA	low-affinity cation transporter, putative, expressed	0.593794	0.555227	0.641303	2.60897	1.4496	2.80703	0.446456	-1.16341	0.0462823	0.49705	down	yes
MSTRG.29236	LOC_Os06g38710	LOC_Os06g38710.1	NA	NA	NA	NA	expressed protein	0.396998	0	0.0236325	1.99146	1.73595	1.79564	0.393022	-1.34732	0.0195726	0.35813	down	yes
MSTRG.2926	LOC_Os01g48940	LOC_Os01g48940.1	GO:0016021(integral to membrane);GO:0005886(plasma membrane);GO:0005524(ATP binding);GO:0004674(protein serine/threonine kinase activity)	00270(Cysteine and methionine metabolism)	K00558	EC:2.1.1.37	expressed protein	0.393331	0	0.188539	4.43931	2.57988	1.96604	0.204378	-2.29069	0.00569873	0.332816	down	yes
MSTRG.29266	LOC_Os06g39110	LOC_Os06g39110.1	NA	NA	NA	NA	expressed protein	63.0879	16.0896	53.7795	749.559	809.371	906.146	0.0475762	-4.39362	0.0291392	0.418158	down	yes
MSTRG.29268	LOC_Os06g39120	LOC_Os06g39120.1	NA	NA	NA	NA	expressed protein	52.9561	11.6118	32.1501	375.599	368.786	486.23	0.0749771	-3.73741	0.0478965	0.503474	down	yes
MSTRG.29304	LOC_Os06g39650	LOC_Os06g39650.1	GO:0005488(binding)	NA	NA	NA	pentatricopeptide, putative, expressed	0.312382	0	0.635847	1.75621	0	0	0.350708	-1.51166	0.0148653	0.332816	down	yes
MSTRG.29309	LOC_Os06g39875	LOC_Os06g39875.1	GO:0005634(nucleus);GO:0005525(GTP binding);GO:0003924(GTPase activity);GO:0006886(intracellular protein transport);GO:0006913(nucleocytoplasmic transport);GO:0007264(small GTPase mediated signal transduction)	NA	K07936	NA	ras-related protein, putative, expressed	4.53945	5.79426	4.36287	1.31206	5.18075	9.43107	3.11185	1.63777	0.0317182	0.434215	up	yes
MSTRG.29333	LOC_Os06g40180	LOC_Os06g40180.1	GO:0016020(membrane);GO:0005509(calcium ion binding);GO:0070290(NAPE-specific phospholipase D activity);GO:0004630(phospholipase D activity);GO:0016042(lipid catabolic process);GO:0046470(phosphatidylcholine metabolic process)	00564(Glycerophospholipid metabolism);00565(Ether lipid metabolism);04144(Endocytosis);04666(Fc gamma R-mediated phagocytosis);04912(GnRH signaling pathway)	K01115	EC:3.1.4.4	phospholipase D, putative, expressed	28.1434	30.3329	21.6914	12.8107	23.8227	24.3532	2.29357	1.1976	0.00144438	0.332816	up	yes
MSTRG.29380	LOC_Os06g40750	LOC_Os06g40750.1	NA	NA	NA	NA	expressed protein	5.23249	6.01473	2.94513	2.34717	5.31754	4.64568	2.01981	1.01422	0.049017	0.50672	up	yes
MSTRG.2963	LOC_Os01g49290	LOC_Os01g49290.1	GO:0005886(plasma membrane);GO:0005515(protein binding);GO:0004871(signal transducer activity);GO:0050832(defense response to fungus);GO:0060267(positive regulation of respiratory burst)	00270(Cysteine and methionine metabolism)	K00558	EC:2.1.1.37	WD repeat-containing protein, putative, expressed	2.08006	13.0157	25.0048	121.425	12.8507	6.71038	0.0409976	-4.60832	0.0281157	0.413071	down	yes
MSTRG.29649	LOC_Os06g44320	LOC_Os06g44320.1	NA	NA	NA	NA	expressed protein	1.84264	2.05135	1.92188	0.08134	0.817558	0.975744	2.89716	1.53464	0.00343767	0.332816	up	yes
MSTRG.29712	LOC_Os06g45390	LOC_Os06g45390.1	GO:0016021(integral to membrane);GO:0005886(plasma membrane);GO:0005524(ATP binding);GO:0004674(protein serine/threonine kinase activity)	NA	NA	NA	expressed protein	3.95441	3.43108	5.70735	13.605	12.4795	12.638	0.324901	-1.62193	0.0113097	0.332816	down	yes
MSTRG.29784	LOC_Os06g46340	LOC_Os06g46340.1	GO:0030246(carbohydrate binding);GO:0032450(maltose alpha-glucosidase activity);GO:0005975(carbohydrate metabolic process)	00052(Galactose metabolism);00500(Starch and sucrose metabolism)	K01187	EC:3.2.1.20	glycosyl hydrolase, family 31, putative, expressed	4.71293	5.51507	4.59515	13.3912	7.75859	11.5839	0.420567	-1.24959	0.0402937	0.474419	down	yes
MSTRG.29845	LOC_Os06g46970	LOC_Os06g46970.1	NA	NA	NA	NA	wound induced protein, putative, expressed	45.7947	29.7233	37.7667	14.1315	42.1701	47.7201	2.86129	1.51667	0.0472659	0.500443	up	yes
MSTRG.29863	LOC_Os06g47310	LOC_Os06g47310.1	NA	NA	NA	NA	plant-specific domain TIGR01627 family protein, expressed	5.68099	3.46024	4.28918	0.810947	2.34426	3.78586	3.39212	1.76219	0.0231407	0.382237	up	yes
MSTRG.29882	LOC_Os06g47600	LOC_Os06g47600.1	NA	NA	NA	NA	thaumatin family domain containing protein, expressed	0	0	0	13.4021	0	0	0.0530451	-4.23664	0.0164904	0.332816	down	yes
MSTRG.29893	LOC_Os06g47700	LOC_Os06g47700.1	GO:0016021(integral to membrane);GO:0005886(plasma membrane);GO:0005524(ATP binding);GO:0001653(peptide receptor activity);GO:0004674(protein serine/threonine kinase activity);GO:0004888(transmembrane signaling receptor activity);GO:0009611(response to wounding)	NA	K00924	NA	serine/threonine-protein kinase BRI1-like 2 precursor, putative, expressed	0	0	0	16.8321	16.0503	15.9831	0.0557955	-4.16371	9.55375e-08	0.00351893	down	yes
MSTRG.29898	LOC_Os06g47750	LOC_Os06g47750.1	GO:0016021(integral to membrane);GO:0005886(plasma membrane);GO:0005524(ATP binding);GO:0001653(peptide receptor activity);GO:0004674(protein serine/threonine kinase activity);GO:0004888(transmembrane signaling receptor activity);GO:0009611(response to wounding)	NA	K00924	NA	phytosulfokine receptor precursor, putative, expressed	0	0	0.221103	4.03436	0	0	0.170309	-2.55378	0.00654725	0.332816	down	yes
MSTRG.29903	LOC_Os06g47850	LOC_Os06g47850.1	NA	NA	NA	NA	zinc finger family protein, putative, expressed	2.96518	3.0285	2.15495	0.922213	0.968895	0.912272	2.05261	1.03746	0.0131693	0.332816	up	yes
MSTRG.29924	LOC_Os06g48065	LOC_Os06g48065.1	GO:0016021(integral to membrane);GO:0008270(zinc ion binding)	NA	NA	NA	Zinc finger, C3HC4 type domain containing protein, expressed	0	0	0	1.974	0	0	0.301218	-1.73112	0.0164904	0.332816	down	yes
MSTRG.29929	LOC_Os06g48160	LOC_Os06g48160.1	GO:0048046(apoplast);GO:0005618(cell wall);GO:0004553(hydrolase activity, hydrolyzing O-glycosyl compounds);GO:0016762(xyloglucan:xyloglucosyl transferase activity);GO:0006073(cellular glucan metabolic process);GO:0009664(plant-type cell wall organization);GO:0009733(response to auxin stimulus);GO:0009741(response to brassinosteroid stimulus);GO:0009409(response to cold);GO:0009408(response to he…	NA	K08235	EC:2.4.1.207	glycosyl hydrolases family 16, putative, expressed	169.977	136.474	172.701	56.0389	124.531	175.65	3.08133	1.62355	0.0381295	0.46286	up	yes
MSTRG.29933	LOC_Os06g48200	LOC_Os06g48200.1	GO:0048046(apoplast);GO:0005618(cell wall);GO:0004553(hydrolase activity, hydrolyzing O-glycosyl compounds);GO:0016762(xyloglucan:xyloglucosyl transferase activity);GO:0007047(cellular cell wall organization);GO:0006073(cellular glucan metabolic process)	NA	K08235	EC:2.4.1.207	glycosyl hydrolases family 16, putative, expressed	10.0704	10.8637	9.58311	1.70919	8.4777	13.0296	5.03568	2.33219	0.0116493	0.332816	up	yes
MSTRG.29976	LOC_Os06g48810	LOC_Os06g48810.1	GO:0016021(integral to membrane);GO:0008324(cation transmembrane transporter activity);GO:0006813(potassium ion transport);GO:0006814(sodium ion transport)	NA	NA	NA	OsHKT2;1 - Na+ transporter, expressed	1.40402	1.58342	1.28183	0.134022	0.387384	0.742384	2.29995	1.2016	0.00447478	0.332816	up	yes
MSTRG.29987	LOC_Os06g48950	LOC_Os06g48950.1	GO:0005634(nucleus);GO:0003677(DNA binding);GO:0046983(protein dimerization activity);GO:0009734(auxin mediated signaling pathway);GO:0006355(regulation of transcription, DNA-dependent);GO:0006351(transcription, DNA-dependent)	NA	NA	NA	auxin response factor 19, putative, expressed	10.8198	9.08101	12.3812	3.75724	7.63018	6.69142	2.43047	1.28123	0.0425126	0.485373	up	yes
MSTRG.300	LOC_Os01g04350	LOC_Os01g04350.1	GO:0005737(cytoplasm);GO:0006950(response to stress)	NA	NA	NA	hsp20/alpha crystallin family protein, putative, expressed	9.89946	14.0322	12.1509	0	30.9631	33.0416	18.2062	4.18636	0.039091	0.469111	up	yes
MSTRG.30078	LOC_Os06g49840	LOC_Os06g49840.1;LOC_Os06g49840.2	GO:0005634(nucleus);GO:0043565(sequence-specific DNA binding);GO:0003700(sequence-specific DNA binding transcription factor activity);GO:0030154(cell differentiation);GO:0009908(flower development)	NA	K09264	NA	OsMADS16 - MADS-box family gene with MIKCc type-box, expressed	16.7192	14.2691	14.0838	34.3916	20.9307	23.0066	0.447993	-1.15845	0.0218145	0.373664	down	yes
MSTRG.3008	LOC_Os01g49820	LOC_Os01g49820.1;LOC_Os01g49820.2	GO:0016021(integral to membrane);GO:0005886(plasma membrane);GO:0008195(phosphatidate phosphatase activity);GO:0009738(abscisic acid mediated signaling pathway)	NA	NA	NA	lipid phosphatase protein, putative, expressed	2.9459	1.39599	2.78417	7.87348	4.87489	5.62158	0.344926	-1.53564	0.0351673	0.450677	down	yes
MSTRG.30103	LOC_Os06g50080	LOC_Os06g50080.1	NA	NA	NA	NA	DUF581 domain containing protein, expressed	6.18052	6.37867	4.76035	27.819	10.2226	14.0902	0.236315	-2.08122	0.0293124	0.418809	down	yes
MSTRG.30131	LOC_Os06g50370	LOC_Os06g50370.1	GO:0009535(chloroplast thylakoid membrane);GO:0016021(integral to membrane);GO:0008270(zinc ion binding)	NA	NA	NA	zinc finger, C3HC4 type, domain containing protein, expressed	4.76759	7.42134	5.68061	14.9104	11.0584	8.85523	0.410153	-1.28577	0.0322617	0.435272	down	yes
MSTRG.30173	LOC_Os06g51060	LOC_Os06g51060.1	GO:0008061(chitin binding);GO:0004568(chitinase activity);GO:0016998(cell wall macromolecule catabolic process);GO:0006032(chitin catabolic process);GO:0050832(defense response to fungus)	00520(Amino sugar and nucleotide sugar metabolism)	K01183	EC:3.2.1.14	CHIT8 - Chitinase family protein precursor, expressed	10.9328	9.7531	5.8098	116.356	49.2146	62.6045	0.0895514	-3.48114	0.0152788	0.332816	down	yes
MSTRG.30229	LOC_Os06g51350	LOC_Os06g51350.1	GO:0005737(cytoplasm);GO:0005524(ATP binding);GO:0052381(tRNA dimethylallyltransferase activity);GO:0009691(cytokinin biosynthetic process);GO:0008033(tRNA processing)	00908(Zeatin biosynthesis)	K00791	EC:2.5.1.75	IPP transferase, putative, expressed	2.77496	3.60219	2.33121	0	0	0	4.10665	2.03796	0.00347751	0.332816	up	yes
MSTRG.3023	LOC_Os01g50032	LOC_Os01g50030.1;LOC_Os01g50032.1	GO:0005829(cytosol);GO:0000234(phosphoethanolamine N-methyltransferase activity);GO:0042425(choline biosynthetic process);GO:0006656(phosphatidylcholine biosynthetic process);GO:0009555(pollen development);GO:0009860(pollen tube growth);GO:0010183(pollen tube guidance);GO:0048528(post-embryonic root development)	00100(Steroid biosynthesis)	K00559	EC:2.1.1.41	expressed protein	36.6358	28.4934	42.6426	9.28516	13.0229	17.2939	3.52787	1.8188	0.025011	0.395039	up	yes
MSTRG.30269	LOC_Os07g01230	LOC_Os07g01230.1	GO:0016021(integral to membrane);GO:0005886(plasma membrane);GO:0005524(ATP binding);GO:0004674(protein serine/threonine kinase activity)	NA	NA	NA	expressed protein	5.21155	6.37039	5.10525	0.18095	6.69448	5.58515	7.14187	2.8363	0.0181763	0.346973	up	yes
MSTRG.30286	LOC_Os07g01440	LOC_Os07g01440.1	GO:0005507(copper ion binding);GO:0009055(electron carrier activity);GO:0022900(electron transport chain);GO:0006810(transport)	NA	NA	NA	plastocyanin-like domain containing protein, putative, expressed	48.523	73.7263	44.705	20.9541	37.7377	53.2401	3.00305	1.58643	0.0248856	0.394122	up	yes
MSTRG.30304	LOC_Os07g01810	LOC_Os07g01810.1	GO:0016021(integral to membrane);GO:0009705(plant-type vacuole membrane);GO:0005242(inward rectifier potassium channel activity);GO:0030007(cellular potassium ion homeostasis);GO:0000272(polysaccharide catabolic process)	NA	K05389	NA	potassium channel protein, putative, expressed	1.19834	2.68145	1.56403	0	1.59319	2.49287	3.20814	1.68174	0.045432	0.492526	up	yes
MSTRG.30332	LOC_Os07g02192	LOC_Os07g02192.1	GO:0016021(integral to membrane);GO:0005886(plasma membrane);GO:0005524(ATP binding);GO:0004674(protein serine/threonine kinase activity);GO:0009738(abscisic acid mediated signaling pathway);GO:0019722(calcium-mediated signaling);GO:0048364(root development);GO:0009845(seed germination)	00270(Cysteine and methionine metabolism)	K00558	EC:2.1.1.37	expressed protein	0	0	0	2.59771	0	0	0.244259	-2.03352	0.0164904	0.332816	down	yes
MSTRG.30358	LOC_Os07g02570	LOC_Os07g02570.1	GO:0005524(ATP binding);GO:0006915(apoptosis);GO:0006952(defense response)	NA	NA	NA	NB-ARC domain containing protein, expressed	0	0	0	1.24647	0	0.035537	0.41217	-1.27869	0.0173499	0.341049	down	yes
MSTRG.30381	LOC_Os07g02880	LOC_Os07g02880.1	NA	NA	NA	NA	DUF538 domain containing protein, putative, expressed	0.712274	0.282979	1.39705	3.62901	1.51895	0.480702	0.28838	-1.79396	0.0221609	0.376847	down	yes
MSTRG.30411	LOC_Os07g03150	LOC_Os07g03150.2;LOC_Os07g03150.1;LOC_Os07g03150.3	NA	NA	NA	NA	H-BTB5 - Bric-a-Brac, Tramtrack, Broad Complex BTB domain with H family conserved sequence, expressed	1.78715	2.67774	2.92641	0.359379	0.869149	1.03526	2.46847	1.30362	0.035794	0.453391	up	yes
MSTRG.30414	LOC_Os07g03160	LOC_Os07g03160.1	NA	NA	NA	NA	WD domain, G-beta repeat domain containing protein, expressed	8.26764	5.80864	6.93762	3.15599	5.02044	5.24491	2.00781	1.00562	0.029306	0.418809	up	yes
MSTRG.30426	LOC_Os07g03710	LOC_Os07g03710.1	GO:0005576(extracellular region);GO:0006952(defense response);GO:0009607(response to biotic stimulus)	NA	NA	NA	SCP-like extracellular protein, expressed	13.6795	11.5654	5.71154	321.822	52.5371	130.016	0.0384754	-4.69992	0.0350799	0.450052	down	yes
MSTRG.30427	LOC_Os07g03730	LOC_Os07g03730.1	GO:0005576(extracellular region);GO:0006952(defense response);GO:0009607(response to biotic stimulus)	NA	NA	NA	SCP-like extracellular protein, expressed	0.350394	0.061798	0.18049	19.9904	3.96459	7.4702	0.0532755	-4.23038	0.00825414	0.332816	down	yes
MSTRG.30440	LOC_Os07g03409	LOC_Os07g03409.1	GO:0005576(extracellular region);GO:0006952(defense response);GO:0009607(response to biotic stimulus)	NA	NA	NA	SCP-like extracellular protein, expressed	0	0	0	3.35344	0	0	0.19801	-2.33636	0.0164904	0.332816	down	yes
MSTRG.30445	LOC_Os07g03467	LOC_Os07g03467.1	GO:0005576(extracellular region);GO:0006952(defense response);GO:0009607(response to biotic stimulus)	NA	NA	NA	SCP-like extracellular protein, expressed	0.786177	0.650767	0.681607	494.909	0	0	0.00185218	-9.07656	0.0212247	0.36956	down	yes
MSTRG.30447	LOC_Os07g03600	LOC_Os07g03499.1;LOC_Os07g03600.1	GO:0005576(extracellular region);GO:0006952(defense response);GO:0009607(response to biotic stimulus)	NA	NA	NA	SCP-like extracellular protein, expressed	0	0	0.93263	13.2379	15.786	10.43	0.0698954	-3.83866	0.00769803	0.332816	down	yes
MSTRG.30451	LOC_Os07g03590	LOC_Os07g03590.1	GO:0005576(extracellular region);GO:0006952(defense response);GO:0009607(response to biotic stimulus)	NA	NA	NA	SCP-like extracellular protein, expressed	0.202399	0.118864	0.125533	1.88964	3.68709	2.89482	0.411116	-1.28238	0.00874885	0.332816	down	yes
MSTRG.30460	LOC_Os07g03810	LOC_Os07g03810.1	GO:0016021(integral to membrane);GO:0005886(plasma membrane);GO:0005524(ATP binding);GO:0004674(protein serine/threonine kinase activity);GO:0004872(receptor activity);GO:0005529(sugar binding);GO:0009751(response to salicylic acid stimulus)	NA	K00924	NA	lectin-like receptor kinase 7, putative, expressed	0.387558	0.245366	1.02913	2.16259	0.435219	0.597142	0.398295	-1.32809	0.011543	0.332816	down	yes
MSTRG.30468	LOC_Os07g03870	LOC_Os07g03870.1	GO:0016021(integral to membrane);GO:0005886(plasma membrane);GO:0005524(ATP binding);GO:0004674(protein serine/threonine kinase activity);GO:0004872(receptor activity);GO:0005529(sugar binding);GO:0009751(response to salicylic acid stimulus)	NA	K00924	NA	receptor like protein kinase, putative, expressed	0.831485	0.196198	0.703152	2.7573	1.18692	1.10903	0.377172	-1.4067	0.0272524	0.408816	down	yes
MSTRG.3048	LOC_Os01g50410	LOC_Os01g50410.1	GO:0048046(apoplast);GO:0005737(cytoplasm);GO:0005874(microtubule);GO:0005524(ATP binding);GO:0004709(MAP kinase kinase kinase activity);GO:0043622(cortical microtubule organization);GO:0046777(protein autophosphorylation)	04010(MAPK signaling pathway);04012(ErbB signaling pathway);04270(Vascular smooth muscle contraction);04370(VEGF signaling pathway);04540(Gap junction);04620(Toll-like receptor signaling pathway);04650(Natural killer cell mediated cytotoxicity);04660(T cell receptor signaling pathway);04662(B cell receptor signaling pathway);04664(Fc epsilon RI signaling pathway);04720(Long-term potentiation);047…	K04369	EC:2.7.12.2	STE_MEKK_ste11_MAP3K.6 - STE kinases include homologs to sterile 7, sterile 11 and sterile 20 from yeast, expressed	92.9259	48.301	49.4207	19.9952	111.898	100.881	3.78972	1.92209	0.0440982	0.489206	up	yes
MSTRG.3050	LOC_Os01g50420	LOC_Os01g50420.1	GO:0048046(apoplast);GO:0005737(cytoplasm);GO:0005874(microtubule);GO:0005524(ATP binding);GO:0004709(MAP kinase kinase kinase activity);GO:0043622(cortical microtubule organization);GO:0046777(protein autophosphorylation)	NA	K08850	EC:2.7.11.1	STE_MEKK_ste11_MAP3K.7 - STE kinases include homologs to sterile 7, sterile 11 and sterile 20 from yeast, expressed	135.618	69.153	76.4921	16.8961	164.662	147.995	6.77776	2.76081	0.0318251	0.434215	up	yes
MSTRG.30504	LOC_Os07g04560	LOC_Os07g04560.1	GO:0005634(nucleus);GO:0003677(DNA binding);GO:0006355(regulation of transcription, DNA-dependent);GO:0006351(transcription, DNA-dependent)	NA	NA	NA	no apical meristem protein, putative, expressed	4.8957	2.36039	5.88871	15.6615	5.12346	6.63804	0.257135	-1.9594	0.0357501	0.453391	down	yes
MSTRG.30529	LOC_Os07g05000	LOC_Os07g05000.1	GO:0009941(chloroplast envelope);GO:0009535(chloroplast thylakoid membrane);GO:0010287(plastoglobule);GO:0016491(oxidoreductase activity)	NA	K05885	EC:1.1.1.274	oxidoreductase, aldo/keto reductase family protein, putative, expressed	0.571093	0.075782	0.686768	1.77049	1.46742	1.16983	0.465263	-1.10388	0.0492774	0.507102	down	yes
MSTRG.3055	LOC_Os01g50480	LOC_Os01g50480.1	GO:0005737(cytoplasm);GO:0005634(nucleus);GO:0030795(jasmonate O-methyltransferase activity);GO:0031408(oxylipin biosynthetic process)	00592(alpha-Linolenic acid metabolism)	K08241	EC:2.1.1.141	SAM dependent carboxyl methyltransferase, putative, expressed	2.69258	2.26129	1.03527	0	0	0.326474	3.52717	1.81851	0.0265846	0.404164	up	yes
MSTRG.30616	LOC_Os07g06660	LOC_Os07g06660.1;LOC_Os07g06660.2	NA	NA	NA	NA	glyoxalase family protein, putative, expressed	1.37912	1.42222	2.77151	3.5736	2.33261	1.47986	0.498572	-1.00413	0.0377379	0.461794	down	yes
MSTRG.3062	LOC_Os01g50530	LOC_Os01g50520.1;LOC_Os01g50530.1	NA	00361(gamma-Hexachlorocyclohexane degradation);00626(Naphthalene and anthracene degradation);00903(Limonene and pinene degradation);00945(Stilbenoid, diarylheptanoid and gingerol biosynthesis)	K00517	NA	cytochrome P450, putative, expressed	6.9567	5.84415	4.05421	1.34952	4.49672	4.55529	3.37871	1.75647	0.00100521	0.332816	up	yes
MSTRG.3065	LOC_Os01g50610	LOC_Os01g50610.1;LOC_Os01g50610.2	GO:0005737(cytoplasm);GO:0005634(nucleus);GO:0030795(jasmonate O-methyltransferase activity);GO:0031408(oxylipin biosynthetic process);GO:0009694(jasmonic acid metabolic process);GO:0009611(response to wounding)	00592(alpha-Linolenic acid metabolism)	K08241	EC:2.1.1.141	SAM dependent carboxyl methyltransferase, putative, expressed	46.1715	33.5699	38.8133	19.6391	26.3409	26.0642	2.02283	1.01638	0.0253617	0.397052	up	yes
MSTRG.3066	LOC_Os01g50680	LOC_Os01g50680.1	GO:0048046(apoplast);GO:0009505(plant-type cell wall);GO:0042802(identical protein binding);GO:0004252(serine-type endopeptidase activity);GO:0080001(mucilage extrusion from seed coat);GO:0048359(mucilage metabolic process involved seed coat development);GO:0043086(negative regulation of catalytic activity);GO:0006508(proteolysis)	NA	K01342	EC:3.4.21.62	OsSub2 - Putative Subtilisin homologue, expressed	3.45268	2.69178	2.64071	0.14282	0.608391	0.673461	3.68904	1.88325	0.000801164	0.332816	up	yes
MSTRG.30672	LOC_Os07g07350	LOC_Os07g07350.2;LOC_Os07g07350.1;LOC_Os07g07350.3	GO:0003677(DNA binding);GO:0008270(zinc ion binding);GO:0006950(response to stress)	NA	NA	NA	zinc finger A20 and AN1 domain-containing stress-associated protein, putative, expressed	75.7326	65.2448	54.78	35.167	71.7992	79.0521	2.12561	1.08788	0.00144691	0.332816	up	yes
MSTRG.30694	LOC_Os07g07670	LOC_Os07g07670.1	GO:0016021(integral to membrane);GO:0005886(plasma membrane);GO:0005524(ATP binding);GO:0004674(protein serine/threonine kinase activity);GO:0005199(structural constituent of cell wall)	00270(Cysteine and methionine metabolism)	K00558	EC:2.1.1.37	expressed protein	12.0162	11.6303	11.6108	0	14.5976	16.073	17.1258	4.0981	0.0184825	0.349009	up	yes
MSTRG.30789	LOC_Os07g08950	LOC_Os07g08950.1	GO:0005739(mitochondrion);GO:0050660(flavin adenine dinucleotide binding);GO:0008762(UDP-N-acetylmuramate dehydrogenase activity)	NA	NA	NA	FAD-linked oxidoreductase protein, putative, expressed	1.24286	0.96296	2.35738	3.29471	1.20984	1.22961	0.468926	-1.09257	0.019776	0.359984	down	yes
MSTRG.30801	LOC_Os07g09190	LOC_Os07g09190.1	NA	00900(Terpenoid backbone biosynthesis)	K01662	EC:2.2.1.7	transketolase, putative, expressed	2.25988	0.722363	2.16707	10.5168	3.12726	4.77953	0.19963	-2.3246	0.0333265	0.440702	down	yes
MSTRG.30805	LOC_Os07g09310	LOC_Os07g09310.1;LOC_Os07g09310.2	GO:0005737(cytoplasm);GO:0009055(electron carrier activity);GO:0015035(protein disulfide oxidoreductase activity);GO:0045454(cell redox homeostasis);GO:0022900(electron transport chain);GO:0006662(glycerol ether metabolic process);GO:0006810(transport)	NA	K03671	NA	thioredoxin, putative, expressed	66.0957	62.5608	58.9816	128.089	143.426	120.975	0.498697	-1.00377	0.00723409	0.332816	down	yes
MSTRG.30808	LOC_Os07g09340	LOC_Os07g09340.1	GO:0016021(integral to membrane);GO:0005886(plasma membrane);GO:0005524(ATP binding);GO:0008553(hydrogen-exporting ATPase activity, phosphorylative mechanism);GO:0046872(metal ion binding);GO:0006754(ATP biosynthetic process)	00190(Oxidative phosphorylation)	K01535	EC:3.6.3.6	plasma membrane ATPase, putative, expressed	77.4687	121.586	84.6546	39.3631	46.9526	51.3171	2.46148	1.29952	0.0348885	0.449078	up	yes
MSTRG.30874	LOC_Os07g10410	LOC_Os07g10410.1	GO:0005634(nucleus);GO:0003677(DNA binding);GO:0003700(sequence-specific DNA binding transcription factor activity);GO:0009873(ethylene mediated signaling pathway)	NA	K09286	NA	AP2 domain containing protein, expressed	0	0	0	1.3541	0	0	0.389624	-1.35985	0.0164904	0.332816	down	yes
MSTRG.3089	LOC_Os01g50910	LOC_Os01g50910.1;LOC_Os01g50910.2	NA	NA	NA	NA	late embryogenesis abundant protein, group 3, putative, expressed	6.13202	12.405	6.63792	0.998227	2.34541	4.17384	5.33011	2.41417	0.0234496	0.383866	up	yes
MSTRG.30933	LOC_Os07g11380	LOC_Os07g11380.1;LOC_Os07g11380.2	GO:0005615(extracellular space);GO:0004867(serine-type endopeptidase inhibitor activity);GO:0016068(type I hypersensitivity)	NA	NA	NA	RAL4 - Seed allergenic protein RA5/RA14/RA17 precursor, expressed	3.27838	1.20948	1.33121	0	1.91408	2.37597	3.50078	1.80767	0.0344263	0.446909	up	yes
MSTRG.30942	LOC_Os07g11790	LOC_Os07g11790.1	NA	NA	NA	NA	terpene synthase, putative, expressed	0	0	0	6.94839	0.17768	0.336005	0.105547	-3.24405	0.0146387	0.332816	down	yes
MSTRG.30943	LOC_Os07g11870	LOC_Os07g11870.1	NA	00982(Drug metabolism - cytochrome P450)	K07414	EC:1.14.14.1	cytochrome P450, putative, expressed	0.008713	0	0	2.53843	0.880711	0.449435	0.257057	-1.95984	0.00542676	0.332816	down	yes
MSTRG.3098	LOC_Os01g51010	LOC_Os01g51010.1;LOC_Os01g51010.2	NA	NA	NA	NA	DUF292 domain containing protein, expressed	3.53843	3.21901	1.6531	0.871252	2.6939	3.81615	2.54076	1.34526	0.00623713	0.332816	up	yes
MSTRG.30985	LOC_Os07g12730	LOC_Os07g12730.1	GO:0009507(chloroplast)	NA	NA	NA	DUF567 domain containing protein, putative, expressed	25.7166	19.7302	20.9674	6.74789	9.28358	7.01943	3.02939	1.59903	0.0107895	0.332816	up	yes
MSTRG.30995	LOC_Os07g12890	LOC_Os07g12890.2;LOC_Os07g12890.1	GO:0016021(integral to membrane);GO:0005886(plasma membrane);GO:0005385(zinc ion transmembrane transporter activity)	NA	NA	NA	metal cation transporter, putative, expressed	2.50628	1.58656	3.46914	11.0514	2.69184	2.80882	0.228374	-2.13053	0.00627338	0.332816	down	yes
MSTRG.31307	LOC_Os07g22770	LOC_Os07g22770.1	GO:0009507(chloroplast);GO:0005634(nucleus);GO:0003677(DNA binding);GO:0003700(sequence-specific DNA binding transcription factor activity);GO:0006952(defense response);GO:0009873(ethylene mediated signaling pathway);GO:0010200(response to chitin)	NA	K09286	NA	AP2 domain containing protein, expressed	0.717879	0.835242	0.469738	3.31425	2.08957	2.12244	0.394426	-1.34217	0.014714	0.332816	down	yes
MSTRG.31328	LOC_Os07g23390	LOC_Os07g23390.1	GO:0005789(endoplasmic reticulum membrane);GO:0016021(integral to membrane);GO:0016491(oxidoreductase activity);GO:0006633(fatty acid biosynthetic process)	01040(Biosynthesis of unsaturated fatty acids)	K10256	EC:1.14.19.-	expressed protein	0.012785	0	0	1.54898	0.391511	0.856299	0.386205	-1.37256	0.0202347	0.36168	down	yes
MSTRG.3136	LOC_Os01g51570	LOC_Os01g51570.1	GO:0043169(cation binding);GO:0042973(glucan endo-1,3-beta-D-glucosidase activity);GO:0005975(carbohydrate metabolic process);GO:0006952(defense response)	00500(Starch and sucrose metabolism)	K01199	EC:3.2.1.39	glycosyl hydrolases family 17, putative, expressed	18.9607	24.5321	7.95362	8.44925	30.3983	44.6725	2.70315	1.43464	0.0432796	0.486245	up	yes
MSTRG.31485	LOC_Os07g26630	LOC_Os07g26630.1	GO:0016021(integral to membrane);GO:0005886(plasma membrane);GO:0005215(transporter activity);GO:0006833(water transport)	NA	K09872	NA	aquaporin protein, putative, expressed	295.829	328.945	305.173	117.265	77.847	135.596	2.72725	1.44745	0.04633	0.497215	up	yes
MSTRG.3155	LOC_Os01g51840	LOC_Os01g51840.3;LOC_Os01g51840.1;LOC_Os01g51840.2	GO:0005829(cytosol);GO:0005886(plasma membrane)	NA	NA	NA	IQ calmodulin-binding motif family protein, putative, expressed	11.1048	12.9287	10.8893	5.19804	6.27336	5.77023	2.09329	1.06577	0.00431585	0.332816	up	yes
MSTRG.3159	LOC_Os01g51870	LOC_Os01g51870.1	GO:0016021(integral to membrane);GO:0005886(plasma membrane);GO:0005524(ATP binding);GO:0004674(protein serine/threonine kinase activity);GO:0004872(receptor activity)	NA	NA	NA	methyltransferase, putative, expressed	8.88776	5.90766	8.22888	23.9803	12.4286	10.0241	0.306554	-1.70579	0.0141734	0.332816	down	yes
MSTRG.31659	LOC_Os07g30150	LOC_Os07g30150.1	GO:0009507(chloroplast);GO:0005829(cytosol);GO:0009505(plant-type cell wall);GO:0005886(plasma membrane);GO:0003999(adenine phosphoribosyltransferase activity);GO:0006168(adenine salvage);GO:0007623(circadian rhythm);GO:0006166(purine ribonucleoside salvage);GO:0046686(response to cadmium ion)	00230(Purine metabolism)	K00759	EC:2.4.2.7	phosphoribosyl transferase, putative, expressed	4.64454	3.55757	3.95525	9.37076	4.41631	4.72541	0.448477	-1.1569	0.0334706	0.440702	down	yes
MSTRG.31686	LOC_Os07g30830	LOC_Os07g30830.2;LOC_Os07g30830.1	NA	04144(Endocytosis)	K12194	NA	SNF7 family protein, putative, expressed	3.4937	3.62443	2.85574	1.05701	2.132	2.77632	2.35167	1.23369	0.000997192	0.332816	up	yes
MSTRG.31842	LOC_Os07g33680	LOC_Os07g33680.1	NA	NA	NA	NA	succinate dehydrogenase subunit 3, putative, expressed	112.185	82.8307	119.801	10.8391	107.556	99.368	10.3528	3.37196	0.0341082	0.444396	up	yes
MSTRG.31865	LOC_Os07g33780	LOC_Os07g33780.1	GO:0016021(integral to membrane);GO:0005524(ATP binding);GO:0016887(ATPase activity);GO:0006810(transport)	NA	K03297	NA	pleiotropic drug resistance protein 5, putative, expressed	4.67901	2.474	6.04199	19.6577	9.0881	7.61767	0.202235	-2.3059	0.012232	0.332816	down	yes
MSTRG.31882	LOC_Os07g34260	LOC_Os07g34260.1	GO:0042802(identical protein binding);GO:0016747(transferase activity, transferring acyl groups other than amino-acyl groups);GO:0009813(flavonoid biosynthetic process)	00941(Flavonoid biosynthesis);04712(Circadian rhythm - plant)	K00660	EC:2.3.1.74	chalcone and stilbene synthases, putative, expressed	0.164295	0	0	4.71361	3.24649	4.1586	0.188152	-2.41003	0.00207857	0.332816	down	yes
MSTRG.31936	LOC_Os07g35070	LOC_Os07g35070.1	NA	NA	NA	NA	OsFBX239 - F-box domain containing protein, expressed	0.599473	0.333427	1.79765	2.99008	0.285197	0.546971	0.346446	-1.5293	0.0284175	0.414536	down	yes
MSTRG.31951	LOC_Os07g35290	LOC_Os07g35290.1	GO:0016021(integral to membrane);GO:0005886(plasma membrane);GO:0005524(ATP binding);GO:0005515(protein binding);GO:0004674(protein serine/threonine kinase activity);GO:0004872(receptor activity)	NA	K00924	NA	TKL_IRAK_DUF26-lc.10 - DUF26 kinases have homology to DUF26 containing loci, expressed	1.05836	1.70075	1.42761	5.36044	3.79034	1.856	0.334266	-1.58093	0.0317872	0.434215	down	yes
MSTRG.31989	LOC_Os07g35680	LOC_Os07g35680.1	GO:0016021(integral to membrane);GO:0005886(plasma membrane);GO:0005524(ATP binding);GO:0004674(protein serine/threonine kinase activity);GO:0004872(receptor activity)	NA	K00924	NA	TKL_IRAK_DUF26-lc22 - DUF26 kinases have homology to DUF26 containing loci, expressed	4.42791	2.85481	5.0682	8.94577	4.78214	3.7729	0.433154	-1.20705	0.025924	0.400113	down	yes
MSTRG.31996	LOC_Os07g35740	LOC_Os07g35740.1	GO:0016021(integral to membrane);GO:0005524(ATP binding);GO:0004674(protein serine/threonine kinase activity);GO:0004872(receptor activity)	NA	K00924	NA	TKL_IRAK_DUF26-ld.2 - DUF26 kinases have homology to DUF26 containing loci, expressed	0.532779	1.02624	0.398181	3.52245	1.93294	2.30525	0.372717	-1.42385	0.0351985	0.450677	down	yes
MSTRG.32001	LOC_Os07g35790	LOC_Os07g35790.1	GO:0016021(integral to membrane);GO:0005886(plasma membrane);GO:0005524(ATP binding);GO:0005515(protein binding);GO:0004674(protein serine/threonine kinase activity);GO:0004872(receptor activity)	NA	K00924	NA	TKL_IRAK_DUF26-ld.5 - DUF26 kinases have homology to DUF26 containing loci, expressed	2.93766	3.58856	2.70922	8.45453	7.59361	4.77074	0.417784	-1.25917	0.0401949	0.474215	down	yes
MSTRG.32012	LOC_Os07g35940	LOC_Os07g35940.1	GO:0016161(beta-amylase activity);GO:0043169(cation binding);GO:0000272(polysaccharide catabolic process)	00500(Starch and sucrose metabolism)	K01177	EC:3.2.1.2	beta-amylase, putative, expressed	0	0	0	0.86933	0.227092	0	0.498671	-1.00384	0.013796	0.332816	down	yes
MSTRG.32050	LOC_Os07g36560	LOC_Os07g36560.1	GO:0016747(transferase activity, transferring acyl groups other than amino-acyl groups)	NA	NA	NA	transferase family protein, putative, expressed	0	0	0.173413	2.65567	1.60246	1.37139	0.262961	-1.92708	9.98376e-06	0.102227	down	yes
MSTRG.32051	LOC_Os07g36544	LOC_Os07g36544.1;LOC_Os07g36544.2	NA	NA	K00924	NA	serine/threonine-protein kinase receptor precursor, putative, expressed	2.78303	2.7133	2.97886	12.1227	5.69147	3.35676	0.252569	-1.98525	0.0091166	0.332816	down	yes
MSTRG.32114	LOC_Os07g37310	LOC_Os07g37310.1	GO:0016021(integral to membrane);GO:0005886(plasma membrane);GO:0005524(ATP binding);GO:0004674(protein serine/threonine kinase activity);GO:0004872(receptor activity)	NA	NA	NA	uncharacterized secreted protein, putative, expressed	15.037	23.1971	18.9247	7.68976	8.47465	9.94995	2.31195	1.20911	0.037363	0.460265	up	yes
MSTRG.32155	LOC_Os07g37830	LOC_Os07g37830.1;LOC_Os07g37830.2	GO:0009543(chloroplast thylakoid lumen);GO:0009535(chloroplast thylakoid membrane);GO:0003755(peptidyl-prolyl cis-trans isomerase activity);GO:0006457(protein folding)	NA	NA	NA	peptidyl-prolyl cis-trans isomerase CYP37, chloroplast precursor, putative, expressed	4.25368	3.44685	2.75984	1.35717	1.00656	1.29876	2.03872	1.02767	0.0375731	0.461463	up	yes
MSTRG.32191	LOC_Os07g38290	LOC_Os07g38290.1	GO:0016021(integral to membrane);GO:0005886(plasma membrane);GO:0005524(ATP binding);GO:0004674(protein serine/threonine kinase activity)	NA	NA	NA	plastocyanin-like domain containing protein, putative, expressed	9.97129	14.3453	7.16788	3.37847	5.23274	7.93883	3.13254	1.64733	0.0271328	0.408412	up	yes
MSTRG.32198	LOC_Os07g38370	LOC_Os07g38370.1	NA	NA	NA	NA	expressed protein	0	0	0	14.4613	11.2953	14.0483	0.0649537	-3.94445	0.000178107	0.332816	down	yes
MSTRG.322	LOC_Os01g04580	LOC_Os01g04580.1	GO:0016021(integral to membrane);GO:0005886(plasma membrane);GO:0005524(ATP binding);GO:0004674(protein serine/threonine kinase activity)	NA	K00924	NA	Ser/Thr protein kinase, putative, expressed	10.2517	8.20432	6.57766	23.1803	16.3355	15.7922	0.401494	-1.31655	0.0423157	0.484446	down	yes
MSTRG.32214	LOC_Os07g38540	LOC_Os07g38540.1	GO:0003735(structural constituent of ribosome);GO:0006412(translation)	03010(Ribosome)	K02953	NA	40S ribosomal protein S13, putative, expressed	22.7399	34.7643	32.1328	0	0	0	29.0453	4.86023	0.000678865	0.332816	up	yes
MSTRG.32230	LOC_Os07g38730	LOC_Os07g38730.1	GO:0005874(microtubule);GO:0005525(GTP binding);GO:0003924(GTPase activity);GO:0005198(structural molecule activity);GO:0007018(microtubule-based movement);GO:0051258(protein polymerization)	04145(Phagosome);04540(Gap junction);05130(Pathogenic Escherichia coli infection)	K07374	NA	tubulin/FtsZ domain containing protein, putative, expressed	201.502	188.527	234.804	86.5104	123.597	107.664	2.30043	1.2019	0.022364	0.377633	up	yes
MSTRG.32235	LOC_Os07g38800	LOC_Os07g38800.1	GO:0016021(integral to membrane);GO:0005886(plasma membrane);GO:0005524(ATP binding);GO:0004674(protein serine/threonine kinase activity);GO:0004872(receptor activity);GO:0005529(sugar binding);GO:0009751(response to salicylic acid stimulus)	NA	K00924	NA	lectin-like receptor kinase, putative, expressed	0.667806	0.608501	0.741803	3.34757	1.24369	0.476272	0.334187	-1.58127	0.0161041	0.332816	down	yes
MSTRG.32378	LOC_Os07g40520	LOC_Os07g40520.1	GO:0003779(actin binding);GO:0004721(phosphoprotein phosphatase activity);GO:0030036(actin cytoskeleton organization)	NA	NA	NA	formin-like protein 20, putative, expressed	10.224	9.52169	7.90562	3.89447	7.63259	7.48935	2.3276	1.21884	0.000674369	0.332816	up	yes
MSTRG.32383	LOC_Os07g40630	LOC_Os07g40630.1	GO:0016021(integral to membrane);GO:0031966(mitochondrial membrane);GO:0005524(ATP binding);GO:0004674(protein serine/threonine kinase activity);GO:0004872(receptor activity)	NA	K00924	NA	BRASSINOSTEROID INSENSITIVE 1 precursor, putative, expressed	5.27072	2.66437	3.37451	16.9181	8.46459	10.7569	0.260334	-1.94157	0.0353741	0.451108	down	yes
MSTRG.3240	LOC_Os01g52790	LOC_Os01g52790.1	GO:0016021(integral to membrane);GO:0005774(vacuolar membrane);GO:0009055(electron carrier activity);GO:0020037(heme binding);GO:0004497(monooxygenase activity);GO:0016705(oxidoreductase activity, acting on paired donors, with incorporation or reduction of molecular oxygen);GO:0050616(secologanin synthase activity);GO:0009820(alkaloid metabolic process)	00361(gamma-Hexachlorocyclohexane degradation);00626(Naphthalene and anthracene degradation);00903(Limonene and pinene degradation);00945(Stilbenoid, diarylheptanoid and gingerol biosynthesis)	K00517	NA	cytochrome P450 72A1, putative, expressed	1.27361	0.577271	1.68195	4.76155	2.00521	2.12513	0.313707	-1.67251	0.0155138	0.332816	down	yes
MSTRG.32442	LOC_Os07g41350	LOC_Os07g41350.1	NA	NA	NA	NA	B12D protein, putative, expressed	0.787896	0.739782	0.049979	36.9903	6.34315	23.2925	0.0451777	-4.46824	0.0372042	0.460042	down	yes
MSTRG.32467	LOC_Os07g41650	LOC_Os07g41650.1;LOC_Os07g41650.2	GO:0005618(cell wall);GO:0005576(extracellular region);GO:0045330(aspartyl esterase activity);GO:0030599(pectinesterase activity);GO:0042545(cell wall modification);GO:0007047(cellular cell wall organization);GO:0045490(pectin catabolic process)	00040(Pentose and glucuronate interconversions);00500(Starch and sucrose metabolism)	K01051	EC:3.1.1.11	pectinesterase, putative, expressed	1.97654	2.04082	2.73415	12.6236	5.18901	4.99623	0.205004	-2.28627	0.000155545	0.332816	down	yes
MSTRG.32474	LOC_Os07g41720	LOC_Os07g41720.1;LOC_Os07g41720.2	GO:0016602(CCAAT-binding factor complex);GO:0003677(DNA binding);GO:0003700(sequence-specific DNA binding transcription factor activity)	04612(Antigen processing and presentation)	K08064	NA	nuclear transcription factor Y subunit, putative, expressed	14.5559	12.0205	14.9559	4.72415	15.303	14.1744	2.77327	1.47159	0.0467063	0.498214	up	yes
MSTRG.32530	LOC_Os07g42520	LOC_Os07g42520.1	NA	NA	NA	NA	dirigent, putative, expressed	27.801	39.7888	25.538	0	0	0	33.6069	5.07068	0.000667536	0.332816	up	yes
MSTRG.32541	LOC_Os07g42700	LOC_Os07g42700.1	NA	NA	NA	NA	paramyosin, putative, expressed	1.35262	2.04243	1.30697	0.127677	0.761564	0.910202	2.47761	1.30895	0.00865701	0.332816	up	yes
MSTRG.32582	LOC_Os07g43170	LOC_Os07g43170.3;LOC_Os07g43170.1	GO:0005829(cytosol);GO:0005524(ATP binding);GO:0004127(cytidylate kinase activity);GO:0009041(uridylate kinase activity);GO:0006221(pyrimidine nucleotide biosynthetic process);GO:0009173(pyrimidine ribonucleoside monophosphate metabolic process)	00240(Pyrimidine metabolism)	K00945	EC:2.7.4.14	adenylate kinase, putative, expressed	28.2258	23.1998	32.1567	12.3582	17.4094	20.0902	2.12515	1.08756	0.049394	0.507574	up	yes
MSTRG.3264	LOC_Os01g53070	LOC_Os01g53070.1	GO:0009360(DNA polymerase III complex);GO:0005524(ATP binding);GO:0003677(DNA binding);GO:0003887(DNA-directed DNA polymerase activity);GO:0017111(nucleoside-triphosphatase activity);GO:0006260(DNA replication)	NA	NA	NA	ATP binding protein, putative, expressed	1.87642	2.88302	2.12331	0.495889	2.20157	1.92215	2.35944	1.23844	0.0332047	0.440702	up	yes
MSTRG.32664	LOC_Os07g44250	LOC_Os07g44250.1	GO:0006952(defense response);GO:0009607(response to biotic stimulus)	NA	NA	NA	dirigent, putative, expressed	4.7006	4.54646	4.89824	1.20068	2.11262	2.41136	2.6868	1.42589	0.00324163	0.332816	up	yes
MSTRG.32674	LOC_Os07g44350	LOC_Os07g44350.1	GO:0016021(integral to membrane);GO:0005886(plasma membrane);GO:0015031(protein transport)	NA	K08494	NA	sec20 domain containing protein, expressed	16.6763	12.2992	16.3552	6.45682	9.20379	9.00239	2.14238	1.09922	0.0325924	0.436557	up	yes
MSTRG.32732	LOC_Os07g45080	LOC_Os07g45080.1	NA	NA	NA	NA	expressed protein	4.11876	5.05879	1.42127	0	0	0	5.33729	2.41611	0.0414534	0.478637	up	yes
MSTRG.32877	LOC_Os07g46800	LOC_Os07g46800.1	GO:0016021(integral to membrane);GO:0003779(actin binding);GO:0030036(actin cytoskeleton organization)	NA	NA	NA	expressed protein	0	0	0	0.88705	0	0	0.497027	-1.0086	0.0164904	0.332816	down	yes
MSTRG.32884	LOC_Os07g46852	LOC_Os07g46852.4;LOC_Os07g46852.3;LOC_Os07g46852.1;LOC_Os07g46852.2	GO:0005488(binding);GO:0016491(oxidoreductase activity)	00906(Carotenoid biosynthesis)	K09841	EC:1.1.1.288	sex determination protein tasselseed-2, putative, expressed	3.22056	4.19268	3.68012	29.35	17.1336	22.2197	0.150723	-2.73003	0.00272696	0.332816	down	yes
MSTRG.32886	LOC_Os07g46870	LOC_Os07g46870.1	GO:0005488(binding);GO:0016491(oxidoreductase activity)	00906(Carotenoid biosynthesis)	K09841	EC:1.1.1.288	sex determination protein tasselseed-2, putative, expressed	3.63375	1.87611	4.706	10.4235	9.78623	8.08092	0.320313	-1.64245	0.0474838	0.501425	down	yes
MSTRG.32898	LOC_Os07g47030	LOC_Os07g47030.2;LOC_Os07g47030.1;LOC_Os07g47030.4;LOC_Os07g47030.3	NA	NA	NA	NA	expressed protein	4.72025	3.11724	3.45898	1.54972	3.72044	3.27264	2.0051	1.00367	0.041227	0.477821	up	yes
MSTRG.32906	LOC_Os07g47100	LOC_Os07g47100.2;LOC_Os07g47100.1	GO:0016021(integral to membrane);GO:0005774(vacuolar membrane);GO:0015385(sodium:hydrogen antiporter activity);GO:0006885(regulation of pH)	NA	NA	NA	transporter, monovalent cation:proton antiporter-2 family, putative, expressed	8.0635	8.2123	11.0354	2.8702	2.88157	3.41418	2.48175	1.31136	0.0172134	0.339444	up	yes
MSTRG.32935	LOC_Os07g47480	LOC_Os07g47480.1;LOC_Os07g47480.2	GO:0016021(integral to membrane);GO:0005886(plasma membrane);GO:0005524(ATP binding);GO:0004674(protein serine/threonine kinase activity);GO:0004872(receptor activity);GO:0004707(MAP kinase activity);GO:0007049(cell cycle);GO:0030154(cell differentiation)	00270(Cysteine and methionine metabolism)	K00558	EC:2.1.1.37	heavy metal-associated domain containing protein, expressed	7.03249	10.9692	16.2399	25.7909	6.74949	5.22427	0.31894	-1.64865	0.00876158	0.332816	down	yes
MSTRG.32941	LOC_Os07g47540	LOC_Os07g47540.1	GO:0044237(cellular metabolic process)	NA	NA	NA	DUF567 domain containing protein, putative, expressed	1.53843	2.0708	1.31371	7.00684	6.61151	6.28286	0.340397	-1.55471	0.00680942	0.332816	down	yes
MSTRG.32947	LOC_Os07g47650	LOC_Os07g47650.1	GO:0016021(integral to membrane);GO:0005886(plasma membrane);GO:0005524(ATP binding);GO:0004674(protein serine/threonine kinase activity);GO:0004872(receptor activity)	NA	K02519	NA	OsFBK19 - F-box domain and kelch repeat containing protein, expressed	5.17131	5.3538	4.64701	0.779	5.293	3.62736	3.81454	1.93151	0.0212607	0.36956	up	yes
MSTRG.32959	LOC_Os07g47790	LOC_Os07g47790.1;LOC_Os07g47790.2	GO:0005737(cytoplasm);GO:0005634(nucleus);GO:0005886(plasma membrane);GO:0003677(DNA binding);GO:0005515(protein binding);GO:0003700(sequence-specific DNA binding transcription factor activity);GO:0008219(cell death);GO:0009873(ethylene mediated signaling pathway);GO:0045893(positive regulation of transcription, DNA-dependent);GO:0009735(response to cytokinin stimulus);GO:0009753(response to jasm…	NA	K09286	NA	AP2 domain containing protein, expressed	4.92661	5.22424	4.03058	1.77581	5.52838	9.64935	2.52391	1.33566	0.0257445	0.399333	up	yes
MSTRG.32964	LOC_Os07g47960	LOC_Os07g47960.1	GO:0005634(nucleus);GO:0003677(DNA binding);GO:0045893(positive regulation of transcription, DNA-dependent);GO:0050826(response to freezing);GO:0010440(stomatal lineage progression);GO:0006351(transcription, DNA-dependent)	NA	NA	NA	basic helix-loop-helix domain containing protein, expressed	6.46803	6.92413	8.59262	2.62324	3.16406	2.72409	2.13987	1.09752	0.0174123	0.341161	up	yes
MSTRG.3302	LOC_Os01g53520	LOC_Os01g53520.1;LOC_Os01g53520.2	GO:0071782(endoplasmic reticulum tubular network);GO:0071458(integral to cytosolic side of endoplasmic reticulum membrane);GO:0009506(plasmodesma);GO:0005774(vacuolar membrane);GO:0071786(endoplasmic reticulum tubular network organization);GO:0005886(plasma membrane);GO:0005773(vacuole)	NA	NA	NA	reticulon domain containing protein, putative, expressed	62.8094	53.9845	45.483	27.5902	48.3521	59.7139	2.23371	1.15944	0.00275335	0.332816	up	yes
MSTRG.33024	LOC_Os07g48500	LOC_Os07g48500.1	NA	NA	NA	NA	stress responsive protein, putative, expressed	4.6975	8.72754	10.9975	34.4328	8.59668	14.8942	0.199213	-2.32762	0.0351311	0.450395	down	yes
MSTRG.33028	LOC_Os07g48560	LOC_Os07g48560.1	GO:0005634(nucleus);GO:0043565(sequence-specific DNA binding);GO:0003700(sequence-specific DNA binding transcription factor activity);GO:0007275(multicellular organismal development)	NA	NA	NA	homeobox domain containing protein, expressed	0.865273	1.10178	1.51774	4.4084	2.54943	2.33971	0.350945	-1.51068	0.000585516	0.332816	down	yes
MSTRG.33034	LOC_Os07g48596	LOC_Os07g48596.1	GO:0005634(nucleus);GO:0003677(DNA binding);GO:0010088(phloem development);GO:0006355(regulation of transcription, DNA-dependent);GO:0006351(transcription, DNA-dependent);GO:0010089(xylem development)	NA	NA	NA	Myb transcription factor, putative, expressed	12.9728	15.8546	13.7796	1.38016	10.7022	8.18154	7.28361	2.86465	0.0149956	0.332816	up	yes
MSTRG.33058	LOC_Os07g48870	LOC_Os07g48870.1	GO:0005634(nucleus);GO:0003677(DNA binding);GO:0006355(regulation of transcription, DNA-dependent);GO:0006351(transcription, DNA-dependent)	NA	K09422	NA	MYB family transcription factor, putative, expressed	3.94681	3.86048	2.16845	16.5915	7.58701	9.9103	0.262551	-1.92933	0.0470467	0.499717	down	yes
MSTRG.33125	LOC_Os08g01100	LOC_Os08g01100.1	GO:0005634(nucleus);GO:0003677(DNA binding)	NA	NA	NA	HMG1/2, putative, expressed	43.0777	60.1457	45.1832	20.6399	28.9796	31.8244	2.47811	1.30924	0.0156578	0.332816	up	yes
MSTRG.33143	LOC_Os08g01240	LOC_Os08g01240.1	NA	NA	NA	NA	expressed protein	0.426377	0.488608	1.30491	5.04373	2.54482	3.74285	0.242548	-2.04366	0.0125653	0.332816	down	yes
MSTRG.33169	LOC_Os08g01530	LOC_Os08g01530.1	NA	00270(Cysteine and methionine metabolism)	K00558	EC:2.1.1.37	expressed protein	0	0	0.142558	1.58045	0	0	0.315016	-1.6665	0.00526657	0.332816	down	yes
MSTRG.33230	LOC_Os08g02180	LOC_Os08g02180.1	GO:0016021(integral to membrane);GO:0005886(plasma membrane);GO:0005524(ATP binding);GO:0004674(protein serine/threonine kinase activity);GO:0004872(receptor activity)	NA	K02519	NA	expressed protein	0.931009	0	0.440928	4.84404	1.84121	1.47269	0.220553	-2.18081	0.0310767	0.430643	down	yes
MSTRG.33232	LOC_Os08g02204	LOC_Os08g02204.1	NA	NA	NA	NA	expressed protein	3.86318	4.96258	4.53627	9.49048	5.39558	3.2894	0.461055	-1.11699	0.0436539	0.486801	down	yes
MSTRG.33238	LOC_Os08g02230	LOC_Os08g02230.1	GO:0005618(cell wall);GO:0005576(extracellular region);GO:0009506(plasmodesma);GO:0007047(cellular cell wall organization)	NA	NA	NA	FAD-binding and arabino-lactone oxidase domains containing protein, putative, expressed	6.47931	5.61761	6.8583	42.7738	18.6806	32.6234	0.160686	-2.63769	0.0119467	0.332816	down	yes
MSTRG.33254	LOC_Os08g02440	LOC_Os08g02440.1	GO:0016021(integral to membrane);GO:0005886(plasma membrane);GO:0005524(ATP binding);GO:0005515(protein binding);GO:0004674(protein serine/threonine kinase activity);GO:0004872(receptor activity);GO:0007126(meiosis);GO:0009556(microsporogenesis);GO:0010234(tapetal cell fate specification)	NA	K00924	NA	expressed protein	1.36514	2.31698	1.58603	0.439655	1.16347	1.74807	2.07052	1.04999	0.0453052	0.491864	up	yes
MSTRG.33371	LOC_Os08g04180	LOC_Os08g04180.1	GO:0030170(pyridoxal phosphate binding);GO:0004834(tryptophan synthase activity)	00260(Glycine, serine and threonine metabolism);00400(Phenylalanine, tyrosine and tryptophan biosynthesis)	K01696	EC:4.2.1.20	tryptophan synthase beta chain 1, putative, expressed	101.906	72.9399	109.056	194.34	127.975	132.326	0.438055	-1.19082	0.0246854	0.393649	down	yes
MSTRG.33373	LOC_Os08g04230	LOC_Os08g04230.1	GO:0016021(integral to membrane);GO:0005524(ATP binding);GO:0004674(protein serine/threonine kinase activity);GO:0004872(receptor activity)	NA	NA	NA	cysteine-rich repeat secretory protein 55 precursor, putative, expressed	0	0	0.522617	1.40154	0	0.185262	0.397739	-1.33011	0.0124921	0.332816	down	yes
MSTRG.33374	LOC_Os08g04240	LOC_Os08g04240.1	GO:0005576(extracellular region);GO:0080167(response to karrikin)	NA	NA	NA	cysteine-rich repeat secretory protein 55 precursor, putative, expressed	0	0.029168	0	5.38179	0.122116	0.331558	0.136335	-2.87477	0.0172772	0.340487	down	yes
MSTRG.33384	LOC_Os08g04390	LOC_Os08g04390.2	GO:0005634(nucleus);GO:0003677(DNA binding);GO:0006355(regulation of transcription, DNA-dependent);GO:0006351(transcription, DNA-dependent)	NA	NA	NA	basic helix-loop-helix DND-binding domain containing protein, expressed	83.2584	79.1382	76.7186	20.1301	86.3118	97.837	4.55702	2.18809	0.0133487	0.332816	up	yes
MSTRG.33404	LOC_Os08g04780	LOC_Os08g04780.1	GO:0016491(oxidoreductase activity);GO:0016568(chromatin modification)	NA	K11450	EC:1.-.-.-	amine oxidase, putative, expressed	6.61355	9.53984	9.63983	1.3676	8.89405	8.98511	4.37969	2.13083	0.049004	0.50672	up	yes
MSTRG.33412	LOC_Os08g04920	LOC_Os08g04920.1;LOC_Os08g04920.5;LOC_Os08g04920.6;LOC_Os08g04920.8;LOC_Os08g04920.3;LOC_Os08g04920.7;LOC_Os08g04920.2	NA	NA	NA	NA	OsDegp11 - Putative Deg protease homologue, expressed	13.7275	15.3417	10.2019	6.34977	14.7023	15.5764	2.25591	1.17371	0.00210128	0.332816	up	yes
MSTRG.33435	LOC_Os08g05480	LOC_Os08g05480.1	GO:0016021(integral to membrane);GO:0005886(plasma membrane);GO:0005524(ATP binding);GO:0004674(protein serine/threonine kinase activity)	NA	NA	NA	OsFBX261 - F-box domain containing protein, expressed	1.07033	0.665756	0.898744	3.20561	2.72264	1.27572	0.410429	-1.28479	0.0466973	0.498214	down	yes
MSTRG.3345	LOC_Os01g53990	LOC_Os01g53990.1;LOC_Os01g53990.2	GO:0005618(cell wall);GO:0005737(cytoplasm);GO:0005576(extracellular region);GO:0045330(aspartyl esterase activity);GO:0030599(pectinesterase activity);GO:0042545(cell wall modification);GO:0007047(cellular cell wall organization)	00040(Pentose and glucuronate interconversions);00500(Starch and sucrose metabolism)	K01051	EC:3.1.1.11	pectinesterase, putative, expressed	10.0886	15.9235	10.6629	4.09412	4.39214	7.0258	2.80649	1.48877	0.0412055	0.47782	up	yes
MSTRG.33466	LOC_Os08g05780	LOC_Os08g05780.1	GO:0016021(integral to membrane);GO:0005886(plasma membrane);GO:0005524(ATP binding);GO:0004674(protein serine/threonine kinase activity);GO:0005199(structural constituent of cell wall)	00270(Cysteine and methionine metabolism)	K00558	EC:2.1.1.37	expressed protein	0	0	0	6.98652	15.3284	10.1988	0.127877	-2.96717	0.00423814	0.332816	down	yes
MSTRG.33483	LOC_Os08g05960	LOC_Os08g05960.1	NA	NA	NA	NA	expressed protein	0	0	7.67115	23.0896	0	0	0.033289	-4.90881	0.0121404	0.332816	down	yes
MSTRG.33506	LOC_Os08g06170	LOC_Os08g06170.1	GO:0016023(cytoplasmic membrane-bounded vesicle);GO:0050660(flavin adenine dinucleotide binding);GO:0050468(reticuline oxidase activity);GO:0008762(UDP-N-acetylmuramate dehydrogenase activity);GO:0009820(alkaloid metabolic process)	NA	NA	NA	berberine and berberine like domain containing protein, expressed	5.77735	5.09106	8.05572	14.093	8.36221	6.41851	0.400346	-1.32068	0.00500955	0.332816	down	yes
MSTRG.33542	LOC_Os08g06620	LOC_Os08g06620.1	NA	00230(Purine metabolism);00240(Pyrimidine metabolism);03030(DNA replication);03410(Base excision repair);03420(Nucleotide excision repair);03430(Mismatch repair);03440(Homologous recombination)	K03505	NA	DNA polymerase delta subunit 4 family, putative, expressed	0.060537	0.810938	0.99057	2.60666	0.773026	0.660913	0.356245	-1.48906	0.0325978	0.436557	down	yes
MSTRG.33560	LOC_Os08g07020	LOC_Os08g07020.1	NA	NA	NA	NA	expressed protein	0.973386	1.08822	1.14786	0	0.130177	0.570702	2.15192	1.10562	0.0255015	0.398175	up	yes
MSTRG.33571	LOC_Os08g07200	LOC_Os08g07170.1;LOC_Os08g07200.1	GO:0016758(transferase activity, transferring hexosyl groups)	NA	K08236	EC:2.4.1.210	UDP-glucoronosyl/UDP-glucosyl transferase, putative, expressed	1.73379	2.97169	2.24	0.470083	1.07706	1.31415	2.34251	1.22805	0.0312064	0.431465	up	yes
MSTRG.33664	LOC_Os08g08430	LOC_Os08g08430.1	NA	NA	NA	NA	expressed protein	0.035797	0	0.50079	1.0366	0	0.097665	0.479978	-1.05896	0.0124197	0.332816	down	yes
MSTRG.3369	LOC_Os01g54370	LOC_Os01g54370.1	GO:0009507(chloroplast);GO:0005739(mitochondrion);GO:0004151(dihydroorotase activity);GO:0046872(metal ion binding);GO:0019856(pyrimidine base biosynthetic process);GO:0006221(pyrimidine nucleotide biosynthetic process)	00240(Pyrimidine metabolism)	K01465	EC:3.5.2.3	dihydropyrimidinase, putative, expressed	8.31384	8.12204	6.31583	2.56173	6.97989	7.33189	2.79505	1.48287	0.000439843	0.332816	up	yes
MSTRG.33781	LOC_Os08g10470	LOC_Os08g10470.2;LOC_Os08g10470.1	GO:0005694(chromosome);GO:0005634(nucleus);GO:0018024(histone-lysine N-methyltransferase activity)	NA	NA	NA	histone-lysine N-methyltransferase ASHR2, putative, expressed	0.760537	0.738232	0.90495	13.6037	9.0135	9.66259	0.116793	-3.09798	6.23234e-05	0.229556	down	yes
MSTRG.3389	LOC_Os01g54570	LOC_Os01g54570.1	NA	NA	NA	NA	DUF623 domain containing protein, expressed	0	0	0	2.65686	0	0	0.239913	-2.05942	0.0164904	0.332816	down	yes
MSTRG.33941	LOC_Os08g14210	LOC_Os08g14210.1	GO:0048046(apoplast);GO:0005618(cell wall);GO:0004553(hydrolase activity, hydrolyzing O-glycosyl compounds);GO:0016762(xyloglucan:xyloglucosyl transferase activity);GO:0006073(cellular glucan metabolic process);GO:0009664(plant-type cell wall organization);GO:0009733(response to auxin stimulus);GO:0009741(response to brassinosteroid stimulus);GO:0009409(response to cold);GO:0009408(response to he…	NA	K08235	EC:2.4.1.207	glycosyl hydrolases family 16, putative, expressed	1.1421	2.28109	2.31875	0.12527	0.181975	0.118585	2.35219	1.23401	0.0472983	0.500471	up	yes
MSTRG.33983	LOC_Os08g15030	LOC_Os08g15030.1	GO:0009507(chloroplast);GO:0016597(amino acid binding);GO:0004070(aspartate carbamoyltransferase activity);GO:0006207('de novo' pyrimidine base biosynthetic process);GO:0006520(cellular amino acid metabolic process);GO:0006221(pyrimidine nucleotide biosynthetic process)	00240(Pyrimidine metabolism);00250(Alanine, aspartate and glutamate metabolism)	K00609	EC:2.1.3.2	aspartate carbamoyltransferase, putative, expressed	4.32108	4.99831	4.47199	0.812595	1.63946	2.17059	3.30501	1.72465	0.00251961	0.332816	up	yes
MSTRG.3399	LOC_Os01g54670	LOC_Os01g54670.1;LOC_Os01g54670.2	NA	NA	NA	NA	coiled-coil domain-containing protein 25, putative, expressed	5.34494	4.32209	3.7698	13.275	12.7026	14.1538	0.408821	-1.29046	0.00973926	0.332816	down	yes
MSTRG.34005	LOC_Os08g15420	LOC_Os08g15420.1	GO:0000139(Golgi membrane);GO:0016021(integral to membrane);GO:0016757(transferase activity, transferring glycosyl groups);GO:0007047(cellular cell wall organization)	NA	NA	NA	CSLC3 - cellulose synthase-like family C, expressed	73.0388	94.7115	84.3294	35.6983	40.7071	48.1405	2.36379	1.2411	0.0140313	0.332816	up	yes
MSTRG.34110	LOC_Os08g17784	LOC_Os08g17784.2;LOC_Os08g17784.1	GO:0005576(extracellular region);GO:0003993(acid phosphatase activity);GO:0046872(metal ion binding)	NA	NA	NA	purple acid phosphatase, putative, expressed	5.10461	7.63806	6.53123	1.16164	2.26738	1.73184	3.39771	1.76456	0.0145117	0.332816	up	yes
MSTRG.34138	LOC_Os08g19170	LOC_Os08g19170.1	GO:0005634(nucleus);GO:0003677(DNA binding);GO:0008270(zinc ion binding);GO:0006355(regulation of transcription, DNA-dependent);GO:0006351(transcription, DNA-dependent)	NA	NA	NA	G-patch domain containing protein, expressed	8.75796	7.90509	10.6818	1.11412	8.41495	9.36357	5.25946	2.39491	0.0372106	0.460042	up	yes
MSTRG.34173	LOC_Os08g19670	LOC_Os08g19670.1	NA	NA	NA	NA	expressed protein	37.3815	34.965	38.7793	13.884	38.8334	37.891	2.7608	1.46508	0.0298476	0.421224	up	yes
MSTRG.34261	LOC_Os08g22852	LOC_Os08g22852.1	NA	NA	NA	NA	expressed protein	6.25036	8.41872	9.5294	0	5.61311	6.52297	10.2311	3.35489	0.0287295	0.41632	up	yes
MSTRG.34314	LOC_Os08g24300	LOC_Os08g24300.1	NA	NA	NA	NA	expressed protein	0	0	1.0688	9.82413	1.44887	2.63935	0.086788	-3.52636	0.0058523	0.332816	down	yes
MSTRG.3435	LOC_Os01g55150	LOC_Os01g55150.1	GO:0005634(nucleus);GO:0046983(protein dimerization activity);GO:0043565(sequence-specific DNA binding);GO:0003700(sequence-specific DNA binding transcription factor activity)	NA	NA	NA	bZIP transcription factor domain containing protein, expressed	7.60361	11.3606	12.4354	2.95331	4.37861	5.35421	2.76393	1.46672	0.0483342	0.505478	up	yes
MSTRG.34470	LOC_Os08g27840	LOC_Os08g27840.2;LOC_Os08g27840.1	GO:0008964(phosphoenolpyruvate carboxylase activity);GO:0015977(carbon fixation);GO:0015979(photosynthesis);GO:0006099(tricarboxylic acid cycle)	00620(Pyruvate metabolism);00710(Carbon fixation in photosynthetic organisms);00720(Reductive carboxylate cycle (CO2 fixation)	K01595	EC:4.1.1.31	phosphoenolpyruvate carboxylase, putative, expressed	43.8121	37.4759	33.7408	15.9336	23.114	21.5704	2.50626	1.32554	0.00287766	0.332816	up	yes
MSTRG.3448	LOC_Os01g55260	LOC_Os01g55260.1;LOC_Os01g55260.2	GO:0005737(cytoplasm);GO:0005874(microtubule);GO:0005524(ATP binding);GO:0008568(microtubule-severing ATPase activity)	NA	K07767	EC:3.6.4.3	AAA-type ATPase family protein, putative, expressed	16.5056	18.1932	25.4105	4.65606	7.37507	9.28399	3.51902	1.81517	0.0320853	0.434215	up	yes
MSTRG.3450	LOC_Os01g55280	LOC_Os01g55280.1	GO:0016021(integral to membrane);GO:0005886(plasma membrane);GO:0005524(ATP binding);GO:0004674(protein serine/threonine kinase activity);GO:0004872(receptor activity)	NA	NA	NA	expressed protein	19.8592	19.8506	22.5303	8.07142	13.3965	14.5999	2.44875	1.29205	0.0150084	0.332816	up	yes
MSTRG.34508	LOC_Os08g28730	LOC_Os08g28730.1	NA	00052(Galactose metabolism);00520(Amino sugar and nucleotide sugar metabolism)	K01784	EC:5.1.3.2	NAD dependent epimerase/dehydratase family protein, putative, expressed	25.1277	21.4378	25.3695	11.2168	9.89664	14.0453	2.06188	1.04396	0.034454	0.446909	up	yes
MSTRG.34517	LOC_Os08g28870	LOC_Os08g28870.1	GO:0016021(integral to membrane);GO:0005886(plasma membrane);GO:0005524(ATP binding);GO:0004674(protein serine/threonine kinase activity)	NA	K00924	NA	receptor-like protein kinase 5 precursor, putative, expressed	5.83936	6.56705	4.80485	13.4887	11.6307	8.72562	0.466902	-1.09881	0.0429985	0.486112	down	yes
MSTRG.34552	LOC_Os08g29570	LOC_Os08g29570.1	GO:0016021(integral to membrane);GO:0005524(ATP binding);GO:0016887(ATPase activity);GO:0006810(transport)	NA	K03297	NA	pleiotropic drug resistance protein 3, putative, expressed	3.45376	0.744528	1.62177	15.3242	8.84704	10.4795	0.168699	-2.56747	0.0440158	0.488618	down	yes
MSTRG.34583	LOC_Os08g30020	LOC_Os08g30020.1;LOC_Os08g30020.8;LOC_Os08g30020.6;LOC_Os08g30020.5;LOC_Os08g30020.3;LOC_Os08g30020.4	NA	NA	NA	NA	membrane protein, putative, expressed	2.65224	3.89265	3.60621	17.6296	7.1089	6.97885	0.207647	-2.26779	0.00416547	0.332816	down	yes
MSTRG.3460	LOC_Os01g55320	LOC_Os01g55320.1	NA	NA	NA	NA	heavy metal-associated domain containing protein, expressed	5.415	4.71553	5.84522	0.189623	2.87484	6.52327	6.32615	2.66133	0.0291338	0.418158	up	yes
MSTRG.34634	LOC_Os08g30980	LOC_Os08g30980.1	NA	NA	NA	NA	expressed protein	3.32566	3.23034	2.1013	1.19919	1.40952	2.532	2.03794	1.02711	0.0446501	0.490784	up	yes
MSTRG.3466	LOC_Os01g55410	LOC_Os01g55410.1	GO:0016021(integral to membrane);GO:0005886(plasma membrane);GO:0005524(ATP binding);GO:0004674(protein serine/threonine kinase activity)	NA	NA	NA	expressed protein	25.0051	17.1826	20.0474	10.3386	18.5005	20.9412	2.0717	1.05082	0.0408092	0.476739	up	yes
MSTRG.34675	LOC_Os08g31760	LOC_Os08g31760.1	GO:0016021(integral to membrane);GO:0005886(plasma membrane);GO:0005524(ATP binding);GO:0004674(protein serine/threonine kinase activity)	NA	NA	NA	expressed protein	0	0	0	24.7678	32.6263	30.4133	0.0394988	-4.66205	2.42573e-05	0.145631	down	yes
MSTRG.3472	LOC_Os01g55500	LOC_Os01g55500.4;LOC_Os01g55500.1;LOC_Os01g55500.2;LOC_Os01g55500.3	GO:0016021(integral to membrane);GO:0005215(transporter activity);GO:0055085(transmembrane transport)	NA	NA	NA	nucleobase-ascorbate transporter, putative, expressed	12.58	13.4212	12.7517	5.10349	5.76955	10.4187	2.48173	1.31134	0.0404466	0.474799	up	yes
MSTRG.34730	LOC_Os08g32600	LOC_Os08g32600.1	GO:0048046(apoplast);GO:0005737(cytoplasm);GO:0005874(microtubule);GO:0005524(ATP binding);GO:0004709(MAP kinase kinase kinase activity);GO:0043622(cortical microtubule organization);GO:0046777(protein autophosphorylation)	NA	K08282	EC:2.7.11.1	STE_MEKK_ste11_MAP3K.21 - STE kinases include homologs to sterile 7, sterile 11 and sterile 20 from yeast, expressed	3.60036	6.48955	4.69857	1.29126	2.65204	2.53402	2.6407	1.40092	0.0413079	0.47811	up	yes
MSTRG.34754	LOC_Os08g32960	LOC_Os08g32960.1	GO:0052659(inositol 1,3,4,5-tetrakisphosphate 5-phosphatase activity);GO:0052658(inositol-1,4,5-trisphosphate 5-phosphatase activity);GO:0004445(inositol-polyphosphate 5-phosphatase activity);GO:0009738(abscisic acid mediated signaling pathway);GO:0030154(cell differentiation);GO:0010588(cotyledon vascular tissue pattern formation);GO:0046855(inositol phosphate dephosphorylation);GO:0048016(inosi…	NA	NA	NA	endonuclease/exonuclease/phosphatase family domain containing protein, expressed	4.71424	3.78991	4.90009	16.6497	8.3706	7.63152	0.277624	-1.8488	0.00225948	0.332816	down	yes
MSTRG.34811	LOC_Os08g33690	LOC_Os08g33690.1	GO:0016021(integral to membrane);GO:0005886(plasma membrane);GO:0005524(ATP binding);GO:0004674(protein serine/threonine kinase activity);GO:0004872(receptor activity)	NA	NA	NA	expressed protein	0	0	0	1.97111	0	0	0.301541	-1.72957	0.0164904	0.332816	down	yes
MSTRG.34834	LOC_Os08g34010	LOC_Os08g34010.1	NA	NA	NA	NA	ZF-HD protein dimerisation region containing protein, expressed	0.344902	0.508374	1.04308	2.33383	1.13901	1.06427	0.412362	-1.27802	0.00528315	0.332816	down	yes
MSTRG.34848	LOC_Os08g34150	LOC_Os08g34150.1	NA	NA	K03098	NA	OsTIL-2 Temperature-induced lipocalin-2, expressed	4.89225	7.3118	5.67486	19.3187	5.23539	4.98308	0.301009	-1.73212	0.0365423	0.457453	down	yes
MSTRG.34888	LOC_Os08g34700	LOC_Os08g34700.1	NA	NA	NA	NA	GDU1, putative, expressed	49.8228	76.5091	43.9806	0	42.7319	46.4981	90.6481	6.50221	0.00853504	0.332816	up	yes
MSTRG.34915	LOC_Os08g35090	LOC_Os08g35090.1	GO:0048046(apoplast);GO:0009505(plant-type cell wall);GO:0042802(identical protein binding);GO:0004252(serine-type endopeptidase activity);GO:0080001(mucilage extrusion from seed coat);GO:0048359(mucilage metabolic process involved seed coat development);GO:0043086(negative regulation of catalytic activity);GO:0006508(proteolysis)	NA	K01342	EC:3.4.21.62	OsSub56 - Putative Subtilisin homologue, expressed	0	0	0	1.43956	1.39999	1.94695	0.420783	-1.24885	0.00362944	0.332816	down	yes
MSTRG.3494	LOC_Os01g55770	LOC_Os01g55770.1	NA	NA	NA	NA	expressed protein	100.15	116.389	106.221	33.5903	88.3787	96.0664	3.49173	1.80394	0.0117	0.332816	up	yes
MSTRG.34958	LOC_Os08g35860	LOC_Os08g35860.1	GO:0005615(extracellular space);GO:0019139(cytokinin dehydrogenase activity);GO:0050660(flavin adenine dinucleotide binding);GO:0008762(UDP-N-acetylmuramate dehydrogenase activity);GO:0009690(cytokinin metabolic process)	00908(Zeatin biosynthesis)	K00279	EC:1.5.99.12	cytokinin dehydrogenase precursor, putative, expressed	18.0538	15.9427	14.922	55.9275	32.5024	29.0094	0.293859	-1.76681	0.00989311	0.332816	down	yes
MSTRG.3496	LOC_Os01g55820	LOC_Os01g55820.1	NA	00270(Cysteine and methionine metabolism)	K00558	EC:2.1.1.37	X8 domain containing protein, expressed	31.2448	29.9545	40.355	8.43072	17.8205	16.7278	3.61117	1.85247	0.0244068	0.391541	up	yes
MSTRG.34970	LOC_Os08g36020	LOC_Os08g36020.1	GO:0005634(nucleus)	NA	NA	NA	Disease resistance/zinc finger/chromosome condensation-like region protein, putative, expressed	5.96552	8.5527	5.56539	2.57423	4.12509	3.01062	2.25045	1.17021	0.0435128	0.486245	up	yes
MSTRG.34974	LOC_Os08g36060	LOC_Os08g36060.1	NA	NA	NA	NA	expressed protein	0	0	0	1.31327	0	0	0.397201	-1.33206	0.0164904	0.332816	down	yes
MSTRG.35048	LOC_Os08g37210	LOC_Os08g37210.1	GO:0005773(vacuole);GO:0016787(hydrolase activity);GO:0045735(nutrient reservoir activity);GO:0006952(defense response);GO:0016042(lipid catabolic process)	NA	NA	NA	patatin, putative, expressed	0.824251	0.79322	0.415191	36.4276	11.8288	23.7482	0.0468949	-4.41443	0.00842379	0.332816	down	yes
MSTRG.35063	LOC_Os08g37390	LOC_Os08g37390.1	NA	NA	NA	NA	cyclin, putative, expressed	5.45953	5.93345	5.71078	2.1571	3.75854	4.80369	2.26636	1.18038	0.00983056	0.332816	up	yes
MSTRG.35139	LOC_Os08g38170	LOC_Os08g38170.1;LOC_Os08g38170.3;LOC_Os08g38170.4;LOC_Os08g38170.5	NA	03410(Base excision repair)	NA	NA	methyladenine glycosylase, putative, expressed	13.4642	14.4836	15.8876	5.50828	4.56956	7.20496	2.39538	1.26025	0.029188	0.418158	up	yes
MSTRG.35159	LOC_Os08g38580	LOC_Os08g38580.1	NA	NA	NA	NA	harpin-induced protein 1 domain containing protein, expressed	0	0	0	8.47042	0	0	0.0841549	-3.57081	0.0164904	0.332816	down	yes
MSTRG.35194	LOC_Os08g38990	LOC_Os08g38990.3;LOC_Os08g38990.4	GO:0005634(nucleus);GO:0043565(sequence-specific DNA binding);GO:0003700(sequence-specific DNA binding transcription factor activity);GO:0030010(establishment of cell polarity);GO:0009942(longitudinal axis specification)	NA	NA	NA	WRKY30, expressed	0.6778	1.1456	1.34911	3.21278	2.17891	1.11972	0.416195	-1.26467	0.0259131	0.400113	down	yes
MSTRG.3521	LOC_Os01g56100	LOC_Os01g56100.1	NA	NA	NA	NA	BSD domain containing protein, expressed	4.61038	3.82294	5.46701	12.2665	4.29264	2.95374	0.348183	-1.52208	0.00750338	0.332816	down	yes
MSTRG.35259	LOC_Os08g39730	LOC_Os08g39730.1	NA	00982(Drug metabolism - cytochrome P450)	K07414	EC:1.14.14.1	cytochrome P450, putative, expressed	0.124699	0.16301	0.10221	34.811	0.695418	2.22393	0.0255471	-5.2907	0.0196348	0.358734	down	yes
MSTRG.35271	LOC_Os08g39850	LOC_Os08g39850.3;LOC_Os08g39850.1	GO:0009507(chloroplast);GO:0005506(iron ion binding);GO:0016165(lipoxygenase activity);GO:0031408(oxylipin biosynthetic process)	00591(Linoleic acid metabolism);00592(alpha-Linolenic acid metabolism)	K00454	EC:1.13.11.12	lipoxygenase, chloroplast precursor, putative, expressed	0.236688	0	0.565125	7.45874	1.85934	5.24477	0.12512	-2.99862	0.0252798	0.397052	down	yes
MSTRG.35298	LOC_Os08g40170	LOC_Os08g40170.1;LOC_Os08g40170.2	GO:0005634(nucleus);GO:0009524(phragmoplast);GO:0005819(spindle);GO:0005524(ATP binding);GO:0004693(cyclin-dependent protein kinase activity);GO:0008353(RNA polymerase II carboxy-terminal domain kinase activity);GO:0051301(cell division);GO:0007067(mitosis)	NA	K00924	NA	cyclin-dependent kinase B2-1, putative, expressed	32.9086	28.7521	45.2973	9.09895	16.0446	18.5525	3.44778	1.78567	0.0387669	0.466747	up	yes
MSTRG.35299	LOC_Os08g40180	LOC_Os08g40180.1	GO:0005789(endoplasmic reticulum membrane);GO:0016021(integral to membrane);GO:0004420(hydroxymethylglutaryl-CoA reductase (NADPH) activity);GO:0050661(NADP binding);GO:0015936(coenzyme A metabolic process)	00900(Terpenoid backbone biosynthesis)	K00021	EC:1.1.1.34	3-hydroxy-3-methylglutaryl-coenzyme A reductase, putative, expressed	32.1378	28.9989	36.2183	14.1969	14.3017	12.6878	2.06545	1.04646	0.00770389	0.332816	up	yes
MSTRG.35347	LOC_Os08g40720	LOC_Os08g40720.1	NA	NA	NA	NA	FAD-binding and arabino-lactone oxidase domains containing protein, putative, expressed	0	0	0	31.7545	0	0	0.0214676	-5.5417	0.0164904	0.332816	down	yes
MSTRG.35378	LOC_Os08g41280	LOC_Os08g41280.1	NA	NA	NA	NA	membrane protein, putative, expressed	27.8262	21.1692	24.6376	11.2349	18.7025	17.9042	2.16998	1.11768	0.0219558	0.375789	up	yes
MSTRG.35483	LOC_Os08g42430	LOC_Os08g42430.1	GO:0016021(integral to membrane);GO:0005886(plasma membrane)	NA	NA	NA	membrane associated DUF588 domain containing protein, putative, expressed	0.893655	1.16309	1.97681	4.30544	1.85054	1.43152	0.355935	-1.49031	0.00159987	0.332816	down	yes
MSTRG.35666	LOC_Os08g44360	LOC_Os08g44360.1	GO:0009507(chloroplast);GO:0005488(binding);GO:0080019(fatty-acyl-CoA reductase (alcohol-forming) activity);GO:0050062(long-chain-fatty-acyl-CoA reductase activity);GO:0008610(lipid biosynthetic process);GO:0009651(response to salt stress);GO:0009611(response to wounding);GO:0010345(suberin biosynthetic process)	NA	NA	NA	male sterility protein 2, putative, expressed	80.4281	101.934	76.4413	327.114	179.802	165.015	0.256353	-1.9638	0.0134803	0.332816	down	yes
MSTRG.35718	LOC_Os08g44930	LOC_Os08g44930.1;LOC_Os08g44930.2	GO:0005789(endoplasmic reticulum membrane);GO:0000139(Golgi membrane);GO:0016021(integral to membrane);GO:0005484(SNAP receptor activity);GO:0006888(ER to Golgi vesicle-mediated transport);GO:0015031(protein transport);GO:0005634(nucleus);GO:0005886(plasma membrane);GO:0016192(vesicle-mediated transport)	04130(SNARE interactions in vesicular transport)	K08504	NA	SNARE domain containing protein, putative, expressed	1.7143	2.6349	1.98847	0.481741	0.694377	0.822827	2.151	1.10501	0.0175304	0.341277	up	yes
MSTRG.35822	LOC_Os09g02530	LOC_Os09g02530.1	NA	NA	NA	NA	cyclin-like F-box, putative, expressed	0	0	0	44.0296	0	0	0.0151218	-6.04723	0.0164904	0.332816	down	yes
MSTRG.35883	LOC_Os09g04120	LOC_Os09g04120.1	NA	NA	NA	NA	expressed protein	0	0	0	1.05689	0	0.013909	0.452884	-1.14279	0.0168167	0.335906	down	yes
MSTRG.3589	LOC_Os01g56850	LOC_Os01g56850.1	NA	NA	NA	NA	expressed protein	2.51251	2.35995	4.08661	5.84476	4.00119	3.89493	0.494256	-1.01667	0.0218061	0.373664	down	yes
MSTRG.35965	LOC_Os09g07020	LOC_Os09g07020.1	GO:0046872(metal ion binding);GO:0016706(oxidoreductase activity, acting on paired donors, with incorporation or reduction of molecular oxygen, 2-oxoglutarate as one donor, and incorporation of one atom each of oxygen into both donors);GO:0010260(organ senescence);GO:0005506(iron ion binding)	NA	K06892	NA	oxidoreductase, putative, expressed	6.49039	5.0779	5.91912	2.60373	4.88255	6.55143	2.04691	1.03345	0.0365976	0.457453	up	yes
MSTRG.36154	LOC_Os09g11440	LOC_Os09g11440.2;LOC_Os09g11440.1	GO:0016021(integral to membrane);GO:0005886(plasma membrane);GO:0005524(ATP binding);GO:0004674(protein serine/threonine kinase activity);GO:0005199(structural constituent of cell wall)	NA	K00924	NA	expressed protein	2.01289	2.90527	3.15479	0.551264	1.27626	1.68168	2.35743	1.23722	0.0465985	0.498182	up	yes
MSTRG.36156	LOC_Os09g11460	LOC_Os09g11460.1;LOC_Os09g11460.2	GO:0005634(nucleus);GO:0003677(DNA binding);GO:0003700(sequence-specific DNA binding transcription factor activity);GO:0009873(ethylene mediated signaling pathway);GO:0001666(response to hypoxia)	NA	K09286	NA	AP2 domain containing protein, expressed	7.81386	13.0743	4.7901	1.82453	9.13371	11.4568	4.42842	2.14679	0.0141635	0.332816	up	yes
MSTRG.36325	LOC_Os09g15480	LOC_Os09g15480.1	NA	NA	NA	NA	Ser/Thr-rich protein T10 in DGCR region, putative, expressed	0.03018	0	0	1.28637	0.595291	1.29647	0.449747	-1.15281	0.0318023	0.434215	down	yes
MSTRG.36332	LOC_Os09g15560	LOC_Os09g15560.1	NA	NA	NA	NA	OsFBX314 - F-box domain containing protein, expressed	2.44515	2.78595	1.79936	0.237077	1.73792	2.60228	3.23752	1.69489	0.00198327	0.332816	up	yes
MSTRG.36418	LOC_Os09g17360	LOC_Os09g17360.1	NA	NA	NA	NA	expressed protein	0.778053	1.4788	1.67228	3.14675	1.44088	0.716377	0.459268	-1.12259	0.0334449	0.440702	down	yes
MSTRG.36446	LOC_Os09g17930	LOC_Os09g17930.1	NA	NA	NA	NA	transposon protein, putative, CACTA, En/Spm sub-class, expressed	1.1509	0.852594	1.722	3.94612	1.43809	1.24998	0.378366	-1.40215	0.00216813	0.332816	down	yes
MSTRG.36457	LOC_Os09g18450	LOC_Os09g18450.1	GO:0050474((S)-norcoclaurine synthase activity);GO:0046872(metal ion binding);GO:0016706(oxidoreductase activity, acting on paired donors, with incorporation or reduction of molecular oxygen, 2-oxoglutarate as one donor, and incorporation of one atom each of oxygen into both donors);GO:0009820(alkaloid metabolic process)	00941(Flavonoid biosynthesis)	K05278	EC:1.14.11.23	flavonol synthase/flavanone 3-hydroxylase, putative, expressed	13.0519	7.13488	7.22882	3.33443	7.55349	7.22844	2.62817	1.39406	0.0430834	0.486245	up	yes
MSTRG.36500	LOC_Os09g20000	LOC_Os09g20000.1	NA	00270(Cysteine and methionine metabolism)	K00558	EC:2.1.1.37	heavy metal-associated domain containing protein, expressed	34.7028	23.1604	20.61	9.35105	24.8069	35.6409	3.2449	1.69817	0.0126273	0.332816	up	yes
MSTRG.36514	LOC_Os09g20260	LOC_Os09g20260.1	NA	04146(Peroxisome)	K00308	EC:1.5.3.13	polyamine oxidase precursor, putative, expressed	0	0	0	4.15976	0.912808	0.823007	0.174197	-2.52121	0.00433552	0.332816	down	yes
MSTRG.36523	LOC_Os09g20390	LOC_Os09g20390.1;LOC_Os09g20390.3;LOC_Os09g20390.2	NA	00500(Starch and sucrose metabolism)	K01087	EC:3.1.3.12	uncharacterized glycosyl hydrolase Rv2006/MT2062, putative, expressed	157.667	85.7327	73.2072	31.2326	146.477	170.705	4.29812	2.10371	0.0169405	0.337119	up	yes
MSTRG.36569	LOC_Os09g21210	LOC_Os09g21210.1	NA	NA	NA	NA	beta-glucan-binding protein 4, putative, expressed	93.3021	66.8776	62.9668	1.05072	80.8007	91.4795	57.3725	5.84229	0.0107491	0.332816	up	yes
MSTRG.36578	LOC_Os09g21340	LOC_Os09g21340.1	GO:0005618(cell wall);GO:0016021(integral to membrane);GO:0009506(plasmodesma);GO:0005773(vacuole);GO:0005215(transporter activity);GO:0055085(transmembrane transport)	NA	NA	NA	nucleobase-ascorbate transporter, putative, expressed	14.2443	13.2991	12.7405	4.32359	6.41676	5.50553	2.84479	1.50832	0.00167276	0.332816	up	yes
MSTRG.3660	LOC_Os01g57690	LOC_Os01g57690.1	GO:0016021(integral to membrane);GO:0003779(actin binding);GO:0030036(actin cytoskeleton organization)	NA	NA	NA	early nodulin 20 precursor, putative, expressed	57.6231	84.352	74.3182	25.0807	44.6122	45.5085	2.86147	1.51676	0.0281629	0.413093	up	yes
MSTRG.36602	LOC_Os09g21510	LOC_Os09g21510.1	GO:0005737(cytoplasm);GO:0005874(microtubule);GO:0005524(ATP binding);GO:0004709(MAP kinase kinase kinase activity);GO:0043622(cortical microtubule organization);GO:0000910(cytokinesis)	NA	K08282	EC:2.7.11.1	STE_MEKK_ste11_MAP3K.2 - STE kinases include homologs to sterile 7, sterile 11 and sterile 20 from yeast, expressed	5.4143	6.58576	7.45564	2.32288	2.73977	2.53747	2.11945	1.08369	0.0184164	0.349	up	yes
MSTRG.36642	LOC_Os09g22490	LOC_Os09g22490.1	NA	NA	NA	NA	expressed protein	0	0	0	6.00931	0	0	0.11721	-3.09283	0.0164904	0.332816	down	yes
MSTRG.3667	LOC_Os01g57730	LOC_Os01g57730.1	GO:0005576(extracellular region);GO:0020037(heme binding);GO:0004601(peroxidase activity);GO:0042744(hydrogen peroxide catabolic process)	00360(Phenylalanine metabolism);00680(Methane metabolism);00940(Phenylpropanoid biosynthesis)	K00430	EC:1.11.1.7	peroxidase precursor, putative, expressed	69.0571	34.1435	36.901	16.582	72.0736	82.5778	3.32813	1.73471	0.049893	0.509061	up	yes
MSTRG.36692	LOC_Os09g23560	LOC_Os09g23560.1	GO:0045551(cinnamyl-alcohol dehydrogenase activity);GO:0008270(zinc ion binding);GO:0009809(lignin biosynthetic process)	NA	K00095	EC:1.1.1.255	dehydrogenase, putative, expressed	3.23424	0.250868	1.9841	19.1728	13.2965	11.9483	0.113082	-3.14455	0.0454948	0.493001	down	yes
MSTRG.36772	LOC_Os09g24840	LOC_Os09g24840.1	NA	NA	NA	NA	GASR10 - Gibberellin-regulated GASA/GAST/Snakin family protein precursor, expressed	6.04082	3.5155	7.0237	0	0	0.506722	6.21909	2.6367	0.0200065	0.361423	up	yes
MSTRG.36785	LOC_Os09g24990	LOC_Os09g24990.2;LOC_Os09g24990.1	GO:0005737(cytoplasm);GO:0005634(nucleus);GO:0046872(metal ion binding);GO:0004535(poly(A)-specific ribonuclease activity);GO:0003723(RNA binding);GO:0006355(regulation of transcription, DNA-dependent);GO:0006351(transcription, DNA-dependent)	NA	NA	NA	CAF1 family ribonuclease containing protein, putative, expressed	20.0154	19.8111	17.0242	1.81911	22.8218	21.9462	9.09384	3.18489	0.0122375	0.332816	up	yes
MSTRG.36787	LOC_Os09g25000	LOC_Os09g25000.1	GO:0005524(ATP binding);GO:0008026(ATP-dependent helicase activity);GO:0003723(RNA binding)	NA	NA	NA	spotted leaf 11, putative, expressed	4.60063	7.24478	4.77463	0.439476	1.70064	2.80677	5.18504	2.37435	0.00836224	0.332816	up	yes
MSTRG.3679	LOC_Os01g57890	LOC_Os01g57890.1	GO:0005634(nucleus);GO:0043565(sequence-specific DNA binding);GO:0003700(sequence-specific DNA binding transcription factor activity)	NA	K09338	NA	Homeobox domain containing protein, expressed	2.61386	2.4263	2.46545	0.667143	1.63803	1.5818	2.24961	1.16968	0.00415168	0.332816	up	yes
MSTRG.36793	LOC_Os09g25070	LOC_Os09g25070.1;LOC_Os09g25070.2	GO:0005634(nucleus);GO:0005515(protein binding);GO:0043565(sequence-specific DNA binding);GO:0003700(sequence-specific DNA binding transcription factor activity);GO:0042742(defense response to bacterium);GO:0050832(defense response to fungus);GO:0050691(regulation of defense response to virus by host);GO:0010200(response to chitin);GO:0009751(response to salicylic acid stimulus);GO:0009611(respon…	NA	NA	NA	WRKY62, expressed	3.70886	3.25837	2.21838	11.675	12.8817	13.4904	0.35396	-1.49834	0.00921312	0.332816	down	yes
MSTRG.36811	LOC_Os09g25320	LOC_Os09g25320.1	NA	03320(PPAR signaling pathway)	K08770	NA	ubiquitin family protein, putative, expressed	160.098	122.57	87.3855	70.477	132.122	124.897	2.05327	1.03792	0.0400652	0.473291	up	yes
MSTRG.36841	LOC_Os09g25710	LOC_Os09g25710.1	GO:0016298(lipase activity);GO:0006629(lipid metabolic process)	NA	NA	NA	keratin, type I cytoskeletal 9, putative, expressed	29.9186	44.4963	25.6656	8.89542	14.502	14.1608	3.85826	1.94795	0.0115116	0.332816	up	yes
MSTRG.36876	LOC_Os09g26144	LOC_Os09g26144.1	GO:0016021(integral to membrane);GO:0030288(outer membrane-bounded periplasmic space);GO:0005886(plasma membrane);GO:0005262(calcium channel activity);GO:0005234(extracellular-glutamate-gated ion channel activity);GO:0004970(ionotropic glutamate receptor activity);GO:0019722(calcium-mediated signaling);GO:0071230(cellular response to amino acid stimulus)	NA	K05387	NA	glutamate receptor, putative, expressed	1.09504	0.517797	1.06899	2.50946	1.35534	1.32509	0.494144	-1.017	0.0299777	0.421761	down	yes
MSTRG.36888	LOC_Os09g26310	LOC_Os09g26310.1	NA	NA	NA	NA	hypro1, putative, expressed	13.3657	21.5339	8.47102	0	16.5894	13.7303	22.5424	4.49457	0.00727185	0.332816	up	yes
MSTRG.36911	LOC_Os09g26620	LOC_Os09g26620.5;LOC_Os09g26620.2;LOC_Os09g26620.1;LOC_Os09g26620.3;LOC_Os09g26620.4	GO:0005634(nucleus);GO:0005524(ATP binding);GO:0008026(ATP-dependent helicase activity);GO:0003677(DNA binding);GO:0016568(chromatin modification);GO:0006355(regulation of transcription, DNA-dependent);GO:0006351(transcription, DNA-dependent)	NA	NA	NA	auxin-repressed protein, putative, expressed	51.8898	51.0711	50.9002	151.429	107.761	73.9518	0.316322	-1.66053	0.0105083	0.332816	down	yes
MSTRG.37010	LOC_Os09g27850	LOC_Os09g27850.1	NA	00270(Cysteine and methionine metabolism)	K00558	EC:2.1.1.37	transcription regulator, putative, expressed	0	0	0	8.29317	0	0	0.0859237	-3.5408	0.0164904	0.332816	down	yes
MSTRG.37033	LOC_Os09g28180	LOC_Os09g28180.1	GO:0016021(integral to membrane);GO:0044459(plasma membrane part);GO:0005524(ATP binding);GO:0005516(calmodulin binding);GO:0004674(protein serine/threonine kinase activity);GO:0004872(receptor activity);GO:0005529(sugar binding)	04210(Apoptosis);04620(Toll-like receptor signaling pathway);04722(Neurotrophin signaling pathway);05140(Leishmaniasis);05142(Chagas disease)	K04733	EC:2.7.11.1	D-mannose binding lectin family protein, expressed	0	0	0	10.6441	0	0	0.0670322	-3.899	0.0164904	0.332816	down	yes
MSTRG.37071	LOC_Os09g28630	LOC_Os09g28630.1	GO:0005829(cytosol);GO:0004091(carboxylesterase activity);GO:0080030(methyl indole-3-acetate esterase activity);GO:0080032(methyl jasmonate esterase activity);GO:0080031(methyl salicylate esterase activity)	NA	NA	NA	gibberellin receptor, putative, expressed	0	0	6.80574	10.2705	0	0	0.0764475	-3.70939	0.0345768	0.447931	down	yes
MSTRG.37078	LOC_Os09g28690	LOC_Os09g28690.1	GO:0004091(carboxylesterase activity);GO:0080030(methyl indole-3-acetate esterase activity);GO:0080032(methyl jasmonate esterase activity);GO:0080031(methyl salicylate esterase activity)	NA	NA	NA	gibberellin receptor GID1L2, putative, expressed	0	0	0	8.30078	0	0	0.0858463	-3.5421	0.0164904	0.332816	down	yes
MSTRG.37142	LOC_Os09g29480	LOC_Os09g29480.2;LOC_Os09g29480.1;LOC_Os09g29480.3	GO:0005737(cytoplasm);GO:0005681(spliceosomal complex);GO:0005488(binding);GO:0006397(mRNA processing);GO:0008380(RNA splicing)	NA	NA	NA	2-aminoethanethiol dioxygenase, putative, expressed	0.148249	0.441579	0.17183	1.56579	0.792752	1.13485	0.490551	-1.02752	0.0352043	0.450677	down	yes
MSTRG.37159	LOC_Os09g29690	LOC_Os09g29690.1	GO:0005576(extracellular region)	NA	NA	NA	beta-expansin precursor, putative, expressed	0	0	0	139.059	1.52139	15.4999	0.00614011	-7.34752	0.0339031	0.443376	down	yes
MSTRG.37160	LOC_Os09g29710	LOC_Os09g29710.1	GO:0005576(extracellular region)	NA	NA	NA	beta-expansin precursor, putative, expressed	0.02134	0	0.111414	199.222	1.24243	19.3761	0.00434716	-7.84571	0.0393306	0.470167	down	yes
MSTRG.37225	LOC_Os09g30310	LOC_Os09g30310.1	GO:0005634(nucleus);GO:0043565(sequence-specific DNA binding);GO:0009738(abscisic acid mediated signaling pathway);GO:0006355(regulation of transcription, DNA-dependent);GO:0006351(transcription, DNA-dependent)	NA	NA	NA	core histone H2A/H2B/H3/H4, putative, expressed	0	0	0	3.23847	0	0	0.203931	-2.29385	0.0164904	0.332816	down	yes
MSTRG.37277	LOC_Os09g31200	LOC_Os09g31200.1	GO:0003677(DNA binding);GO:0008270(zinc ion binding);GO:0006950(response to stress)	NA	NA	NA	AN1-like zinc finger domain containing protein, expressed	139.053	74.0511	59.6893	2.60593	183.338	111.798	39.1587	5.29126	0.0172151	0.339444	up	yes
MSTRG.37278	LOC_Os09g31210	LOC_Os09g31210.1	GO:0005524(ATP binding);GO:0005515(protein binding);GO:0004674(protein serine/threonine kinase activity);GO:0009734(auxin mediated signaling pathway);GO:0007275(multicellular organismal development)	NA	K08282	EC:2.7.11.1	AGC_PVPK_like_CDK8.1 - ACG kinases include homologs to PKA, PKG and PKC, expressed	3.81486	5.99324	4.41728	12.8927	6.78574	8.45139	0.399816	-1.32259	0.0436719	0.486854	down	yes
MSTRG.37347	LOC_Os09g32250	LOC_Os09g32250.2;LOC_Os09g32250.1	GO:0005737(cytoplasm);GO:0005874(microtubule);GO:0005524(ATP binding);GO:0003777(microtubule motor activity);GO:0007018(microtubule-based movement)	04111(Cell cycle - yeast)	NA	NA	DNA repair ATPase-related, putative, expressed	20.1946	24.7282	28.3897	10.9067	12.1246	13.7292	2.02463	1.01766	0.0403445	0.474419	up	yes
MSTRG.37442	LOC_Os09g33690	LOC_Os09g33690.1;LOC_Os09g33690.2;LOC_Os09g33690.4	GO:0008422(beta-glucosidase activity);GO:0043169(cation binding);GO:0005975(carbohydrate metabolic process)	00460(Cyanoamino acid metabolism);00500(Starch and sucrose metabolism);00940(Phenylpropanoid biosynthesis)	K01188	EC:3.2.1.21	Os9bglu32 - beta-glucosidase homologue, similar to G. max hydroxyisourate hydrolase, expressed	54.0591	41.075	40.822	103.823	76.8026	61.7402	0.432526	-1.20914	0.0403846	0.474419	down	yes
MSTRG.3745	LOC_Os01g58550	LOC_Os01g58550.2;LOC_Os01g58550.1	NA	03410(Base excision repair)	K01246	EC:3.2.2.20	methyladenine glycosylase, putative, expressed	18.683	22.5293	20.0728	5.09051	13.5068	14.3009	3.86563	1.9507	0.00800074	0.332816	up	yes
MSTRG.37517	LOC_Os09g34960	LOC_Os09g34960.1	GO:0005829(cytosol);GO:0009506(plasmodesma);GO:0004421(hydroxymethylglutaryl-CoA synthase activity);GO:0019287(isopentenyl diphosphate biosynthetic process, mevalonate pathway);GO:0016126(sterol biosynthetic process)	00072(Synthesis and degradation of ketone bodies);00280(Valine, leucine and isoleucine degradation);00650(Butanoate metabolism);00900(Terpenoid backbone biosynthesis)	K01641	EC:2.3.3.10	hydroxymethylglutaryl-CoA synthase, putative, expressed	21.7051	28.8606	31.3159	5.95937	9.07183	12.8148	4.06956	2.02487	0.0208081	0.367238	up	yes
MSTRG.37530	LOC_Os09g35630	LOC_Os09g35630.1	NA	NA	NA	NA	BAG domain-containing protein, putative, expressed	28.1978	27.1351	22.3726	13.93	19.6842	27.178	2.05103	1.03635	0.0106925	0.332816	up	yes
MSTRG.3756	LOC_Os01g58740	LOC_Os01g58740.2	NA	NA	NA	NA	glycerol-3-phosphate dehydrogenase, putative, expressed	7.22049	9.12525	5.49662	0.638497	4.61072	7.89198	6.72792	2.75016	0.00364613	0.332816	up	yes
MSTRG.37566	LOC_Os09g36080	LOC_Os09g36080.1	GO:0005789(endoplasmic reticulum membrane);GO:0016021(integral to membrane);GO:0005792(microsome);GO:0009055(electron carrier activity);GO:0020037(heme binding);GO:0004497(monooxygenase activity);GO:0016705(oxidoreductase activity, acting on paired donors, with incorporation or reduction of molecular oxygen);GO:0009835(ripening)	00361(gamma-Hexachlorocyclohexane degradation);00626(Naphthalene and anthracene degradation);00903(Limonene and pinene degradation);00945(Stilbenoid, diarylheptanoid and gingerol biosynthesis)	K00517	NA	cytochrome P450, putative, expressed	0.387442	0.498917	1.02811	3.82838	2.33438	2.3527	0.292026	-1.77583	0.00231521	0.332816	down	yes
MSTRG.37587	LOC_Os09g36280	LOC_Os09g36280.1	GO:0046658(anchored to plasma membrane);GO:0005576(extracellular region);GO:0009505(plant-type cell wall);GO:0043169(cation binding);GO:0042973(glucan endo-1,3-beta-D-glucosidase activity);GO:0005975(carbohydrate metabolic process);GO:0007047(cellular cell wall organization);GO:0006952(defense response)	NA	NA	NA	glycosyl hydrolases family 17, putative, expressed	0	0	0	2.63975	2.54528	3.54384	0.28339	-1.81914	0.00211599	0.332816	down	yes
MSTRG.3760	LOC_Os01g58860	LOC_Os01g58860.1	GO:0016021(integral to membrane);GO:0009734(auxin mediated signaling pathway);GO:0055085(transmembrane transport)	NA	K07088	NA	auxin efflux carrier component, putative, expressed	7.13845	3.95887	5.79915	19.5513	12.0379	16.5063	0.311679	-1.68187	0.0365131	0.457431	down	yes
MSTRG.37648	LOC_Os09g36900	LOC_Os09g36900.1	GO:0080008(CUL4 RING ubiquitin ligase complex);GO:0005634(nucleus);GO:0005515(protein binding);GO:0016568(chromatin modification);GO:0006355(regulation of transcription, DNA-dependent);GO:0006351(transcription, DNA-dependent)	NA	K10752	NA	WD domain, G-beta repeat domain containing protein, expressed	13.1351	19.7539	19.6641	1.16298	12.8961	15.5855	9.78726	3.2909	0.0289998	0.417946	up	yes
MSTRG.37763	LOC_Os09g38110	LOC_Os09g38110.1	GO:0016021(integral to membrane);GO:0008270(zinc ion binding);GO:0006952(defense response);GO:0010200(response to chitin)	NA	NA	NA	RING-H2 finger protein, putative, expressed	3.33458	5.06269	2.96923	13.3981	8.34176	7.21514	0.328508	-1.606	0.03642	0.457431	down	yes
MSTRG.37766	LOC_Os09g38239	LOC_Os09g38239.1	NA	00380(Tryptophan metabolism);00966(Glucosinolate biosynthesis)	K11821	EC:2.8.2.-	sulfotransferase domain containing protein, expressed	0.455203	0	0.384348	3.43109	0	0	0.237749	-2.07249	0.0254947	0.398175	down	yes
MSTRG.37774	LOC_Os09g38300	LOC_Os09g38300.1	GO:0016021(integral to membrane);GO:0005886(plasma membrane);GO:0005524(ATP binding);GO:0004674(protein serine/threonine kinase activity)	NA	NA	NA	OsFBK20 - F-box domain and kelch repeat containing protein, expressed	6.40557	12.0244	7.01417	0.552923	8.11604	6.8901	7.25271	2.85852	0.0227388	0.379664	up	yes
MSTRG.3778	LOC_Os01g59000	LOC_Os01g59000.1	GO:0005789(endoplasmic reticulum membrane);GO:0016021(integral to membrane);GO:0009055(electron carrier activity);GO:0020037(heme binding);GO:0004497(monooxygenase activity);GO:0016705(oxidoreductase activity, acting on paired donors, with incorporation or reduction of molecular oxygen)	00361(gamma-Hexachlorocyclohexane degradation);00626(Naphthalene and anthracene degradation);00903(Limonene and pinene degradation);00945(Stilbenoid, diarylheptanoid and gingerol biosynthesis)	K00517	NA	cytochrome P450, putative, expressed	0	0	0.285887	0.923878	0	0	0.492283	-1.02244	0.00090356	0.332816	down	yes
MSTRG.3779	LOC_Os01g59020	LOC_Os01g59020.1	GO:0005789(endoplasmic reticulum membrane);GO:0016021(integral to membrane);GO:0009055(electron carrier activity);GO:0020037(heme binding);GO:0004497(monooxygenase activity);GO:0016705(oxidoreductase activity, acting on paired donors, with incorporation or reduction of molecular oxygen)	00361(gamma-Hexachlorocyclohexane degradation);00626(Naphthalene and anthracene degradation);00903(Limonene and pinene degradation);00945(Stilbenoid, diarylheptanoid and gingerol biosynthesis)	K00517	NA	cytochrome P450, putative, expressed	2.29783	2.69912	1.13834	0	1.43845	1.52077	3.74258	1.90403	0.00210227	0.332816	up	yes
MSTRG.37857	LOC_Os09g39410	LOC_Os09g39410.1	GO:0005488(binding);GO:0050062(long-chain-fatty-acyl-CoA reductase activity);GO:0008610(lipid biosynthetic process);GO:0009651(response to salt stress);GO:0009611(response to wounding);GO:0010345(suberin biosynthetic process)	00270(Cysteine and methionine metabolism)	K00558	EC:2.1.1.37	male sterility protein, putative, expressed	6.34323	7.24528	4.53731	0.614326	6.02972	5.47819	5.4293	2.44077	0.00381365	0.332816	up	yes
MSTRG.37893	LOC_Os09g39810	LOC_Os09g39810.1	GO:0005634(nucleus);GO:0003677(DNA binding);GO:0003700(sequence-specific DNA binding transcription factor activity);GO:0009873(ethylene mediated signaling pathway)	NA	K09286	NA	AP2 domain containing protein, expressed	0	0	0	1.26512	0	0.247404	0.418872	-1.25542	0.0303242	0.424932	down	yes
MSTRG.3833	LOC_Os01g59680	LOC_Os01g59680.1	GO:0016021(integral to membrane);GO:0005886(plasma membrane);GO:0005524(ATP binding);GO:0004674(protein serine/threonine kinase activity);GO:0004872(receptor activity)	NA	NA	NA	NHL25, putative, expressed	3.62124	2.44053	1.18973	0.498305	2.38654	2.07259	2.79176	1.48117	0.0279125	0.411109	up	yes
MSTRG.396	LOC_Os01g06010	LOC_Os01g06010.1	GO:0000786(nucleosome);GO:0003677(DNA binding);GO:0006334(nucleosome assembly)	05322(Systemic lupus erythematosus)	K11252	NA	Core histone H2A/H2B/H3/H4 domain containing protein, putative, expressed	169.814	221.957	199.366	0	172.042	212.312	336.159	8.393	0.016483	0.332816	up	yes
MSTRG.3987	LOC_Os01g61690	LOC_Os01g61690.1	GO:0005576(extracellular region);GO:0004185(serine-type carboxypeptidase activity);GO:0006508(proteolysis)	00460(Cyanoamino acid metabolism)	K08249	EC:4.1.2.11	OsSCP5 - Putative Serine Carboxypeptidase homologue, expressed	7.04293	8.03272	6.24227	1.50953	2.87348	3.8534	3.6217	1.85667	0.00130043	0.332816	up	yes
MSTRG.4008	LOC_Os01g61890	LOC_Os01g61890.2;LOC_Os01g61890.3;LOC_Os01g61890.4;LOC_Os01g61890.1	NA	NA	NA	NA	AT hook motif family protein, expressed	1.71967	2.36069	1.82498	4.92979	2.0458	2.29971	0.47622	-1.0703	0.0427318	0.485373	down	yes
MSTRG.4029	LOC_Os01g62070	LOC_Os01g62070.2;LOC_Os01g62070.1;LOC_Os01g62070.3	GO:0016021(integral to membrane);GO:0005774(vacuolar membrane);GO:0008324(cation transmembrane transporter activity)	NA	NA	NA	cation efflux family protein, putative, expressed	11.8705	9.80184	13.2618	28.6182	17.3866	15.8984	0.379895	-1.39633	0.00260617	0.332816	down	yes
MSTRG.4034	LOC_Os01g62120	LOC_Os01g62120.1	NA	NA	NA	NA	expressed protein	0	0	0	5.09577	0	0	0.136689	-2.87103	0.0164904	0.332816	down	yes
MSTRG.4057	LOC_Os01g62380	LOC_Os01g62380.2;LOC_Os01g62380.1	GO:0046658(anchored to plasma membrane);GO:0009897(external side of plasma membrane);GO:0030247(polysaccharide binding);GO:0009825(multidimensional cell growth);GO:0006950(response to stress)	00230(Purine metabolism);00240(Pyrimidine metabolism);03020(RNA polymerase);05016(Huntington's disease)	K03006	EC:2.7.7.6	fasciclin-like arabinogalactan protein, putative, expressed	0.251677	0.690847	0.817177	3.04412	0.391482	0.429733	0.325364	-1.61987	0.0102118	0.332816	down	yes
MSTRG.4071	LOC_Os01g62490	LOC_Os01g62490.1	GO:0048046(apoplast);GO:0005507(copper ion binding);GO:0052716(hydroquinone:oxygen oxidoreductase activity);GO:0008471(laccase activity);GO:0046274(lignin catabolic process)	00910(Nitrogen metabolism)	K00368	EC:1.7.2.1	laccase precursor protein, putative, expressed	19.4339	18.7787	19.1293	5.16333	5.16925	9.59688	3.5131	1.81275	0.0193186	0.35651	up	yes
MSTRG.4081	LOC_Os01g62630	LOC_Os01g62630.1	NA	NA	K01376	NA	aspartic proteinase nepenthesin precursor, putative, expressed	0	0	0	5.31709	0	0	0.131426	-2.92768	0.0164904	0.332816	down	yes
MSTRG.4114	LOC_Os01g62980	LOC_Os01g62980.1	GO:0008289(lipid binding);GO:0006869(lipid transport)	NA	NA	NA	LTPL101 - Protease inhibitor/seed storage/LTP family protein precursor, expressed	10.2953	15.5882	7.96228	2.07433	2.86145	3.25229	4.48727	2.16584	0.0128515	0.332816	up	yes
MSTRG.4130	LOC_Os01g63210	LOC_Os01g63210.1	GO:0016021(integral to membrane);GO:0005886(plasma membrane);GO:0005524(ATP binding);GO:0004674(protein serine/threonine kinase activity);GO:0004872(receptor activity)	NA	NA	NA	SOUL heme-binding protein, putative, expressed	0	0	2.19249	25.4429	24.2034	16.5077	0.0378071	-4.7252	0.0140814	0.332816	down	yes
MSTRG.420	LOC_Os01g06280	LOC_Os01g06280.2;LOC_Os01g06280.1	GO:0043680(filiform apparatus);GO:0016021(integral to membrane);GO:0005886(plasma membrane);GO:0009506(plasmodesma);GO:0005524(ATP binding);GO:0004674(protein serine/threonine kinase activity);GO:0004872(receptor activity);GO:0050832(defense response to fungus);GO:0010483(pollen tube reception);GO:0009791(post-embryonic development);GO:0046777(protein autophosphorylation);GO:0007338(single fertil…	04210(Apoptosis);04620(Toll-like receptor signaling pathway);04722(Neurotrophin signaling pathway);05140(Leishmaniasis);05142(Chagas disease)	K04733	EC:2.7.11.1	TKL_IRAK_CrRLK1L-1.4 - The CrRLK1L-1 subfamily has homology to the CrRLK1L homolog, expressed	3.64693	1.8558	2.02836	0.00485953	1.82654	1.44368	3.95466	1.98355	0.0193105	0.35651	up	yes
MSTRG.4236	LOC_Os01g64520	LOC_Os01g64520.2	GO:0005777(peroxisome);GO:0004846(urate oxidase activity);GO:0006144(purine base metabolic process)	00230(Purine metabolism);00232(Caffeine metabolism)	K00365	EC:1.7.3.3	uricase, putative, expressed	26.7084	38.6298	22.3796	99.3902	111.955	112.906	0.326169	-1.61631	0.0233558	0.383399	down	yes
MSTRG.4271	LOC_Os01g64960	LOC_Os01g64960.1	GO:0009535(chloroplast thylakoid membrane);GO:0016021(integral to membrane);GO:0009523(photosystem II);GO:0015979(photosynthesis)	00195(Photosynthesis)	K03542	NA	chlorophyll A-B binding protein, putative, expressed	0.714158	1.07305	1.09656	3.29833	1.61523	0.568827	0.389462	-1.36044	0.0334214	0.440702	down	yes
MSTRG.4337	LOC_Os01g65640	LOC_Os01g65640.1	NA	NA	NA	NA	expressed protein	0.737948	1.05649	0.5718	0	0.861273	1.08858	2.01946	1.01397	0.00788703	0.332816	up	yes
MSTRG.4338	LOC_Os01g65600	LOC_Os01g65600.1	GO:0005634(nucleus);GO:0008270(zinc ion binding);GO:0006355(regulation of transcription, DNA-dependent);GO:0006351(transcription, DNA-dependent)	NA	NA	NA	PHD-finger domain containing protein, putative, expressed	5.24595	3.55612	3.95399	1.74523	2.97448	2.74431	2.00815	1.00587	0.027558	0.408948	up	yes
MSTRG.4417	LOC_Os01g66610	LOC_Os01g66610.1	GO:0016021(integral to membrane);GO:0044459(plasma membrane part);GO:0005524(ATP binding);GO:0005516(calmodulin binding);GO:0004674(protein serine/threonine kinase activity);GO:0004872(receptor activity);GO:0005529(sugar binding);GO:0048544(recognition of pollen)	NA	K00924	NA	serine/threonine-protein kinase receptor precursor, putative, expressed	1.76495	1.8873	3.85965	5.96129	4.21515	3.11977	0.391191	-1.35406	0.0294023	0.418915	down	yes
MSTRG.444	LOC_Os01g06640	LOC_Os01g06640.1;LOC_Os01g06640.3;LOC_Os01g06640.2	GO:0016607(nuclear speck);GO:0003690(double-stranded DNA binding);GO:0003700(sequence-specific DNA binding transcription factor activity);GO:0009704(de-etiolation);GO:0009585(red, far-red light phototransduction)	04712(Circadian rhythm - plant)	K12126	NA	basic helix-loop-helix, putative, expressed	17.1888	18.5815	13.0733	36.7377	29.0381	30.787	0.484995	-1.04396	0.0448715	0.491864	down	yes
MSTRG.4449	LOC_Os01g66990	LOC_Os01g66990.1	NA	NA	NA	NA	expressed protein	0.25415	0.267773	0.038366	1.88201	0.644177	1.16982	0.425307	-1.23342	0.0479651	0.50362	down	yes
MSTRG.4504	LOC_Os01g67560	LOC_Os01g67560.2;LOC_Os01g67560.1	NA	NA	K09775	NA	Divergent PAP2 family domain containing protein, expressed	6.12368	5.26661	5.33467	2.57183	4.60829	7.59924	2.07533	1.05334	0.0439351	0.488016	up	yes
MSTRG.462	LOC_Os01g07030	LOC_Os01g07030.1	NA	NA	NA	NA	POEI40 - Pollen Ole e I allergen and extensin family protein precursor, expressed	1.1747	0.818453	0.869676	0	0	0.120922	2.02192	1.01573	0.00783162	0.332816	up	yes
MSTRG.4624	LOC_Os01g69080	LOC_Os01g69080.1	GO:0045300(acyl-[acyl-carrier-protein] desaturase activity);GO:0046914(transition metal ion binding);GO:0006633(fatty acid biosynthetic process)	00061(Fatty acid biosynthesis);01040(Biosynthesis of unsaturated fatty acids)	K03921	EC:1.14.19.2	acyl-desaturase, chloroplast precursor, putative, expressed	4.74404	6.02954	7.41197	1.90983	1.11535	0.772328	2.08215	1.05807	0.0123528	0.332816	up	yes
MSTRG.4674	LOC_Os01g69950	LOC_Os01g69950.1	GO:0005840(ribosome);GO:0003735(structural constituent of ribosome);GO:0006412(translation)	03010(Ribosome)	K02899	NA	ribosomal protein L27, putative, expressed	5.7323	5.10086	6.17217	2.22635	3.29349	4.09819	2.10831	1.07609	0.0205789	0.364819	up	yes
MSTRG.4685	LOC_Os01g70090	LOC_Os01g70090.1	GO:0004300(enoyl-CoA hydratase activity);GO:0006631(fatty acid metabolic process);GO:0016042(lipid catabolic process)	00071(Fatty acid metabolism);00280(Valine, leucine and isoleucine degradation);00281(Geraniol degradation);00310(Lysine degradation);00380(Tryptophan metabolism);00410(beta-Alanine metabolism);00632(Benzoate degradation via CoA ligation);00640(Propanoate metabolism);00650(Butanoate metabolism);00903(Limonene and pinene degradation);00930(Caprolactam degradation)	K01692	EC:4.2.1.17	enoyl-CoA hydratase/isomerase family protein, putative, expressed	5.53715	4.71073	14.4169	26.2593	5.00375	3.85346	0.19574	-2.35299	0.00468814	0.332816	down	yes
MSTRG.4700	LOC_Os01g70210	LOC_Os01g70210.1	NA	NA	NA	NA	CRAL/TRIO domain containing protein, expressed	33.2559	23.7608	26.5021	58.6271	44.8653	39.6176	0.470053	-1.0891	0.0367187	0.457777	down	yes
MSTRG.4756	LOC_Os01g70740	LOC_Os01g70740.1	NA	NA	NA	NA	expressed protein	3.68698	4.46579	12.0421	14.4432	3.09786	2.40304	0.291111	-1.78036	0.0150819	0.332816	down	yes
MSTRG.4810	LOC_Os01g71340	LOC_Os01g71340.1	GO:0005615(extracellular space);GO:0043169(cation binding);GO:0042973(glucan endo-1,3-beta-D-glucosidase activity);GO:0005975(carbohydrate metabolic process)	00500(Starch and sucrose metabolism)	K01199	EC:3.2.1.39	glycosyl hydrolases family 17, putative, expressed	2.2628	1.04175	0.638604	298.405	18.6072	37.1803	0.00709018	-7.13996	0.0144218	0.332816	down	yes
MSTRG.4843	LOC_Os01g71670	LOC_Os01g71670.1	GO:0043169(cation binding);GO:0042973(glucan endo-1,3-beta-D-glucosidase activity);GO:0005975(carbohydrate metabolic process);GO:0006952(defense response)	00500(Starch and sucrose metabolism)	K01199	EC:3.2.1.39	glycosyl hydrolases family 17, putative, expressed	0	0.022213	0	11.6056	0.022684	0.120828	0.0629595	-3.98943	0.0173798	0.341049	down	yes
MSTRG.4853	LOC_Os01g71780	LOC_Os01g71780.1	GO:0016021(integral to membrane);GO:0005886(plasma membrane);GO:0005524(ATP binding);GO:0004674(protein serine/threonine kinase activity);GO:0005199(structural constituent of cell wall)	NA	NA	NA	WD domain, G-beta repeat domain containing protein, expressed	3.21531	4.93804	3.2857	0.92353	2.28165	2.42904	2.72074	1.444	0.0145383	0.332816	up	yes
MSTRG.4858	LOC_Os01g71820	LOC_Os01g71820.1	GO:0005737(cytoplasm);GO:0043169(cation binding);GO:0042973(glucan endo-1,3-beta-D-glucosidase activity);GO:0005975(carbohydrate metabolic process);GO:0006952(defense response)	NA	NA	NA	glycosyl hydrolases family 17, putative, expressed	1.26138	0.791975	2.18568	10.794	9.39206	14.4125	0.182547	-2.45366	0.0197749	0.359984	down	yes
MSTRG.4866	LOC_Os01g71860	LOC_Os01g71860.1	GO:0043169(cation binding);GO:0042973(glucan endo-1,3-beta-D-glucosidase activity);GO:0005975(carbohydrate metabolic process);GO:0006952(defense response)	00500(Starch and sucrose metabolism)	K01199	EC:3.2.1.39	glycosyl hydrolases family 17, putative, expressed	1.49746	0.932421	0.621402	13.1185	6.32522	14.9975	0.160544	-2.63896	0.0353467	0.451108	down	yes
MSTRG.4949	LOC_Os01g72760	LOC_Os01g72760.1	GO:0016021(integral to membrane);GO:0009055(electron carrier activity);GO:0020037(heme binding);GO:0004497(monooxygenase activity);GO:0016705(oxidoreductase activity, acting on paired donors, with incorporation or reduction of molecular oxygen)	00982(Drug metabolism - cytochrome P450)	K07414	EC:1.14.14.1	cytochrome P450, putative, expressed	0	0.097368	0.306648	1.04219	0.327982	0.222576	0.489673	-1.03011	0.000628428	0.332816	down	yes
MSTRG.4967	LOC_Os01g72960	LOC_Os01g72960.1	GO:0016021(integral to membrane);GO:0007219(Notch signaling pathway)	04330(Notch signaling pathway);05010(Alzheimer's disease)	K06170	NA	expressed protein	11.2926	6.97708	3.32685	0.18664	2.56247	5.16293	9.75815	3.28661	0.00568331	0.332816	up	yes
MSTRG.5039	LOC_Os01g73700	LOC_Os01g73700.1	GO:0016021(integral to membrane);GO:0005886(plasma membrane);GO:0005524(ATP binding);GO:0004674(protein serine/threonine kinase activity);GO:0005199(structural constituent of cell wall)	NA	NA	NA	RCLEA2 - Root cap and Late embryogenesis related family protein precursor, putative, expressed	12.6116	24.3972	6.84475	1.07194	4.32681	4.949	9.49259	3.2468	0.0157141	0.332816	up	yes
MSTRG.5066	LOC_Os01g74020	LOC_Os01g74020.1	GO:0005634(nucleus);GO:0003677(DNA binding);GO:0005515(protein binding);GO:0003700(sequence-specific DNA binding transcription factor activity);GO:0000156(two-component response regulator activity);GO:0009736(cytokinin mediated signaling pathway);GO:0009873(ethylene mediated signaling pathway);GO:0010150(leaf senescence);GO:0010119(regulation of stomatal movement)	NA	NA	NA	MYB family transcription factor, putative, expressed	1.31209	0.922819	1.06419	5.86182	6.29199	4.82782	0.30086	-1.73283	0.00435357	0.332816	down	yes
MSTRG.5069	LOC_Os01g74030	LOC_Os01g74030.1	GO:0005737(cytoplasm);GO:0005886(plasma membrane);GO:0003729(mRNA binding);GO:0006417(regulation of translation)	NA	NA	NA	pumilio-family RNA binding protein, putative, expressed	5.79875	5.60923	7.45306	2.19461	3.01788	3.39653	2.19879	1.13671	0.0274196	0.408948	up	yes
MSTRG.5098	LOC_Os01g74410	LOC_Os01g74410.2;LOC_Os01g74410.1	GO:0005634(nucleus);GO:0003677(DNA binding);GO:0006355(regulation of transcription, DNA-dependent);GO:0009751(response to salicylic acid stimulus);GO:0006351(transcription, DNA-dependent)	NA	K09422	NA	MYB family transcription factor, putative, expressed	452.304	461.706	406.302	905.306	977.645	692.027	0.483121	-1.04954	0.03533	0.451108	down	yes
MSTRG.5176	LOC_Os10g02070	LOC_Os10g02070.1	GO:0005576(extracellular region);GO:0020037(heme binding);GO:0004601(peroxidase activity);GO:0042744(hydrogen peroxide catabolic process)	00360(Phenylalanine metabolism);00680(Methane metabolism);00940(Phenylpropanoid biosynthesis)	K00430	EC:1.11.1.7	peroxidase precursor, putative, expressed	75.3533	71.5765	51.085	213.603	251.901	167.483	0.32866	-1.60533	0.0363905	0.457431	down	yes
MSTRG.5195	LOC_Os10g02480	LOC_Os10g02480.2;LOC_Os10g02480.1	GO:0016491(oxidoreductase activity)	00051(Fructose and mannose metabolism);00363(Bisphenol A degradation);00591(Linoleic acid metabolism);00625(Tetrachloroethene degradation);00650(Butanoate metabolism)	K00100	NA	oxidoreductase, aldo/keto reductase family protein, putative, expressed	0.555553	0.556917	0.325914	3.55761	1.05506	1.99932	0.329184	-1.60304	0.0417829	0.480817	down	yes
MSTRG.5196	LOC_Os10g02380	LOC_Os10g02380.1	GO:0016491(oxidoreductase activity)	00051(Fructose and mannose metabolism);00363(Bisphenol A degradation);00591(Linoleic acid metabolism);00625(Tetrachloroethene degradation);00650(Butanoate metabolism)	K00100	NA	oxidoreductase, aldo/keto reductase family protein, putative, expressed	4.73884	3.68043	4.81114	11.0619	6.47506	7.96829	0.423816	-1.23849	0.0152933	0.332816	down	yes
MSTRG.5263	LOC_Os10g03855	LOC_Os10g03855.1	GO:0016021(integral to membrane);GO:0005886(plasma membrane);GO:0005524(ATP binding);GO:0004674(protein serine/threonine kinase activity)	NA	NA	NA	expressed protein	1.6556	2.02139	0.715136	0.0372115	1.59524	0.790209	2.77509	1.47254	0.043001	0.486112	up	yes
MSTRG.5305	LOC_Os10g04610	LOC_Os10g04610.1	GO:0070702(inner mucus layer);GO:0070703(outer mucus layer);GO:0005515(protein binding);GO:0016021(integral to membrane);GO:0005886(plasma membrane);GO:0005524(ATP binding);GO:0004674(protein serine/threonine kinase activity);GO:0004872(receptor activity)	NA	NA	NA	OsFBX360 - F-box domain containing protein, expressed	0.168525	0	0.137218	2.0494	0.255368	0	0.316117	-1.66147	0.0131127	0.332816	down	yes
MSTRG.5311	LOC_Os10g04700	LOC_Os10g04700.2;LOC_Os10g04700.1	GO:0016021(integral to membrane);GO:0005886(plasma membrane);GO:0005524(ATP binding);GO:0004674(protein serine/threonine kinase activity)	NA	NA	NA	OsFBX361 - F-box domain containing protein, expressed	2.94119	2.72939	3.8753	0.00330098	3.18367	3.04661	4.44859	2.15335	0.0460728	0.495568	up	yes
MSTRG.5334	LOC_Os10g05220	LOC_Os10g05220.2;LOC_Os10g05220.1	NA	NA	K00773	EC:2.4.2.29	queuine tRNA-ribosyltransferase, putative, expressed	3.53707	2.31751	2.85806	0.919571	2.21362	2.8292	2.20344	1.13976	0.0316463	0.433858	up	yes
MSTRG.5385	LOC_Os10g06630	LOC_Os10g06630.1	GO:0005737(cytoplasm);GO:0042277(peptide binding);GO:0003755(peptidyl-prolyl cis-trans isomerase activity);GO:0006457(protein folding)	NA	K01802	EC:5.2.1.8	peptidyl-prolyl cis-trans isomerase, putative, expressed	16.7533	12.4288	13.5231	0	19.0176	15.6089	20.4411	4.3534	0.0201103	0.361499	up	yes
MSTRG.5386	LOC_Os10g06680	LOC_Os10g06680.1	GO:0016021(integral to membrane);GO:0005886(plasma membrane);GO:0005524(ATP binding);GO:0004674(protein serine/threonine kinase activity);GO:0004872(receptor activity)	04142(Lysosome)	K12391	NA	expressed protein	0	0	0	21.8623	41.5486	39.8793	0.0463184	-4.43227	0.000223122	0.332816	down	yes
MSTRG.55	LOC_Os01g01670	LOC_Os01g01670.1	GO:0016021(integral to membrane);GO:0005886(plasma membrane);GO:0005524(ATP binding);GO:0004674(protein serine/threonine kinase activity);GO:0005199(structural constituent of cell wall)	00270(Cysteine and methionine metabolism)	K00558	EC:2.1.1.37	expressed protein	14.4521	18.6272	0.783983	0	12.5063	16.4529	28.6833	4.84214	0.0231177	0.382237	up	yes
MSTRG.5518	LOC_Os10g09870	LOC_Os10g09870.1;LOC_Os10g09870.2;LOC_Os10g09870.4;LOC_Os10g09870.3	NA	NA	NA	NA	HVA22, putative, expressed	9.7337	12.9612	12.8139	5.10482	7.41555	6.68046	2.04522	1.03226	0.0386797	0.466747	up	yes
MSTRG.5541	LOC_Os10g10480	LOC_Os10g10480.1	NA	NA	NA	NA	expressed protein	0.931002	1.87195	1.2138	4.14378	3.76456	4.19145	0.454241	-1.13847	0.0369553	0.458926	down	yes
MSTRG.5738	LOC_Os10g18099	LOC_Os10g18099.1	GO:0005634(nucleus);GO:0005515(protein binding);GO:0043565(sequence-specific DNA binding);GO:0003700(sequence-specific DNA binding transcription factor activity);GO:0042742(defense response to bacterium);GO:0009863(salicylic acid mediated signaling pathway)	NA	NA	NA	WRKY18, expressed	5.92342	6.00698	3.98238	18.8184	15.5027	11.5286	0.32714	-1.61202	0.031564	0.433643	down	yes
MSTRG.5884	LOC_Os10g21910	LOC_Os10g21910.1;LOC_Os10g21910.2	GO:0005829(cytosol);GO:0003989(acetyl-CoA carboxylase activity);GO:0005524(ATP binding);GO:0004075(biotin carboxylase activity);GO:0046872(metal ion binding);GO:0006633(fatty acid biosynthetic process)	00061(Fatty acid biosynthesis);00620(Pyruvate metabolism);00640(Propanoate metabolism);04910(Insulin signaling pathway)	K11262	EC:6.4.1.2 6.3.4.14	acetyl-CoA carboxylase, putative, expressed	3.30957	3.76178	4.94907	0.818519	2.32969	2.53747	2.6977	1.43173	0.0451864	0.491864	up	yes
MSTRG.592	LOC_Os01g08460	LOC_Os01g08460.1	NA	NA	K01376	NA	TMS membrane protein/tumour differentially expressed protein, putative, expressed	11.054	17.2175	12.8068	5.14508	8.31042	8.69262	2.49703	1.32021	0.0295889	0.420033	up	yes
MSTRG.5931	LOC_Os10g22960	LOC_Os10g22960.1;LOC_Os10g22960.2	NA	NA	NA	NA	hydrolase protein, putative, expressed	1.97481	1.709	1.76051	10.2187	3.40491	2.3714	0.222236	-2.16983	0.0107048	0.332816	down	yes
MSTRG.5950	LOC_Os10g23310	LOC_Os10g23310.1	GO:0047634(agmatine N4-coumaroyltransferase activity)	NA	NA	NA	transferase family protein, putative, expressed	0.131059	0	0	1.30931	1.29322	1.78442	0.472424	-1.08185	0.0072702	0.332816	down	yes
MSTRG.5953	LOC_Os10g23820	LOC_Os10g23820.1;LOC_Os10g23820.2	GO:0047634(agmatine N4-coumaroyltransferase activity)	NA	NA	NA	transferase family protein, putative, expressed	3.67988	2.2994	3.71523	19.1995	9.8385	22.0577	0.205694	-2.28143	0.041958	0.482346	down	yes
MSTRG.6025	LOC_Os10g25660	LOC_Os10g25660.1	GO:0016021(integral to membrane);GO:0005886(plasma membrane);GO:0005524(ATP binding);GO:0004674(protein serine/threonine kinase activity);GO:0005199(structural constituent of cell wall)	NA	NA	NA	OsFBX385 - F-box domain containing protein, expressed	2.60853	2.53094	2.84133	0	2.85585	2.03871	3.97597	1.99131	0.0335575	0.441122	up	yes
MSTRG.6036	LOC_Os10g25830	LOC_Os10g25830.1	GO:0016021(integral to membrane);GO:0005743(mitochondrial inner membrane);GO:0005488(binding);GO:0005371(tricarboxylate secondary active transmembrane transporter activity);GO:0006843(mitochondrial citrate transport)	NA	NA	NA	mitochondrial carrier protein, putative, expressed	2.88976	4.01905	1.27663	0	0	0	4.25998	2.09085	0.0375001	0.461156	up	yes
MSTRG.6056	LOC_Os10g26500	LOC_Os10g26500.1	GO:0005634(nucleus);GO:0043565(sequence-specific DNA binding);GO:0003700(sequence-specific DNA binding transcription factor activity)	NA	K09338	NA	homeobox associated leucine zipper, putative, expressed	4.98407	6.68946	5.61554	1.09063	3.77459	2.47904	3.35578	1.74665	0.0245293	0.392651	up	yes
MSTRG.6062	LOC_Os10g26620	LOC_Os10g26620.1	GO:0005634(nucleus);GO:0003677(DNA binding);GO:0005515(protein binding);GO:0008270(zinc ion binding);GO:0006355(regulation of transcription, DNA-dependent);GO:0006351(transcription, DNA-dependent)	NA	NA	NA	dof zinc finger domain containing protein, putative, expressed	17.843	30.5362	23.6981	62.8776	30.0896	22.7257	0.338386	-1.56326	0.0438023	0.487424	down	yes
MSTRG.6088	LOC_Os10g27010	LOC_Os10g27010.1	NA	NA	NA	NA	expressed protein	3.24265	3.50558	4.72434	1.13532	1.30563	1.2717	2.08246	1.05829	0.0238315	0.387031	up	yes
MSTRG.6100	LOC_Os10g27220	LOC_Os10g27220.1;LOC_Os10g27220.2	GO:0005789(endoplasmic reticulum membrane);GO:0000139(Golgi membrane);GO:0016021(integral to membrane);GO:0005886(plasma membrane);GO:0005524(ATP binding);GO:0015662(ATPase activity, coupled to transmembrane movement of ions, phosphorylative mechanism);GO:0000287(magnesium ion binding);GO:0004012(phospholipid-translocating ATPase activity);GO:0006754(ATP biosynthetic process);GO:0048194(Golgi ves…	NA	K01530	EC:3.6.3.1	phospholipid-transporting ATPase 3, putative, expressed	14.2244	15.5841	15.0217	2.48274	12.6391	12.3658	5.21412	2.38242	0.014165	0.332816	up	yes
MSTRG.6123	LOC_Os10g28050	LOC_Os10g28050.1	GO:0043169(cation binding);GO:0008061(chitin binding);GO:0004568(chitinase activity);GO:0006032(chitin catabolic process)	NA	NA	NA	chitinase 2, putative, expressed	22.3784	29.8264	22.0715	54.3815	59.4339	66.0712	0.489463	-1.03073	0.0231239	0.382237	down	yes
MSTRG.6145	LOC_Os10g28299	LOC_Os10g28299.1	NA	NA	NA	NA	expressed protein	0.440642	0.881307	0.708999	3.48457	0.194479	0.149312	0.31819	-1.65204	0.0316241	0.433858	down	yes
MSTRG.6151	LOC_Os10g28350	LOC_Os10g28350.1	GO:0010309(acireductone dioxygenase [iron(II)-requiring] activity);GO:0046872(metal ion binding);GO:0009086(methionine biosynthetic process)	00270(Cysteine and methionine metabolism)	K08967	EC:1.13.11.53 1.13.11.54	1,2-dihydroxy-3-keto-5-methylthiopentene dioxygenase protein, putative, expressed	0.55207	0.063271	1.05017	4.87502	0.999453	1.77815	0.211347	-2.24232	0.0194297	0.356704	down	yes
MSTRG.6212	LOC_Os10g29620	LOC_Os10g29620.1	GO:0005886(plasma membrane);GO:0009506(plasmodesma);GO:0005524(ATP binding);GO:0004674(protein serine/threonine kinase activity)	NA	K00924	NA	tyrosine protein kinase domain containing protein, putative, expressed	20.1507	18.4534	15.8285	41.8506	24.2708	28.632	0.455479	-1.13454	0.0449401	0.491864	down	yes
MSTRG.6234	LOC_Os10g30120	LOC_Os10g30120.1	GO:0048046(apoplast);GO:0005507(copper ion binding);GO:0052716(hydroquinone:oxygen oxidoreductase activity);GO:0008471(laccase activity);GO:0046274(lignin catabolic process)	NA	NA	NA	laccase-9 precursor, putative	0	0	0	1.50989	0	0	0.363082	-1.46163	0.0164904	0.332816	down	yes
MSTRG.6247	LOC_Os10g30310	LOC_Os10g30310.1	GO:0008270(zinc ion binding)	NA	NA	NA	zinc finger, C3HC4 type domain containing protein, expressed	0	0	0	1.19319	0	0	0.421208	-1.24739	0.0164904	0.332816	down	yes
MSTRG.6252	LOC_Os10g30390	LOC_Os10g30390.1	NA	00982(Drug metabolism - cytochrome P450)	K07414	EC:1.14.14.1	cytochrome P450, putative, expressed	0.107361	0	0.52754	1.34977	0.527046	0.342134	0.429679	-1.21867	0.00715316	0.332816	down	yes
MSTRG.6260	LOC_Os10g30540	LOC_Os10g30540.1	GO:0016021(integral to membrane);GO:0005886(plasma membrane);GO:0005524(ATP binding);GO:0004674(protein serine/threonine kinase activity);GO:0004872(receptor activity);GO:0005529(sugar binding);GO:0009555(pollen development)	NA	K00924	NA	lectin-like receptor kinase, putative, expressed	0	0	0	6.04953	0	0	0.116474	-3.10192	0.0164904	0.332816	down	yes
MSTRG.6287	LOC_Os10g30850	LOC_Os10g30850.1;LOC_Os10g30850.2	GO:0016021(integral to membrane);GO:0008270(zinc ion binding)	NA	NA	NA	zinc finger, RING-type, putative, expressed	71.478	75.2791	59.6293	144.193	95.1965	103.658	0.491655	-1.02428	0.0419739	0.482379	down	yes
MSTRG.6313	LOC_Os10g30951	LOC_Os10g30951.1;LOC_Os10g30951.2	NA	NA	NA	NA	expressed protein	3.62065	4.13344	2.2452	0.626736	3.55696	3.21238	3.2177	1.68603	0.00384021	0.332816	up	yes
MSTRG.633	LOC_Os01g09030	LOC_Os01g09030.1	NA	NA	NA	NA	2-aminoethanethiol dioxygenase, putative, expressed	1.76821	1.1644	1.89793	14.3724	4.58425	5.81859	0.14969	-2.73995	0.00457876	0.332816	down	yes
MSTRG.6331	LOC_Os10g31540	LOC_Os10g31540.1	GO:0016021(integral to membrane);GO:0005886(plasma membrane);GO:0005524(ATP binding);GO:0004674(protein serine/threonine kinase activity);GO:0004872(receptor activity)	NA	K08867	EC:2.7.11.1	glycine-rich cell wall structural protein 2 precursor, putative, expressed	296.973	532.704	393.016	0	0	0	393.399	8.61985	0.00030294	0.332816	up	yes
MSTRG.6337	LOC_Os10g31690	LOC_Os10g31690.1	GO:0016021(integral to membrane);GO:0005886(plasma membrane);GO:0005524(ATP binding);GO:0004674(protein serine/threonine kinase activity);GO:0004872(receptor activity)	04622(RIG-I-like receptor signaling pathway)	K11594	EC:3.6.1.-	glycine-rich cell wall structural protein 2 precursor, putative, expressed	0	0	0	5.69526	0	0	0.123277	-3.02002	0.0164904	0.332816	down	yes
MSTRG.636	LOC_Os01g09100	LOC_Os01g09100.1	GO:0005634(nucleus);GO:0043565(sequence-specific DNA binding);GO:0003700(sequence-specific DNA binding transcription factor activity);GO:0050832(defense response to fungus);GO:0009867(jasmonic acid mediated signaling pathway)	NA	NA	NA	WRKY10, expressed	4.42273	2.90931	1.69079	18.15	15.6609	19.0431	0.238837	-2.0659	0.030823	0.428255	down	yes
MSTRG.6382	LOC_Os10g32170	LOC_Os10g32170.1	GO:0032580(Golgi cisterna membrane);GO:0016757(transferase activity, transferring glycosyl groups)	NA	NA	NA	xyloglucan galactosyltransferase KATAMARI1, putative, expressed	0	0	0	4.10262	3.73093	4.64804	0.199215	-2.3276	0.00041087	0.332816	down	yes
MSTRG.6397	LOC_Os10g32509	LOC_Os10g32509.1	NA	NA	NA	NA	expressed protein	0.500489	0	0	3.03226	0.927096	1.60758	0.293665	-1.76776	0.0492983	0.507102	down	yes
MSTRG.6410	LOC_Os10g32680	LOC_Os10g32680.1;LOC_Os10g32680.2	NA	NA	NA	NA	expressed protein	3.56889	2.86935	3.2014	8.45344	5.53511	7.57335	0.445136	-1.16768	0.0240233	0.387726	down	yes
MSTRG.6411	LOC_Os10g32690	LOC_Os10g32690.1	GO:0016021(integral to membrane);GO:0003779(actin binding);GO:0030036(actin cytoskeleton organization)	NA	NA	NA	expressed protein	4.63489	3.15138	4.18031	0.862424	1.51141	3.21341	2.89989	1.536	0.0457219	0.494008	up	yes
MSTRG.6448	LOC_Os10g33140	LOC_Os10g33140.1	GO:0016021(integral to membrane);GO:0005524(ATP binding);GO:0004674(protein serine/threonine kinase activity);GO:0004872(receptor activity)	NA	K00924	NA	hcrVf2 protein, putative, expressed	0.528181	0	0.564612	1.72714	0	0	0.418098	-1.25809	0.0472262	0.500443	down	yes
MSTRG.6455	LOC_Os10g33210	LOC_Os10g33210.1	GO:0016021(integral to membrane);GO:0005215(transporter activity);GO:0042742(defense response to bacterium);GO:0042538(hyperosmotic salinity response);GO:0006857(oligopeptide transport);GO:0009737(response to abscisic acid stimulus);GO:0080052(response to histidine);GO:0009753(response to jasmonic acid stimulus);GO:0043201(response to leucine);GO:0080053(response to phenylalanine);GO:0009751(resp…	NA	K03305	NA	peptide transporter PTR3-A, putative, expressed	13.0366	7.89969	15.5666	66.0739	26.1953	26.7024	0.156911	-2.67199	0.00665587	0.332816	down	yes
MSTRG.6479	LOC_Os10g33540	LOC_Os10g33540.1	GO:0016021(integral to membrane);GO:0050660(flavin adenine dinucleotide binding);GO:0046577(long-chain-alcohol oxidase activity);GO:0006066(alcohol metabolic process);GO:0009409(response to cold)	NA	NA	NA	alcohol oxidase, putative, expressed	0.678065	0.125724	1.22673	2.63293	0.462802	0.450954	0.349231	-1.51775	0.0277098	0.409565	down	yes
MSTRG.656	LOC_Os01g09430	LOC_Os01g09430.1	GO:0005634(nucleus);GO:0046872(metal ion binding);GO:0016491(oxidoreductase activity)	NA	NA	NA	expressed protein	23.5065	19.6168	10.2281	6.52192	27.8037	18.6099	3.15728	1.65868	0.0436253	0.486629	up	yes
MSTRG.6603	LOC_Os10g34810	LOC_Os10g34810.1	NA	NA	NA	NA	expressed protein	3.96308	6.34755	5.17707	1.54311	0.943156	0.58847	2.23135	1.15792	0.0381997	0.463442	up	yes
MSTRG.6608	LOC_Os10g34940	LOC_Os10g34940.1	NA	NA	NA	NA	expressed protein	0.951702	0.869212	1.20827	14.575	3.4891	6.38826	0.116615	-3.10017	0.00947516	0.332816	down	yes
MSTRG.6640	LOC_Os10g35300	LOC_Os10g35300.2;LOC_Os10g35300.1	GO:0005634(nucleus);GO:0003677(DNA binding);GO:0008270(zinc ion binding);GO:0006355(regulation of transcription, DNA-dependent);GO:0006351(transcription, DNA-dependent)	NA	NA	NA	dof zinc finger domain containing protein, putative, expressed	5.30758	7.6553	5.20353	0.539906	8.86973	7.76694	5.60965	2.48791	0.0225577	0.3787	up	yes
MSTRG.6700	LOC_Os10g35840	LOC_Os10g35840.1	GO:0009507(chloroplast);GO:0008883(glutamyl-tRNA reductase activity);GO:0050661(NADP binding);GO:0004764(shikimate 3-dehydrogenase (NADP+) activity);GO:0015995(chlorophyll biosynthetic process)	00860(Porphyrin and chlorophyll metabolism)	K02492	EC:1.2.1.70	shikimate/quinate 5-dehydrogenase, putative, expressed	14.2355	14.8608	9.839	4.53048	13.4832	14.9334	3.08303	1.62435	0.000207604	0.332816	up	yes
MSTRG.6718	LOC_Os10g36060	LOC_Os10g36060.1	GO:0005524(ATP binding);GO:0003684(damaged DNA binding);GO:0030983(mismatched DNA binding);GO:0045005(maintenance of fidelity involved in DNA-dependent DNA replication);GO:0006298(mismatch repair)	NA	NA	NA	protein transport protein-related, putative, expressed	33.605	42.353	38.8716	18.3695	17.8967	22.7937	2.05039	1.0359	0.0249212	0.394296	up	yes
MSTRG.6751	LOC_Os10g36650	LOC_Os10g36650.1	GO:0005737(cytoplasm);GO:0005856(cytoskeleton);GO:0005524(ATP binding)	NA	K10355	NA	actin, putative, expressed	76.4383	76.3028	95.315	19.6142	28.2665	31.1611	3.97889	1.99237	0.00743865	0.332816	up	yes
MSTRG.6754	LOC_Os10g36680	LOC_Os10g36680.1	NA	NA	NA	NA	ubiquitin carboxyl-terminal hydrolase, family 1, putative, expressed	3.76418	4.72719	4.0735	0.20377	2.95141	1.89642	4.66512	2.22192	0.0189591	0.353942	up	yes
MSTRG.6765	LOC_Os10g36848	LOC_Os10g36848.1	GO:0005783(endoplasmic reticulum);GO:0016021(integral to membrane);GO:0009055(electron carrier activity);GO:0020037(heme binding);GO:0004497(monooxygenase activity);GO:0016705(oxidoreductase activity, acting on paired donors, with incorporation or reduction of molecular oxygen);GO:0009809(lignin biosynthetic process);GO:0010224(response to UV-B)	00940(Phenylpropanoid biosynthesis)	K09755	EC:1.14.-.-	cytochrome P450, putative, expressed	16.7807	16.5889	15.0853	42.2215	27.9988	34.9413	0.402928	-1.31141	0.0139932	0.332816	down	yes
MSTRG.6825	LOC_Os10g37600	LOC_Os10g37600.1	GO:0016021(integral to membrane);GO:0005886(plasma membrane);GO:0005524(ATP binding);GO:0004674(protein serine/threonine kinase activity)	NA	NA	NA	expressed protein	0	0	0	3.11789	0	0	0.210515	-2.24801	0.0164904	0.332816	down	yes
MSTRG.6859	LOC_Os10g38020	LOC_Os10g38020.1	GO:0016021(integral to membrane);GO:0005886(plasma membrane);GO:0005524(ATP binding);GO:0004674(protein serine/threonine kinase activity);GO:0004872(receptor activity)	NA	NA	NA	expressed protein	2.61282	2.83863	2.78678	0.794208	1.39355	2.29689	2.23034	1.15726	0.0207006	0.366217	up	yes
MSTRG.6870	LOC_Os10g38110	LOC_Os10g38110.2;LOC_Os10g38110.1	GO:0016021(integral to membrane);GO:0009055(electron carrier activity);GO:0020037(heme binding);GO:0004497(monooxygenase activity);GO:0016705(oxidoreductase activity, acting on paired donors, with incorporation or reduction of molecular oxygen)	00361(gamma-Hexachlorocyclohexane degradation);00626(Naphthalene and anthracene degradation);00903(Limonene and pinene degradation);00945(Stilbenoid, diarylheptanoid and gingerol biosynthesis)	K00517	NA	cytochrome P450, putative, expressed	0.327379	0.187088	0.208402	3.01532	1.78488	2.44401	0.310314	-1.6882	0.00556862	0.332816	down	yes
MSTRG.6913	LOC_Os10g38580	LOC_Os10g38580.1	GO:0004364(glutathione transferase activity);GO:0006950(response to stress)	00480(Glutathione metabolism);00980(Metabolism of xenobiotics by cytochrome P450);00982(Drug metabolism - cytochrome P450)	K00799	EC:2.5.1.18	glutathione S-transferase, putative, expressed	39.5772	23.673	15.9789	9.46729	20.6507	17.906	3.13735	1.64955	0.0484277	0.505555	up	yes
MSTRG.6917	LOC_Os10g38630	LOC_Os10g38630.2;LOC_Os10g38630.1	GO:0004364(glutathione transferase activity);GO:0006950(response to stress)	00480(Glutathione metabolism);00980(Metabolism of xenobiotics by cytochrome P450);00982(Drug metabolism - cytochrome P450)	K00799	EC:2.5.1.18	glutathione S-transferase, putative, expressed	117.644	92.2354	122.567	202.869	104.402	120.662	0.498522	-1.00427	0.033595	0.441142	down	yes
MSTRG.692	LOC_Os01g09770	LOC_Os01g09770.1	NA	NA	NA	NA	expressed protein	57.7641	28.8948	30.3027	14.214	44.074	48.9222	3.12182	1.64239	0.0460749	0.495568	up	yes
MSTRG.695	LOC_Os01g09810	LOC_Os01g09810.1	NA	NA	NA	NA	uncharacterized UPF0114 domain containing protein, expressed	0	0	0	2.10125	0	0.276199	0.297308	-1.74997	0.025736	0.399333	down	yes
MSTRG.6956	LOC_Os10g39300	LOC_Os10g39300.1	NA	NA	K10730	EC:3.6.1.-	aspartic proteinase nepenthesin, putative, expressed	22.1054	11.2625	5.91772	0	0	0	16.3813	4.03398	0.0193441	0.35651	up	yes
MSTRG.6989	LOC_Os10g39640	LOC_Os10g39640.1	GO:0005576(extracellular region)	NA	NA	NA	expansin precursor, putative, expressed	10.8554	9.68803	8.03718	3.28835	16.1173	14.8103	2.96273	1.56693	0.0151479	0.332816	up	yes
MSTRG.703	LOC_Os01g09990	LOC_Os01g09990.1;LOC_Os01g09990.2	GO:0005634(nucleus);GO:0003677(DNA binding);GO:0006355(regulation of transcription, DNA-dependent);GO:0010200(response to chitin);GO:0006351(transcription, DNA-dependent)	NA	NA	NA	helix-loop-helix DNA-binding domain containing protein, expressed	0.608787	0.129405	0.486858	10.4195	1.60804	4.58737	0.114173	-3.1307	0.0291865	0.418158	down	yes
MSTRG.7049	LOC_Os10g40270	LOC_Os10g40270.1	GO:0005089(Rho guanyl-nucleotide exchange factor activity)	NA	NA	NA	ATROPGEF7/ROPGEF7, putative, expressed	4.1594	4.91038	2.25186	1.13752	3.54646	3.49129	2.70738	1.4369	0.0121943	0.332816	up	yes
MSTRG.7070	LOC_Os10g40430	LOC_Os10g40430.1	NA	NA	NA	NA	LTPL139 - Protease inhibitor/seed storage/LTP family protein precursor, expressed	0	0	5.04363	6.51846	0	0	0.117966	-3.08355	0.0425572	0.485373	down	yes
MSTRG.7074	LOC_Os10g40470	LOC_Os10g40470.1	GO:0006869(lipid transport)	NA	NA	NA	LTPL142 - Protease inhibitor/seed storage/LTP family protein precursor, putative, expressed	4.18633	5.84704	2.63303	0	1.09292	3.02258	6.81288	2.76826	0.00889267	0.332816	up	yes
MSTRG.7075	LOC_Os10g40480	LOC_Os10g40480.1	GO:0006869(lipid transport)	NA	NA	NA	LTPL143 - Protease inhibitor/seed storage/LTP family protein precursor, expressed	29.4237	25.2161	14.9242	3.11427	5.67786	22.2138	8.33789	3.05968	0.0346959	0.44872	up	yes
MSTRG.7079	LOC_Os10g40530	LOC_Os10g40520.1;LOC_Os10g40530.1	GO:0006869(lipid transport)	NA	NA	NA	LTPL146 - Protease inhibitor/seed storage/LTP family protein precursor, expressed	183.374	236.735	206.548	92.898	94.4008	122.202	2.29798	1.20037	0.0213457	0.370138	up	yes
MSTRG.7083	LOC_Os10g40660	LOC_Os10g40660.1	GO:0005634(nucleus);GO:0003676(nucleic acid binding);GO:0008270(zinc ion binding);GO:0006355(regulation of transcription, DNA-dependent);GO:0006351(transcription, DNA-dependent)	NA	NA	NA	ZOS10-07 - C2H2 zinc finger protein, expressed	1.30852	2.15362	0.646298	0.275657	1.56395	1.7278	2.22117	1.15132	0.0377124	0.461794	up	yes
MSTRG.7127	LOC_Os10g41040	LOC_Os10g41040.2;LOC_Os10g41040.1	NA	NA	NA	NA	ternary complex factor MIP1, putative, expressed	3.20727	2.92085	2.64897	13.0583	5.9308	6.82391	0.272528	-1.87552	0.0111245	0.332816	down	yes
MSTRG.7148	LOC_Os10g41300	LOC_Os10g41300.1	GO:0016021(integral to membrane);GO:0005886(plasma membrane);GO:0005524(ATP binding);GO:0004674(protein serine/threonine kinase activity);GO:0032502(developmental process)	NA	K10730	EC:3.6.1.-	expressed protein	0	0	0	3.11948	0	0	0.210425	-2.24862	0.0164904	0.332816	down	yes
MSTRG.7208	LOC_Os10g41980	LOC_Os10g41980.1	NA	NA	NA	NA	RALFL26 - Rapid ALkalinization Factor RALF family protein precursor, expressed	356.946	209.531	245.943	845.043	1389.38	1176.4	0.335879	-1.57399	0.0357094	0.453078	down	yes
MSTRG.7210	LOC_Os10g41999	LOC_Os10g41999.1	NA	NA	NA	NA	RALFL27 - Rapid ALkalinization Factor RALF family protein precursor, expressed	5.89995	3.47554	3.96598	65.7245	33.4491	44.9833	0.0808235	-3.62908	0.00553553	0.332816	down	yes
MSTRG.7214	LOC_Os10g42040	LOC_Os10g42040.1	NA	NA	NA	NA	expressed protein	8.04626	3.43302	6.675	37.9678	32.2506	48.8361	0.170523	-2.55196	0.030685	0.426981	down	yes
MSTRG.722	LOC_Os01g10180	LOC_Os01g10180.1	GO:0016021(integral to membrane);GO:0005886(plasma membrane);GO:0005524(ATP binding);GO:0004674(protein serine/threonine kinase activity);GO:0046777(protein autophosphorylation)	NA	NA	NA	avr9/Cf-9 rapidly elicited protein 146, putative, expressed	15.1718	15.2184	7.33511	0	21.8303	17.7476	20.9638	4.38983	0.0057222	0.332816	up	yes
MSTRG.7250	LOC_Os10g42410	LOC_Os10g42410.1;LOC_Os10g42410.2;LOC_Os10g42410.3	GO:0016021(integral to membrane);GO:0005886(plasma membrane);GO:0005524(ATP binding);GO:0004674(protein serine/threonine kinase activity);GO:0004872(receptor activity)	00270(Cysteine and methionine metabolism);04622(RIG-I-like receptor signaling pathway)	K11594	EC:3.6.1.-	zinc-binding protein, putative, expressed	35.0906	31.4641	42.5172	80.0163	62.6422	71.9874	0.425782	-1.23181	0.0103733	0.332816	down	yes
MSTRG.7268	LOC_Os10g42610	LOC_Os10g42610.1;LOC_Os10g42610.2	NA	NA	NA	NA	expressed protein	11.3433	11.4324	17.9615	23.1074	12.6784	13.2984	0.497891	-1.0061	0.0175815	0.34173	down	yes
MSTRG.7310	LOC_Os10g43060	LOC_Os10g43060.1	NA	NA	NA	NA	expressed protein	20.9558	10.7351	8.474	3.8379	16.4056	18.4645	3.79322	1.92342	0.0228408	0.380504	up	yes
MSTRG.7339	LOC_Os11g01300	LOC_Os11g01300.1	NA	03060(Protein export);04145(Phagosome);05110(Vibrio cholerae infection)	K09481	NA	protein transport protein Sec61 subunit beta, putative, expressed	15.8543	13.7284	12.7922	0	13.6942	16.5174	21.0964	4.39893	0.0103738	0.332816	up	yes
MSTRG.7345	LOC_Os11g01340	LOC_Os11g01340.2;LOC_Os11g01340.3;LOC_Os11g01340.4	GO:0031969(chloroplast membrane);GO:0016717(oxidoreductase activity, acting on paired donors, with oxidation of a pair of donors resulting in the reduction of molecular oxygen to two molecules of water);GO:0006633(fatty acid biosynthetic process)	01040(Biosynthesis of unsaturated fatty acids)	K10257	EC:1.14.19.-	omega-3 fatty acid desaturase, chloroplast precursor, putative, expressed	45.1827	49.4008	65.3311	12.5068	16.5017	16.3555	3.70977	1.89133	0.0124432	0.332816	up	yes
MSTRG.7360	LOC_Os11g01530	LOC_Os11g01530.1	GO:0008199(ferric iron binding);GO:0004322(ferroxidase activity);GO:0006879(cellular iron ion homeostasis);GO:0006826(iron ion transport)	00860(Porphyrin and chlorophyll metabolism)	K00522	EC:1.16.3.1	ferritin-1, chloroplast precursor, putative, expressed	6.19617	9.44626	5.11267	1.09718	3.74622	5.50625	4.71512	2.23729	0.0074036	0.332816	up	yes
MSTRG.7409	LOC_Os11g02130	LOC_Os11g02130.1	GO:0020037(heme binding);GO:0004601(peroxidase activity);GO:0042744(hydrogen peroxide catabolic process)	00360(Phenylalanine metabolism);00680(Methane metabolism);00940(Phenylpropanoid biosynthesis)	K00430	EC:1.11.1.7	peroxidase precursor, putative, expressed	0.727751	0.800954	1.02933	2.56237	1.65247	0.825746	0.452333	-1.14454	0.017429	0.341161	down	yes
MSTRG.7457	LOC_Os11g02750	LOC_Os11g02750.1	GO:0016021(integral to membrane);GO:0005886(plasma membrane);GO:0005524(ATP binding);GO:0004674(protein serine/threonine kinase activity);GO:0005199(structural constituent of cell wall)	NA	NA	NA	DUF567 domain containing protein, putative, expressed	7.23818	10.3589	7.47985	33.453	10.9118	7.94666	0.239424	-2.06236	0.0312774	0.431551	down	yes
MSTRG.7525	LOC_Os11g03660	LOC_Os11g03660.1	GO:0016021(integral to membrane);GO:0005886(plasma membrane);GO:0005524(ATP binding);GO:0004674(protein serine/threonine kinase activity);GO:0005199(structural constituent of cell wall)	00270(Cysteine and methionine metabolism)	K00558	EC:2.1.1.37	VQ domain containing protein, putative, expressed	1.10974	1.09272	0.991998	0	0.905932	0.423246	2.15057	1.10472	0.0331123	0.440517	up	yes
MSTRG.7565	LOC_Os11g04174	LOC_Os11g04174.1	NA	NA	NA	NA	expressed protein	4.216	4.25305	3.62267	1.28458	1.80919	1.81076	2.32586	1.21777	0.000130199	0.332816	up	yes
MSTRG.7580	LOC_Os11g04320	LOC_Os11g04320.1	GO:0004331(fructose-2,6-bisphosphate 2-phosphatase activity)	00010(Glycolysis / Gluconeogenesis)	K01834	EC:5.4.2.1	phosphoglycerate mutase, putative, expressed	8.34415	9.38151	11.3475	2.09614	4.27683	5.19066	3.45856	1.79017	0.0200622	0.361499	up	yes
MSTRG.7617	LOC_Os11g04720	LOC_Os11g04720.2	GO:0005634(nucleus);GO:0005515(protein binding);GO:0000156(two-component response regulator activity);GO:0007623(circadian rhythm);GO:0009736(cytokinin mediated signaling pathway);GO:0006355(regulation of transcription, DNA-dependent);GO:0006351(transcription, DNA-dependent)	NA	NA	NA	OsRR10 type-A response regulator, expressed	14.9086	10.0004	20.9937	2.74214	1.60736	2.10943	3.61009	1.85204	0.0310344	0.430218	up	yes
MSTRG.7619	LOC_Os11g04770	LOC_Os11g04770.1	GO:0005737(cytoplasm);GO:0005509(calcium ion binding);GO:0009567(double fertilization forming a zygote and endosperm)	NA	NA	NA	EF hand family protein, putative, expressed	0	0	0	1.33981	0	0	0.392243	-1.35018	0.0164904	0.332816	down	yes
MSTRG.7625	LOC_Os11g04840	LOC_Os11g04840.1	GO:0016324(apical plasma membrane);GO:0044445(cytosolic part);GO:0090406(pollen tube);GO:0016308(1-phosphatidylinositol-4-phosphate 5-kinase activity);GO:0005524(ATP binding);GO:0006897(endocytosis);GO:0007164(establishment of tissue polarity);GO:0009827(plant-type cell wall modification);GO:0009846(pollen germination);GO:0009860(pollen tube growth);GO:0010118(stomatal movement)	00562(Inositol phosphate metabolism);04070(Phosphatidylinositol signaling system);04144(Endocytosis);04666(Fc gamma R-mediated phagocytosis);04810(Regulation of actin cytoskeleton)	K00889	EC:2.7.1.68	phosphatidylinositol-4-phosphate 5-kinase, putative, expressed	1.52781	1.59936	0.773418	0.11054	0.774155	0.439389	2.31094	1.20848	0.0241595	0.388588	up	yes
MSTRG.769	LOC_Os01g10930	LOC_Os01g10930.1	GO:0000224(peptide-N4-(N-acetyl-beta-glucosaminyl)asparagine amidase activity)	NA	NA	NA	peptide-N4-asparagine amidase A, putative, expressed	1.88728	1.78409	2.86421	0	0.765199	1.36131	3.17124	1.66505	0.0456505	0.493966	up	yes
MSTRG.7835	LOC_Os11g07470	LOC_Os11g07470.1	NA	NA	NA	NA	expressed protein	14.2011	17.1077	17.1724	3.49795	16.4889	15.1699	4.18701	2.06592	0.032092	0.434215	up	yes
MSTRG.7939	LOC_Os11g09640	LOC_Os11g09640.1;LOC_Os11g09640.2	NA	NA	NA	NA	OsFBX408 - F-box domain containing protein, expressed	2.26767	2.46923	1.51308	0.559828	1.66182	1.80999	2.26094	1.17692	0.00118502	0.332816	up	yes
MSTRG.794	LOC_Os01g11350	LOC_Os01g11350.1	GO:0005634(nucleus);GO:0046983(protein dimerization activity);GO:0043565(sequence-specific DNA binding);GO:0003700(sequence-specific DNA binding transcription factor activity)	NA	NA	NA	bZIP transcription factor domain containing protein, expressed	8.11408	10.7113	6.61053	2.90099	5.40665	7.16098	2.8208	1.4961	0.00903635	0.332816	up	yes
MSTRG.7951	LOC_Os11g09830	LOC_Os11g09830.1	NA	NA	NA	NA	expressed protein	2.71892	1.76288	4.06356	6.57639	5.18557	4.4459	0.418945	-1.25517	0.0469159	0.499717	down	yes
MSTRG.7994	LOC_Os11g10434	LOC_Os11g10434.1	NA	NA	NA	NA	expressed protein	0.753027	1.20435	0.790297	0.0131865	0.475213	0.823067	2.0543	1.03865	0.0203569	0.363051	up	yes
MSTRG.802	LOC_Os01g11520	LOC_Os01g11520.1	GO:0016021(integral to membrane);GO:0008270(zinc ion binding)	NA	NA	NA	RING-H2 finger protein, putative, expressed	7.40603	3.6127	5.0192	0	11.9943	13.0037	8.24597	3.04369	0.0422074	0.483554	up	yes
MSTRG.804	LOC_Os01g11550	LOC_Os01g11550.1	GO:0005634(nucleus);GO:0003677(DNA binding);GO:0007275(multicellular organismal development);GO:0006355(regulation of transcription, DNA-dependent);GO:0006351(transcription, DNA-dependent)	NA	NA	NA	TCP family transcription factor, putative, expressed	3.801	6.35513	3.8583	1.56898	2.85594	3.19709	2.39211	1.25828	0.0346477	0.448253	up	yes
MSTRG.8107	LOC_Os11g12620	LOC_Os11g12620.1	GO:0016021(integral to membrane);GO:0005886(plasma membrane);GO:0005524(ATP binding);GO:0004674(protein serine/threonine kinase activity);GO:0004872(receptor activity);GO:0030154(cell differentiation);GO:0007275(multicellular organismal development)	NA	K00924	NA	receptor protein kinase CLAVATA1 precursor, putative, expressed	6.84928	8.61414	6.54135	3.12522	4.77813	5.52873	2.19057	1.13131	0.00740082	0.332816	up	yes
MSTRG.8112	LOC_Os11g12740	LOC_Os11g12740.1	GO:0016021(integral to membrane);GO:0005886(plasma membrane);GO:0005215(transporter activity);GO:0006857(oligopeptide transport)	NA	K03305	NA	peptide transporter PTR2, putative, expressed	17.0926	14.1587	15.867	31.5945	23.7191	18.9063	0.48212	-1.05254	0.0171708	0.339116	down	yes
MSTRG.8134	LOC_Os11g13490	LOC_Os11g13490.1	NA	NA	NA	NA	expressed protein	2.67028	2.4007	2.22177	6.4845	2.92183	2.57308	0.43555	-1.19909	0.0281728	0.413093	down	yes
MSTRG.8228	LOC_Os11g15130	LOC_Os11g15130.1	GO:0008168(methyltransferase activity);GO:0009820(alkaloid metabolic process)	NA	NA	NA	jasmonate O-methyltransferase, putative, expressed	4.80726	3.72207	6.03024	0.510867	1.25831	1.22871	3.66965	1.87564	0.0180826	0.345876	up	yes
MSTRG.8377	LOC_Os11g20020	LOC_Os11g20020.1	NA	NA	NA	NA	expressed protein	6.38143	3.82187	6.65095	0	5.46008	5.8488	7.41413	2.89028	0.0425248	0.485373	up	yes
MSTRG.8425	LOC_Os11g21804	LOC_Os11g21804.1;LOC_Os11g21804.2	NA	NA	NA	NA	expressed protein	39.9504	46.8357	20.145	7.69491	37.1692	24.9053	5.39942	2.4328	0.0185844	0.35048	up	yes
MSTRG.8515	LOC_Os11g24500	LOC_Os11g24500.1	GO:0016021(integral to membrane);GO:0005886(plasma membrane);GO:0005524(ATP binding);GO:0004674(protein serine/threonine kinase activity)	NA	NA	NA	expressed protein	4.92313	5.18381	3.69054	1.83103	4.28054	4.19601	2.24271	1.16524	0.0013218	0.332816	up	yes
MSTRG.8545	LOC_Os11g25040	LOC_Os11g25040.1	NA	NA	NA	NA	plant-specific domain TIGR01615 family protein, expressed	1.53327	2.48212	5.16075	18.4722	5.37089	2.72004	0.130118	-2.94211	0.00387583	0.332816	down	yes
MSTRG.8556	LOC_Os11g25230	LOC_Os11g25230.1	GO:0005488(binding);GO:0016491(oxidoreductase activity);GO:0046686(response to cadmium ion);GO:0080167(response to karrikin)	00960(Tropane, piperidine and pyridine alkaloid biosynthesis)	K08081	EC:1.1.1.206	tropinone reductase, putative	0	0	0.457826	1.60067	0	0.12122	0.36088	-1.47041	0.00478332	0.332816	down	yes
MSTRG.8564	LOC_Os11g25470	LOC_Os11g25470.1	NA	NA	NA	NA	expressed protein	2.08072	3.11084	2.15575	5.80469	3.47335	3.11613	0.489741	-1.02991	0.0490781	0.507067	down	yes
MSTRG.8718	LOC_Os11g29690	LOC_Os11g29690.1	GO:0046872(metal ion binding);GO:0016706(oxidoreductase activity, acting on paired donors, with incorporation or reduction of molecular oxygen, 2-oxoglutarate as one donor, and incorporation of one atom each of oxygen into both donors);GO:0016702(oxidoreductase activity, acting on single donors with incorporation of molecular oxygen, incorporation of two atoms of oxygen);GO:0006281(DNA repair)	NA	K10765	NA	oxidoreductase, 2OG-Fe oxygenase family protein, putative, expressed	2.73978	2.29884	1.97352	0.477401	0.888269	0.925172	2.43141	1.28179	0.00125298	0.332816	up	yes
MSTRG.8731	LOC_Os11g29870	LOC_Os11g29870.1	GO:0005634(nucleus);GO:0043565(sequence-specific DNA binding);GO:0003700(sequence-specific DNA binding transcription factor activity);GO:0048527(lateral root development);GO:0043620(regulation of DNA-dependent transcription in response to stress);GO:0032107(regulation of response to nutrient levels)	NA	NA	NA	WRKY72, expressed	9.8474	3.97093	5.4746	38.0009	17.3557	19.4074	0.179081	-2.48132	0.0392781	0.470023	down	yes
MSTRG.875	LOC_Os01g12304	LOC_Os01g12304.1	GO:0005576(extracellular region);GO:0016788(hydrolase activity, acting on ester bonds);GO:0016042(lipid catabolic process)	NA	NA	NA	esterase, putative, expressed	4.37187	5.12	7.09198	11.0143	5.21435	4.81039	0.448304	-1.15745	0.00182651	0.332816	down	yes
MSTRG.8796	LOC_Os11g31530	LOC_Os11g31530.1	GO:0016021(integral to membrane);GO:0005886(plasma membrane);GO:0005524(ATP binding);GO:0008289(lipid binding);GO:0004674(protein serine/threonine kinase activity);GO:0004872(receptor activity);GO:0033612(receptor serine/threonine kinase binding);GO:0009556(microsporogenesis);GO:0010152(pollen maturation)	NA	K00924	NA	BRASSINOSTEROID INSENSITIVE 1-associated receptor kinase 1 precursor, putative, expressed	0	0	0	0.876643	0.257248	0	0.496115	-1.01125	0.0153264	0.332816	down	yes
MSTRG.8801	LOC_Os11g31550	LOC_Os11g31550.1	GO:0016021(integral to membrane);GO:0005886(plasma membrane);GO:0005524(ATP binding);GO:0008289(lipid binding);GO:0004674(protein serine/threonine kinase activity);GO:0004872(receptor activity);GO:0033612(receptor serine/threonine kinase binding);GO:0009556(microsporogenesis);GO:0010152(pollen maturation)	NA	K00924	NA	BRASSINOSTEROID INSENSITIVE 1-associated receptor kinase 1 precursor, putative, expressed	0	0.100776	0	1.62728	0.925115	0.496284	0.37237	-1.42519	0.00941223	0.332816	down	yes
MSTRG.8842	LOC_Os11g32290	LOC_Os11g32290.1	NA	NA	NA	NA	3-5 exonuclease eri-1, putative, expressed	0	0	0	3.36586	0	0	0.197389	-2.34088	0.0164904	0.332816	down	yes
MSTRG.8857	LOC_Os11g32650	LOC_Os11g32650.1	GO:0016210(naringenin-chalcone synthase activity);GO:0009813(flavonoid biosynthetic process)	00941(Flavonoid biosynthesis);04712(Circadian rhythm - plant)	K00660	EC:2.3.1.74	chalcone synthase, putative, expressed	0.348513	0.289657	0	24.0393	0.350464	1.92885	0.043049	-4.53788	0.0406447	0.475907	down	yes
MSTRG.8882	LOC_Os11g33090	LOC_Os11g33090.1	GO:0005524(ATP binding);GO:0016884(carbon-nitrogen ligase activity, with glutamine as amido-N-donor);GO:0006412(translation)	NA	NA	NA	amidase, putative, expressed	13.3862	11.5388	11.8173	26.8567	12.6088	14.06	0.45512	-1.13568	0.0344155	0.446909	down	yes
MSTRG.8902	LOC_Os11g33990	LOC_Os11g33990.1	NA	NA	NA	NA	expressed protein	0	0	0	1.52351	0	0	0.360926	-1.47023	0.0164904	0.332816	down	yes
MSTRG.9011	LOC_Os11g35350	LOC_Os11g35350.1	NA	NA	NA	NA	expressed protein	80.4828	56.6143	47.8651	10.8244	14.947	13.7091	5.86028	2.55097	0.00487594	0.332816	up	yes
MSTRG.902	LOC_Os01g12560	LOC_Os01g12560.1	GO:0005737(cytoplasm);GO:0003864(3-methyl-2-oxobutanoate hydroxymethyltransferase activity);GO:0046872(metal ion binding);GO:0008168(methyltransferase activity);GO:0015940(pantothenate biosynthetic process)	00770(Pantothenate and CoA biosynthesis)	K00606	EC:2.1.2.11	3-methyl-2-oxobutanoate hydroxymethyltransferase, putative, expressed	6.79896	6.47316	6.16933	16.775	9.92735	11.1888	0.414202	-1.27159	0.011236	0.332816	down	yes
MSTRG.9127	LOC_Os11g37670	LOC_Os11g37670.1	GO:0019908(nuclear cyclin-dependent protein kinase holoenzyme complex);GO:0016607(nuclear speck);GO:0005524(ATP binding);GO:0030332(cyclin binding);GO:0004693(cyclin-dependent protein kinase activity);GO:0008353(RNA polymerase II carboxy-terminal domain kinase activity);GO:0000380(alternative nuclear mRNA splicing, via spliceosome);GO:0030097(hemopoiesis);GO:0070816(phosphorylation of RNA polymer…	NA	NA	NA	expressed protein	8.02976	9.88424	10.566	3.31885	3.98749	5.05295	2.39814	1.26191	0.0207884	0.367066	up	yes
MSTRG.9157	LOC_Os11g37950	LOC_Os11g37950.1	GO:0042742(defense response to bacterium);GO:0050832(defense response to fungus);GO:0031640(killing of cells of other organism);GO:0009626(plant-type hypersensitive response)	NA	NA	NA	WIP3 - Wound-induced protein precursor, expressed	11.4008	5.45148	5.71186	220.372	41.2225	146.375	0.0405453	-4.62432	0.0371917	0.460042	down	yes
MSTRG.9161	LOC_Os11g37970	LOC_Os11g37970.1	GO:0042742(defense response to bacterium);GO:0050832(defense response to fungus);GO:0031640(killing of cells of other organism);GO:0009626(plant-type hypersensitive response)	NA	NA	NA	WIP5 - Wound-induced protein precursor, expressed	3.04193	0.877638	7.96774	242.28	33.5054	132.254	0.0120005	-6.38077	0.0225993	0.378709	down	yes
MSTRG.923	LOC_Os01g12880	LOC_Os01g12880.1	GO:0005622(intracellular);GO:0006886(intracellular protein transport)	05416(Viral myocarditis)	K03260	NA	VHS and GAT domain containing protein, expressed	76.6594	82.2015	77.8902	23.788	79.3646	73.0202	3.6024	1.84896	0.0174743	0.341161	up	yes
MSTRG.9274	LOC_Os11g39990	LOC_Os11g39990.1	GO:0005773(vacuole);GO:0016787(hydrolase activity);GO:0045735(nutrient reservoir activity);GO:0006952(defense response);GO:0016042(lipid catabolic process)	NA	NA	NA	patatin, putative, expressed	14.1075	16.556	15.0577	4.91458	8.66162	7.16335	2.81665	1.49398	0.00825638	0.332816	up	yes
MSTRG.9380	LOC_Os11g41850	LOC_Os11g41850.1	GO:0016021(integral to membrane);GO:0005886(plasma membrane);GO:0015591(D-ribose transmembrane transporter activity);GO:0015148(D-xylose transmembrane transporter activity);GO:0005354(galactose transmembrane transporter activity);GO:0005355(glucose transmembrane transporter activity);GO:0015168(glycerol transmembrane transporter activity);GO:0015575(mannitol transmembrane transporter activity);GO…	NA	NA	NA	transporter family protein, putative, expressed	1.43705	2.50441	1.66848	0.454727	0.829959	0.731426	2.01555	1.01118	0.0403925	0.474419	up	yes
MSTRG.9408	LOC_Os11g42100	LOC_Os11g42100.1	GO:0005524(ATP binding);GO:0006915(apoptosis);GO:0006952(defense response)	NA	NA	NA	Leucine Rich Repeat family protein, expressed	0	0	0.578171	2.06356	0	0	0.297788	-1.74764	0.000997607	0.332816	down	yes
MSTRG.9416	LOC_Os11g42290	LOC_Os11g42290.1	GO:0005829(cytosol);GO:0016747(transferase activity, transferring acyl groups other than amino-acyl groups);GO:0010143(cutin biosynthetic process);GO:0048730(epidermis morphogenesis);GO:0051179(localization);GO:0010090(trichome morphogenesis)	NA	NA	NA	transferase family protein, putative, expressed	0	0	0	1.17858	0.09812	0.185581	0.43282	-1.20816	0.0142516	0.332816	down	yes
MSTRG.9426	LOC_Os11g42500	LOC_Os11g42500.1	GO:0016021(integral to membrane);GO:0005886(plasma membrane);GO:0005524(ATP binding);GO:0004674(protein serine/threonine kinase activity);GO:0004872(receptor activity)	NA	NA	NA	dirigent, putative, expressed	5.10005	6.19228	5.48828	1.55521	1.16222	1.94584	2.6457	1.40365	0.013589	0.332816	up	yes
MSTRG.9444	LOC_Os11g42970	LOC_Os11g42970.1	GO:0016021(integral to membrane);GO:0005886(plasma membrane)	NA	NA	NA	membrane associated DUF588 domain containing protein, putative, expressed	1.67051	0.888131	1.22925	5.92756	5.61266	6.32644	0.329571	-1.60134	0.0101728	0.332816	down	yes
MSTRG.9521	LOC_Os11g44500	LOC_Os11g44500.1	GO:0016021(integral to membrane);GO:0005524(ATP binding);GO:0042803(protein homodimerization activity);GO:0004674(protein serine/threonine kinase activity);GO:0004872(receptor activity)	NA	K00924	NA	protein kinase domain containing protein, expressed	1.17889	2.06672	1.64817	5.19225	3.01848	3.06775	0.397682	-1.33031	0.0175485	0.34145	down	yes
MSTRG.9547	LOC_Os11g44810	LOC_Os11g44810.2;LOC_Os11g44810.3;LOC_Os11g44810.1	GO:0009734(auxin mediated signaling pathway)	NA	NA	NA	auxin-repressed protein, putative, expressed	209.753	331.654	214.616	720.332	695.683	628.644	0.353741	-1.49923	0.0347634	0.449046	down	yes
MSTRG.9593	LOC_Os11g45400	LOC_Os11g45400.1	GO:0016021(integral to membrane);GO:0004366(glycerol-3-phosphate O-acyltransferase activity);GO:0008654(phospholipid biosynthetic process)	NA	NA	NA	glycerol-3-phosphate acyltransferase, putative, expressed	1.13301	1.30017	1.35128	9.88876	6.07467	8.60556	0.203222	-2.29887	0.00338408	0.332816	down	yes
MSTRG.9622	LOC_Os11g45990	LOC_Os11g45990.1	NA	NA	NA	NA	von Willebrand factor type A domain containing protein, putative, expressed	0.519976	0.356374	0.078207	3.65648	5.98635	7.16922	0.324613	-1.62321	0.00106272	0.332816	down	yes
MSTRG.9678	LOC_Os11g47390	LOC_Os11g47390.1	GO:0048046(apoplast);GO:0005507(copper ion binding);GO:0052716(hydroquinone:oxygen oxidoreductase activity);GO:0008471(laccase activity);GO:0046274(lignin catabolic process)	00910(Nitrogen metabolism)	K00368	EC:1.7.2.1	laccase precursor protein, putative, expressed	11.4764	11.003	13.256	1.63729	3.2459	5.33334	5.18089	2.3732	0.0105762	0.332816	up	yes
MSTRG.9709	LOC_Os11g47590	LOC_Os11g47590.1	GO:0005576(extracellular region);GO:0043169(cation binding);GO:0004553(hydrolase activity, hydrolyzing O-glycosyl compounds);GO:0005975(carbohydrate metabolic process);GO:0006952(defense response)	NA	NA	NA	glycosyl hydrolase, putative, expressed	0.078622	0	0	4.09307	0.393075	1.50883	0.193746	-2.36776	0.0353827	0.451108	down	yes
MSTRG.9711	LOC_Os11g47610	LOC_Os11g47610.1	GO:0005576(extracellular region);GO:0043169(cation binding);GO:0004553(hydrolase activity, hydrolyzing O-glycosyl compounds);GO:0005975(carbohydrate metabolic process);GO:0006952(defense response)	NA	NA	NA	glycosyl hydrolase, putative, expressed	0	0	0.222454	3.00617	0.284727	1.31641	0.243318	-2.03909	0.0336503	0.441711	down	yes
MSTRG.9713	LOC_Os11g47630	LOC_Os11g47630.1	GO:0005634(nucleus);GO:0008270(zinc ion binding);GO:0006355(regulation of transcription, DNA-dependent);GO:0010200(response to chitin);GO:0006351(transcription, DNA-dependent)	NA	NA	NA	ZOS11-10 - C2H2 zinc finger protein, expressed	2.43087	1.5241	1.29066	0	3.67071	5.16169	3.55267	1.8289	0.0154808	0.332816	up	yes
MSTRG.9724	LOC_Os11g47730	LOC_Os11g47730.2;LOC_Os11g47730.1	NA	NA	K10730	EC:3.6.1.-	expressed protein	9.85373	16.5785	8.97033	0	12.9639	16.9286	18.1677	4.1833	0.0109564	0.332816	up	yes
MSTRG.9804	LOC_Os12g01680	LOC_Os12g01680.1	NA	NA	NA	NA	macrophage migration inhibitory factor, putative, expressed	3.20796	2.26004	2.29145	7.82922	7.508	8.44558	0.423987	-1.23791	0.0121054	0.332816	down	yes
MSTRG.9841	LOC_Os12g02030	LOC_Os12g02030.1	GO:0016021(integral to membrane);GO:0005886(plasma membrane);GO:0005524(ATP binding);GO:0004674(protein serine/threonine kinase activity);GO:0004872(receptor activity)	NA	NA	NA	BTB9 - Bric-a-Brac, Tramtrack, Broad Complex BTB domain, expressed	9.99341	12.314	8.66879	2.42467	3.63367	4.02811	3.62893	1.85955	0.0018646	0.332816	up	yes
MSTRG.9845	LOC_Os12g02060	LOC_Os12g02060.1	GO:0005576(extracellular region);GO:0020037(heme binding);GO:0004601(peroxidase activity);GO:0042744(hydrogen peroxide catabolic process)	00360(Phenylalanine metabolism);00680(Methane metabolism);00940(Phenylpropanoid biosynthesis)	K00430	EC:1.11.1.7	peroxidase precursor, putative, expressed	0.187819	0.111878	0.395635	2.93152	2.05512	1.3927	0.278589	-1.84379	0.00143886	0.332816	down	yes
MSTRG.9870	LOC_Os12g02400	LOC_Os12g02400.1	GO:0005634(nucleus);GO:0043565(sequence-specific DNA binding);GO:0003700(sequence-specific DNA binding transcription factor activity);GO:0031347(regulation of defense response)	NA	NA	NA	WRKY114, expressed	0.251467	0.244506	0.236116	1.50534	0.215189	0.486332	0.475712	-1.07184	0.0356265	0.452859	down	yes
MSTRG.9914	LOC_Os12g02820	LOC_Os12g02820.1	GO:0045335(phagocytic vesicle);GO:0004306(ethanolamine-phosphate cytidylyltransferase activity);GO:0006646(phosphatidylethanolamine biosynthetic process)	00440(Phosphonate and phosphinate metabolism);00564(Glycerophospholipid metabolism)	K00967	EC:2.7.7.14	cytidylyltransferase domain containing protein, expressed	6.55103	6.08004	3.15445	1.95646	5.95018	4.20473	2.52875	1.33843	0.0437997	0.487424	up	yes
