# Supplementary material for: Transcriptome Analysis of Rice Roots in Response to Root-Knot Nematode Infection
Source: Int J Mol Sci. 2020 Jan 28;21(3):848. doi: 10.3390/ijms21030848 (PMC7037758; doi:10.3390/ijms21030848)
Supplement: Supplementary file 1 [file ijms-21-00848-s001.zip › supplementary/Table S2.xlsx]

## Sheet: Sheet1
Table S2 Differentially expressed genes induced by root-knot nematodes at 18 dpi
gene_id	gene_name	transcript_id	GO	KEGG	KO_ENTRY	EC	Description	FPKM.CK_18d_1	FPKM.CK_18d_2	FPKM.CK_18d_3	FPKM.N_18d_1	FPKM.N_18d_2	FPKM.N_18d_3	fc	log2(fc)	pval	qval	regulation	significant
MSTRG.10081	LOC_Os12g05050	LOC_Os12g05050.1	GO:0045335(phagocytic vesicle);GO:0004066(asparagine synthase (glutamine-hydrolyzing) activity);GO:0005524(ATP binding);GO:0006529(asparagine biosynthetic process);GO:0006541(glutamine metabolic process)	00250(Alanine, aspartate and glutamate metabolism);00910(Nitrogen metabolism)	K01953	EC:6.3.5.4	stem-specific protein TSJT1, putative, expressed	79.6788	76.6015	63.1189	24.1623	28.3356	36.5819	2.39328	1.25899	0.00426733	0.625478	up	yes
MSTRG.10127	LOC_Os12g05600	LOC_Os12g05600.1	NA	NA	NA	NA	hydrolase, alpha/beta fold family protein, putative, expressed	4.07829	3.20353	7.23579	0.977257	1.32258	0.147029	3.28345	1.71521	0.0328956	0.769193	up	yes
MSTRG.10174	LOC_Os12g06220	LOC_Os12g06220.1	NA	NA	NA	NA	harpin-induced protein 1 domain containing protein, expressed	0	0	0	20.6939	62.6729	30.7719	0.0276916	-5.17441	0.00173174	0.532418	down	yes
MSTRG.10182	LOC_Os12g06280	LOC_Os12g06280.1	NA	NA	NA	NA	expressed protein	0	0	0	23.675	13.1804	0	0.166959	-2.58244	0.0415916	0.769193	down	yes
MSTRG.10287	LOC_Os12g07650	LOC_Os12g07650.1	GO:0051537(2 iron, 2 sulfur cluster binding);GO:0009055(electron carrier activity);GO:0046872(metal ion binding);GO:0015035(protein disulfide oxidoreductase activity);GO:0045454(cell redox homeostasis)	NA	K07390	NA	OsGrx_S16 - glutaredoxin subgroup II, expressed	9.47847	11.4484	12.2062	1.1644	1.70774	5.82521	3.30001	1.72247	0.00594084	0.705293	up	yes
MSTRG.10448	LOC_Os12g10740	LOC_Os12g10740.1	GO:0016021(integral to membrane);GO:0005524(ATP binding);GO:0004674(protein serine/threonine kinase activity);GO:0004872(receptor activity)	04210(Apoptosis);04620(Toll-like receptor signaling pathway);04722(Neurotrophin signaling pathway);05140(Leishmaniasis);05142(Chagas disease)	K04733	EC:2.7.11.1	leucine-rich repeat family protein, putative, expressed	48.7388	64.7881	92.4743	12.1427	20.2725	44.4499	2.69113	1.42821	0.0080258	0.742026	up	yes
MSTRG.1052	LOC_Os01g14650	LOC_Os01g14650.1	GO:0005618(cell wall);GO:0005576(extracellular region);GO:0016020(membrane);GO:0009664(plant-type cell wall organization)	NA	NA	NA	expansin precursor, putative, expressed	1.20616	1.64282	2.7846	0.004988	0.23653	0.501874	2.21813	1.14934	0.0140859	0.769193	up	yes
MSTRG.10643	LOC_Os12g14150	LOC_Os12g14150.1	NA	NA	NA	NA	expressed protein	6.58594	8.25659	8.07952	0.098406	4.09724	8.07595	2.07522	1.05326	0.029115	0.769193	up	yes
MSTRG.10645	LOC_Os12g14220	LOC_Os12g14220.1	NA	NA	NA	NA	expressed protein	4.56014	4.67054	5.91088	2.36776	1.32253	0.089277	3.11397	1.63875	0.00851169	0.742026	up	yes
MSTRG.10686	LOC_Os12g15314	LOC_Os12g15314.1	GO:0004519(endonuclease activity);GO:0003676(nucleic acid binding)	NA	NA	NA	staphylococcal nuclease homologue, putative, expressed	4.53479	3.44594	6.60087	25.8735	10.9757	19.4226	0.308992	-1.69436	0.035087	0.769193	down	yes
MSTRG.10738	LOC_Os12g16250	LOC_Os12g16240.1;LOC_Os12g16250.1	GO:0005488(binding);GO:0016491(oxidoreductase activity)	00351(1,1,1-Trichloro-2,2-bis(4-chlorophenyl);00364(Fluorobenzoate degradation);00628(Fluorene degradation);00640(Propanoate metabolism)	K00224	NA	nmrA-like family domain containing protein, expressed	5.03356	4.23526	3.54106	1.39976	0.887152	2.54109	2.04352	1.03105	0.0429132	0.769193	up	yes
MSTRG.1083	LOC_Os01g14990	LOC_Os01g14990.1	NA	NA	NA	NA	GCRP6 - Glycine and cysteine rich family protein precursor, putative, expressed	1.58062	4.56373	2.75303	0	0.0265157	0.337098	3.34698	1.74286	0.0191094	0.769193	up	yes
MSTRG.10836	LOC_Os12g18860	LOC_Os12g18860.1	GO:0016787(hydrolase activity)	NA	NA	NA	OsPOP23 - Putative Prolyl Oligopeptidase homologue, expressed	2.5857	3.5721	3.51952	15.1468	13.3933	11.3771	0.298937	-1.74208	0.0013262	0.504097	down	yes
MSTRG.10915	LOC_Os12g21940	LOC_Os12g21940.1	NA	NA	NA	NA	expressed protein	4.78885	9.12327	6.81883	1.65965	3.39353	1.53382	2.49074	1.31657	0.0458924	0.769193	up	yes
MSTRG.10968	LOC_Os12g24020	LOC_Os12g24020.1;LOC_Os12g24020.2;LOC_Os12g24020.3	NA	NA	NA	NA	rhodanese-like domain containing protein, putative, expressed	6.92114	13.3705	7.95907	153.277	42.7394	165.768	0.0970432	-3.36523	0.0234226	0.769193	down	yes
MSTRG.10978	LOC_Os12g24330	LOC_Os12g24330.1	GO:0016021(integral to membrane);GO:0005886(plasma membrane);GO:0005524(ATP binding);GO:0004674(protein serine/threonine kinase activity);GO:0005199(structural constituent of cell wall)	NA	NA	NA	expressed protein	0	0	0	0.5754	1.33904	4.30717	0.348734	-1.5198	0.00448355	0.637406	down	yes
MSTRG.11055	LOC_Os12g26690	LOC_Os12g26690.1	NA	NA	NA	NA	expressed protein	7.1075	9.99728	9.66812	0	2.23052	0.340644	5.9061	2.56221	0.0215326	0.769193	up	yes
MSTRG.11100	LOC_Os12g29220	LOC_Os12g29220.1	GO:0005887(integral to plasma membrane);GO:0051119(sugar transmembrane transporter activity)	NA	NA	NA	nodulin MtN3 family protein, putative, expressed	16.603	29.3748	24.4321	7.32166	9.45453	4.0506	3.21028	1.6827	0.0246617	0.769193	up	yes
MSTRG.11235	LOC_Os12g32190	LOC_Os12g32190.1;LOC_Os12g32190.2	NA	NA	NA	NA	expressed protein	2.8979	5.76524	4.16309	0	0.022141	0.15754	4.82492	2.2705	0.00342122	0.618763	up	yes
MSTRG.11274	LOC_Os12g32660	LOC_Os12g32660.2;LOC_Os12g32660.1	GO:0005524(ATP binding);GO:0005515(protein binding);GO:0006915(apoptosis);GO:0006952(defense response)	NA	NA	NA	NB-ARC domain containing protein, expressed	0.86603	1.19715	0.569454	4.21796	1.93976	3.39444	0.463428	-1.10958	0.0349898	0.769193	down	yes
MSTRG.11283	LOC_Os12g32940	LOC_Os12g32940.1	GO:0016021(integral to membrane);GO:0005886(plasma membrane);GO:0015591(D-ribose transmembrane transporter activity);GO:0015148(D-xylose transmembrane transporter activity);GO:0005354(galactose transmembrane transporter activity);GO:0005355(glucose transmembrane transporter activity);GO:0015168(glycerol transmembrane transporter activity);GO:0015575(mannitol transmembrane transporter activity);GO…	00270(Cysteine and methionine metabolism)	K00558	EC:2.1.1.37	transporter family protein, putative, expressed	3.40406	6.66051	3.07738	0.375603	0.853619	1.74191	2.61481	1.38671	0.0335787	0.769193	up	yes
MSTRG.11485	LOC_Os12g36840	LOC_Os12g36840.1	NA	NA	NA	NA	pathogenesis-related Bet v I family protein, putative, expressed	19.0692	52.8085	20.5576	0	0	0.112018	27.5287	4.78286	0.00294235	0.600767	up	yes
MSTRG.115	LOC_Os01g02290	LOC_Os01g02290.1	GO:0016021(integral to membrane);GO:0005524(ATP binding);GO:0004674(protein serine/threonine kinase activity)	04210(Apoptosis);04620(Toll-like receptor signaling pathway);04722(Neurotrophin signaling pathway);05140(Leishmaniasis);05142(Chagas disease)	K00924	NA	Ser/Thr receptor-like kinase, putative, expressed	1.89087	3.10666	4.68482	12.5334	7.36028	9.71612	0.384532	-1.37882	0.0399675	0.769193	down	yes
MSTRG.11574	LOC_Os12g38010	LOC_Os12g38010.1	NA	NA	NA	NA	metallothionein, putative, expressed	39.9669	92.2147	60.4814	15.8142	18.6882	34.4768	2.61073	1.38445	0.0465008	0.769193	up	yes
MSTRG.11578	LOC_Os12g38051	LOC_Os12g38051.1	NA	NA	NA	NA	metallothionein, putative, expressed	220.34	757.299	883.165	12.0293	59.942	36.9613	15.8516	3.98656	0.0179053	0.769193	up	yes
MSTRG.11596	LOC_Os12g38300	LOC_Os12g38300.1	NA	NA	NA	NA	metallothionein, putative, expressed	1702.65	4996.84	2935.14	107.876	460.65	997.617	7.04475	2.81655	0.0147069	0.769193	up	yes
MSTRG.11639	LOC_Os12g38910	LOC_Os12g38910.1	NA	NA	NA	NA	expressed protein	4.09822	4.34654	3.88081	0.477377	1.93147	1.72879	2.16906	1.11707	0.0138923	0.769193	up	yes
MSTRG.11686	LOC_Os12g39400	LOC_Os12g39400.1	GO:0005634(nucleus);GO:0003677(DNA binding);GO:0008270(zinc ion binding);GO:0006355(regulation of transcription, DNA-dependent);GO:0006351(transcription, DNA-dependent)	NA	NA	NA	ZOS12-09 - C2H2 zinc finger protein, expressed	0.528875	1.27946	1.46991	2.57548	3.97437	3.75329	0.457944	-1.12676	0.0194259	0.769193	down	yes
MSTRG.11789	LOC_Os12g41180	LOC_Os12g41180.1	GO:0005524(ATP binding);GO:0004674(protein serine/threonine kinase activity)	NA	K08857	EC:2.7.11.1	LSTK-1-like kinase, putative, expressed	9.83581	9.28188	8.99476	8.80353	5.72501	1.19804	2.13383	1.09344	0.0298002	0.769193	up	yes
MSTRG.11796	LOC_Os12g41250	LOC_Os12g41250.1	GO:0005759(mitochondrial matrix);GO:0005524(ATP binding);GO:0004075(biotin carboxylase activity);GO:0004485(methylcrotonoyl-CoA carboxylase activity)	00280(Valine, leucine and isoleucine degradation)	K01968	EC:6.4.1.4	methylcrotonoyl-CoA carboxylase subunit alpha, mitochondrial precursor, putative, expressed	8.98687	9.25894	12.6552	25.1978	26.2864	17.8098	0.476335	-1.06995	0.0191196	0.769193	down	yes
MSTRG.11801	LOC_Os12g41390	LOC_Os12g41390.3;LOC_Os12g41390.1;LOC_Os12g41390.2	GO:0008898(homocysteine S-methyltransferase activity);GO:0046872(metal ion binding);GO:0009086(methionine biosynthetic process)	00270(Cysteine and methionine metabolism)	K00547	EC:2.1.1.10	homocysteine S-methyltransferase protein, putative, expressed	28.1796	27.8591	22.759	36.6054	50.5136	81.2134	0.482199	-1.0523	0.0128311	0.769193	down	yes
MSTRG.11833	LOC_Os12g41690	LOC_Os12g41690.1	GO:0016021(integral to membrane);GO:0005886(plasma membrane)	NA	NA	NA	membrane associated DUF588 domain containing protein, putative, expressed	2.29925	5.9512	4.47517	2.39877	0.774613	0.294866	2.64923	1.40557	0.0415561	0.769193	up	yes
MSTRG.11875	LOC_Os12g42140	LOC_Os12g42140.1	GO:0005681(spliceosomal complex);GO:0003677(DNA binding);GO:0003700(sequence-specific DNA binding transcription factor activity);GO:0006397(mRNA processing);GO:0008380(RNA splicing)	NA	NA	NA	G-patch domain containing protein, putative, expressed	0	0	0	17.2572	13.7832	11.9693	0.0670546	-3.89852	1.64206e-06	0.0620963	down	yes
MSTRG.11951	LOC_Os12g43130	LOC_Os12g43130.1	GO:0009507(chloroplast);GO:0016767(geranylgeranyl-diphosphate geranylgeranyltransferase activity);GO:0016117(carotenoid biosynthetic process)	00906(Carotenoid biosynthesis)	K02291	EC:2.5.1.32	phytoene synthase, chloroplast precursor, putative, expressed	9.47358	8.03469	6.67258	5.75437	4.58384	0.519523	2.52143	1.33424	0.0348523	0.769193	up	yes
MSTRG.11957	LOC_Os12g43340	LOC_Os12g43340.1	GO:0005622(intracellular);GO:0003779(actin binding)	04360(Axon guidance);04666(Fc gamma R-mediated phagocytosis);04810(Regulation of actin cytoskeleton)	K05765	NA	actin-depolymerizing factor, putative, expressed	8.19281	6.15875	7.94584	1.78844	2.63677	1.04859	3.08984	1.62753	0.0103939	0.765431	up	yes
MSTRG.11971	LOC_Os12g43510	LOC_Os12g43510.1	GO:0016021(integral to membrane);GO:0003779(actin binding);GO:0030036(actin cytoskeleton organization)	NA	NA	NA	expressed protein	19.1715	43.9609	45.2271	9.17436	12.9096	9.86874	2.97731	1.57401	0.0445646	0.769193	up	yes
MSTRG.1213	LOC_Os01g16670	LOC_Os01g16670.1	GO:0016021(integral to membrane);GO:0005886(plasma membrane);GO:0005524(ATP binding);GO:0004674(protein serine/threonine kinase activity)	NA	NA	NA	BSD domain-containing protein, putative, expressed	20.4402	15.5072	17.132	0	0	0	18.5967	4.21697	6.11284e-05	0.231163	up	yes
MSTRG.12170	LOC_Os02g02370	LOC_Os02g02370.1	GO:0005634(nucleus);GO:0003677(DNA binding);GO:0006355(regulation of transcription, DNA-dependent);GO:0006351(transcription, DNA-dependent)	NA	K09422	NA	myb-like DNA-binding domain containing protein, putative, expressed	3.55825	2.56863	5.60963	0.492004	1.09142	0	3.29586	1.72066	0.0317396	0.769193	up	yes
MSTRG.12185	LOC_Os02g03130	LOC_Os02g03130.1	NA	NA	NA	NA	expressed protein	2.78271	14.729	4.1397	0	0.385332	0.137072	5.76556	2.52746	0.0420725	0.769193	up	yes
MSTRG.12194	LOC_Os02g03294	LOC_Os02g03294.1	GO:0019901(protein kinase binding);GO:0007049(cell cycle);GO:0051301(cell division);GO:0000079(regulation of cyclin-dependent protein kinase activity)	NA	NA	NA	cyclin, putative, expressed	3.07956	4.42701	5.06773	0.263661	0.814497	0.191312	3.65649	1.87046	0.00795702	0.742026	up	yes
MSTRG.12231	LOC_Os02g02490	LOC_Os02g02490.1	GO:0016021(integral to membrane);GO:0005886(plasma membrane);GO:0005524(ATP binding);GO:0004674(protein serine/threonine kinase activity);GO:0004872(receptor activity)	NA	K00924	NA	phytosulfokine receptor precursor, putative, expressed	8.87794	11.9021	8.08011	2.37565	4.84932	5.1558	2.05703	1.04056	0.0246692	0.769193	up	yes
MSTRG.12258	LOC_Os02g02780	LOC_Os02g02780.1	GO:0005524(ATP binding);GO:0004674(protein serine/threonine kinase activity);GO:0010119(regulation of stomatal movement)	04010(MAPK signaling pathway);04530(Tight junction)	K04424	EC:2.7.11.25	protein kinase family protein, putative, expressed	1.49507	2.43433	2.78045	14.8116	9.45518	22.1121	0.199717	-2.32397	0.00975301	0.763767	down	yes
MSTRG.12278	LOC_Os02g02970	LOC_Os02g02970.1	NA	NA	NA	NA	expressed protein	1.73036	1.0225	2.4014	11.9633	4.29623	4.63012	0.380234	-1.39504	0.0391472	0.769193	down	yes
MSTRG.12423	LOC_Os02g05360	LOC_Os02g05360.1	GO:0016021(integral to membrane);GO:0005886(plasma membrane);GO:0005524(ATP binding);GO:0004674(protein serine/threonine kinase activity)	NA	NA	NA	expressed protein	0	0	0	0	15.0008	11.6275	0.148424	-2.75221	0.040783	0.769193	down	yes
MSTRG.12517	LOC_Os02g06290	LOC_Os02g06290.1;LOC_Os02g06290.2	NA	NA	NA	NA	rhodanese-like domain containing protein, putative, expressed	33.0805	61.0905	43.7876	4.40698	15.3055	17.9286	3.59292	1.84516	0.0170394	0.769193	up	yes
MSTRG.1281	LOC_Os01g18070	LOC_Os01g18070.1	NA	NA	NA	NA	bacterial transferase hexapeptide domain containing protein, expressed	93.1764	61.1215	64.3058	32.2507	31.8273	40.9272	2.01017	1.00732	0.0254579	0.769193	up	yes
MSTRG.12814	LOC_Os02g10150	LOC_Os02g10140.1;LOC_Os02g10150.1	NA	NA	NA	NA	bZIP transcription factor, putative, expressed	14.1788	22.6375	16.629	4.33912	7.55491	10.583	2.19638	1.13513	0.0173741	0.769193	up	yes
MSTRG.12861	LOC_Os02g10730	LOC_Os02g10730.1	NA	NA	NA	NA	expressed protein	12.6493	18.24	16.1192	5.99974	7.83702	5.66009	2.21915	1.15001	0.0141169	0.769193	up	yes
MSTRG.12907	LOC_Os02g11720	LOC_Os02g11720.1	GO:0016021(integral to membrane);GO:0005886(plasma membrane);GO:0005524(ATP binding);GO:0004674(protein serine/threonine kinase activity);GO:0004872(receptor activity)	00270(Cysteine and methionine metabolism)	K00558	EC:2.1.1.37	lipase, putative, expressed	6.33955	17.2971	9.48143	1.06403	2.02824	0	6.30013	2.65538	0.0240819	0.769193	up	yes
MSTRG.12945	LOC_Os02g12050	LOC_Os02g12050.1	NA	NA	NA	NA	hypothetical protein	2.21308	2.17826	4.16864	0	0.402646	0.0862939	3.22271	1.68827	0.0111238	0.769193	up	yes
MSTRG.13007	LOC_Os02g12690	LOC_Os02g12690.1	GO:0009055(electron carrier activity);GO:0020037(heme binding);GO:0047987(hydroperoxide dehydratase activity);GO:0004497(monooxygenase activity);GO:0016705(oxidoreductase activity, acting on paired donors, with incorporation or reduction of molecular oxygen);GO:0031408(oxylipin biosynthetic process)	00592(alpha-Linolenic acid metabolism)	K01723	EC:4.2.1.92	cytochrome P450, putative, expressed	10.3024	20.5248	23.4848	0.478797	3.02609	1.02798	7.69751	2.94439	0.0154861	0.769193	up	yes
MSTRG.13054	LOC_Os02g13150	LOC_Os02g13150.1;LOC_Os02g13150.2	NA	NA	NA	NA	pollen-specific protein SF21, putative, expressed	16.5386	12.4089	13.2814	3.85668	5.9234	1.15296	3.74131	1.90355	0.0267965	0.769193	up	yes
MSTRG.13067	LOC_Os02g13370	LOC_Os02g13370.1	NA	NA	NA	NA	expressed protein	1.35429	2.33403	0.894812	6.79181	5.941	8.58139	0.304525	-1.71537	0.0120014	0.769193	down	yes
MSTRG.13126	LOC_Os02g14090	LOC_Os02g14090.1	NA	NA	NA	NA	berberine and berberine like domain containing protein, expressed	14.2924	29.498	20.6267	0	0	0	21.5898	4.43228	0.00091907	0.491567	up	yes
MSTRG.1318	LOC_Os01g18744	LOC_Os01g18744.1	GO:0050643(10-deacetylbaccatin III 10-O-acetyltransferase activity);GO:0042617(paclitaxel biosynthetic process)	NA	NA	NA	transferase family protein, putative, expressed	17.004	24.9907	37.4042	7.59839	6.14454	13.2545	2.65162	1.40687	0.0417719	0.769193	up	yes
MSTRG.13339	LOC_Os02g17590	LOC_Os02g17590.1	NA	NA	NA	NA	expressed protein	0	0.0227761	0	0.332846	0.964652	4.31293	0.390356	-1.35714	0.0129355	0.769193	down	yes
MSTRG.13354	LOC_Os02g17780	LOC_Os02g17780.1	GO:0009507(chloroplast);GO:0009905(ent-copalyl diphosphate synthase activity);GO:0016829(lyase activity);GO:0000287(magnesium ion binding)	00904(Diterpenoid biosynthesis)	K04120	EC:5.5.1.13	ent-kaurene synthase, chloroplast precursor, putative, expressed	1.72771	1.84674	2.35243	0.712813	0.247939	0.314593	2.12603	1.08816	0.00654223	0.719189	up	yes
MSTRG.13546	LOC_Os02g21009	LOC_Os02g21009.1;LOC_Os02g21009.2	GO:0016021(integral to membrane)	NA	K07300	NA	sodium/calcium exchanger protein, putative, expressed	1.40829	1.81192	2.4176	0.138653	0.0290622	0.949833	2.09975	1.07022	0.0245496	0.769193	up	yes
MSTRG.13924	LOC_Os02g30190	LOC_Os02g30190.1	NA	NA	NA	NA	expressed protein	10.3586	8.67184	10.4113	1.36631	4.36178	8.04332	2.06635	1.04708	0.00396479	0.618763	up	yes
MSTRG.13951	LOC_Os02g29530	LOC_Os02g29530.1	GO:0000139(Golgi membrane);GO:0016021(integral to membrane);GO:0005739(mitochondrion);GO:0016757(transferase activity, transferring glycosyl groups);GO:0007155(cell adhesion);GO:0007047(cellular cell wall organization);GO:0010289(homogalacturonan biosynthetic process)	00051(Fructose and mannose metabolism)	K00754	NA	glycosyl transferase 8 domain containing protein, putative, expressed	9.79698	5.24671	7.09716	24.2025	16.5388	14.2955	0.444204	-1.17071	0.0218978	0.769193	down	yes
MSTRG.14189	LOC_Os02g33710	LOC_Os02g33710.1	GO:0004398(histidine decarboxylase activity);GO:0030170(pyridoxal phosphate binding);GO:0019752(carboxylic acid metabolic process)	00340(Histidine metabolism)	K01590	EC:4.1.1.22	decarboxylase, putative, expressed	14.7152	23.8504	28.2837	127.324	82.1353	48.5652	0.291143	-1.7802	0.0192853	0.769193	down	yes
MSTRG.14249	LOC_Os02g34580	LOC_Os02g34580.1	GO:0016021(integral to membrane);GO:0008519(ammonium transmembrane transporter activity)	NA	NA	NA	ammonium transporter protein, putative, expressed	3.33871	3.94259	2.78134	0.397415	0.505845	0.0432959	3.38626	1.75969	0.00193212	0.562039	up	yes
MSTRG.1435	LOC_Os01g21160	LOC_Os01g21144.1;LOC_Os01g21160.2;LOC_Os01g21160.4;LOC_Os01g21160.1;LOC_Os01g21160.3	GO:0005759(mitochondrial matrix);GO:0048037(cofactor binding);GO:0043754(dihydrolipoyllysine-residue (2-methylpropanoyl)transferase activity);GO:0046949(fatty-acyl-CoA biosynthetic process)	00280(Valine, leucine and isoleucine degradation)	K09699	EC:2.3.1.168	2-oxo acid dehydrogenases acyltransferase domain containing protein, expressed	3.2543	3.06726	2.79928	7.31183	6.7584	7.72837	0.488328	-1.03408	0.000956635	0.491567	down	yes
MSTRG.14358	LOC_Os02g35940	LOC_Os02g35940.1	GO:0004091(carboxylesterase activity);GO:0080030(methyl indole-3-acetate esterase activity);GO:0080032(methyl jasmonate esterase activity);GO:0080031(methyl salicylate esterase activity)	NA	NA	NA	gibberellin receptor GID1L2, putative, expressed	3.25449	6.8501	5.13999	0.686595	1.92142	1.26008	2.59282	1.37452	0.0322499	0.769193	up	yes
MSTRG.14384	LOC_Os02g36300	LOC_Os02g36300.1	GO:0016021(integral to membrane);GO:0004842(ubiquitin-protein ligase activity);GO:0008270(zinc ion binding);GO:0050832(defense response to fungus);GO:0010200(response to chitin)	NA	NA	NA	zinc finger, C3HC4 type domain containing protein, expressed	1.5843	0.756173	1.6667	0	0	0	2.29054	1.19568	0.0128024	0.769193	up	yes
MSTRG.14395	LOC_Os02g36440	LOC_Os02g36440.1	GO:0016021(integral to membrane);GO:0022891(substrate-specific transmembrane transporter activity);GO:0015293(symporter activity);GO:0008643(carbohydrate transport)	NA	NA	NA	transporter family protein, putative, expressed	0.70705	1.44098	1.91081	0	0.058472	0	2.24324	1.16558	0.0208373	0.769193	up	yes
MSTRG.14415	LOC_Os02g36830	LOC_Os02g36830.1	GO:0016758(transferase activity, transferring hexosyl groups)	NA	K08236	EC:2.4.1.210	cytokinin-O-glucosyltransferase 2, putative, expressed	2.04975	1.58773	2.30362	0	0.049483	0.259349	2.66562	1.41447	0.00114987	0.504097	up	yes
MSTRG.14440	LOC_Os02g37100	LOC_Os02g37100.1	NA	NA	NA	NA	expressed protein	13.2498	6.87219	7.96701	0.480285	0.493368	0	7.86475	2.9754	0.00250388	0.594758	up	yes
MSTRG.14527	LOC_Os02g38230	LOC_Os02g38230.1	GO:0016021(integral to membrane);GO:0005886(plasma membrane);GO:0015112(nitrate transmembrane transporter activity);GO:0042128(nitrate assimilation);GO:0010167(response to nitrate);GO:0009611(response to wounding)	NA	NA	NA	high affinity nitrate transporter, putative, expressed	19.8311	93.5286	80.4228	1.63804	1.19731	1.7238	21.44	4.42224	0.0119814	0.769193	up	yes
MSTRG.1464	LOC_Os01g21740	LOC_Os01g21740.1	NA	NA	NA	NA	expressed protein	1.11929	3.64899	2.42147	0	0.405238	0.268843	2.62378	1.39165	0.0387109	0.769193	up	yes
MSTRG.14662	LOC_Os02g40100	LOC_Os02g40100.1	NA	NA	NA	NA	plant protein of unknown function DUF869 domain containing protein, expressed	3.2797	1.87293	1.98775	0.363923	0.929355	0.229054	2.26181	1.17748	0.0310862	0.769193	up	yes
MSTRG.14776	LOC_Os02g42210	LOC_Os02g42210.1	GO:0005743(mitochondrial inner membrane);GO:0000166(nucleotide binding);GO:0003723(RNA binding)	NA	NA	NA	membrane-associated salt-inducible protein like, putative, expressed	8.71708	6.52794	5.62306	0	0	0	7.88101	2.97838	0.000528839	0.398167	up	yes
MSTRG.14837	LOC_Os02g42820	LOC_Os02g42820.1	GO:0005856(cytoskeleton);GO:0005634(nucleus);GO:0008270(zinc ion binding);GO:0001974(blood vessel remodeling);GO:0030154(cell differentiation);GO:0007517(muscle organ development)	NA	K09377	NA	OsPLIM2a - LIM domain protein, putative actin-binding protein and transcription factor, expressed	0.744021	1.06334	1.66564	0	0	0	2.11546	1.08097	0.0128502	0.769193	up	yes
MSTRG.14889	LOC_Os02g43410	LOC_Os02g43410.2;LOC_Os02g43410.1	GO:0016021(integral to membrane);GO:0005886(plasma membrane);GO:0055072(iron ion homeostasis)	NA	NA	NA	transposon protein, putative, unclassified, expressed	181.601	147.631	162.615	19.9337	34.3436	62.4102	4.30371	2.10558	0.00103787	0.497709	up	yes
MSTRG.14897	LOC_Os02g43519	LOC_Os02g43519.1	NA	NA	NA	NA	expressed protein	5.53863	4.00705	2.73421	19.3715	7.35076	10.9774	0.405749	-1.30134	0.0458238	0.769193	down	yes
MSTRG.14990	LOC_Os02g44654	LOC_Os02g44654.1	GO:0016021(integral to membrane);GO:0018685(alkane 1-monooxygenase activity);GO:0009055(electron carrier activity);GO:0020037(heme binding);GO:0005515(protein binding);GO:0006631(fatty acid metabolic process)	00361(gamma-Hexachlorocyclohexane degradation);00626(Naphthalene and anthracene degradation);00903(Limonene and pinene degradation);00945(Stilbenoid, diarylheptanoid and gingerol biosynthesis)	K00517	NA	cytochrome P450, putative, expressed	1.43601	2.90698	3.17832	0.09552	0	0.269084	3.02407	1.59649	0.0117359	0.769193	up	yes
MSTRG.15003	LOC_Os02g44710	LOC_Os02g44710.1	NA	NA	NA	NA	expressed protein	0	0	0	4.60034	0.793633	0.397037	0.446472	-1.16336	0.0176119	0.769193	down	yes
MSTRG.15006	LOC_Os02g44730	LOC_Os02g44730.1	NA	NA	NA	NA	tetracycline transporter protein, putative, expressed	3.03547	3.0663	3.35507	1.15876	1.25098	0.775611	2.04094	1.02923	0.0020691	0.569965	up	yes
MSTRG.15017	LOC_Os02g44850	LOC_Os02g44850.1	GO:0005576(extracellular region);GO:0016298(lipase activity);GO:0016042(lipid catabolic process)	NA	NA	NA	GDSL-like lipase/acylhydrolase, putative, expressed	1.68171	1.48258	1.05269	0	0	0	2.39778	1.2617	0.00233555	0.586556	up	yes
MSTRG.15033	LOC_Os02g44990	LOC_Os02g44990.1	NA	NA	NA	NA	OsFBDUF13 - F-box and DUF domain containing protein, expressed	0.655124	0	2.21166	16.9017	7.12606	12.7069	0.139471	-2.84197	0.0253033	0.769193	down	yes
MSTRG.1519	LOC_Os01g22680	LOC_Os01g22680.1	GO:0004197(cysteine-type endopeptidase activity);GO:0006508(proteolysis)	NA	K01376	NA	fruit bromelain precursor, putative, expressed	9.03693	20.7267	13.4424	0.166907	1.66694	5.31885	4.97115	2.31358	0.0105011	0.765431	up	yes
MSTRG.15280	LOC_Os02g47780	LOC_Os02g47780.1	NA	NA	NA	NA	hydrolase, alpha/beta fold family domain containing protein, expressed	7.99096	15.8643	25.1283	1.90027	4.43684	1.22359	4.83797	2.2744	0.0445293	0.769193	up	yes
MSTRG.15352	LOC_Os02g48640	LOC_Os02g48640.1	GO:0016021(integral to membrane);GO:0005886(plasma membrane);GO:0005524(ATP binding);GO:0004674(protein serine/threonine kinase activity);GO:0004872(receptor activity)	NA	NA	NA	expressed protein	11.2885	17.1921	17.6648	5.87975	5.05745	9.50358	2.07047	1.04996	0.0351551	0.769193	up	yes
MSTRG.15397	LOC_Os02g49060	LOC_Os02g49060.1	GO:0016021(integral to membrane);GO:0005886(plasma membrane);GO:0015293(symporter activity);GO:0006865(amino acid transport)	NA	NA	NA	amino acid transporter, putative, expressed	11.7899	14.6491	8.55895	3.05288	4.75464	4.88193	2.3702	1.24501	0.0211834	0.769193	up	yes
MSTRG.15481	LOC_Os02g50000	LOC_Os02g50000.1	GO:0005576(extracellular region);GO:0016788(hydrolase activity, acting on ester bonds);GO:0016042(lipid catabolic process)	NA	NA	NA	GDSL-like lipase/acylhydrolase, putative, expressed	8.65868	17.8629	12.8957	4.12968	1.31801	1.67399	4.45425	2.15518	0.0139248	0.769193	up	yes
MSTRG.15494	LOC_Os02g50140	LOC_Os02g50140.1	NA	NA	NA	NA	caleosin related protein, putative, expressed	4.54188	6.14738	5.19028	2.58392	1.12035	0.792856	2.71861	1.44287	0.00297444	0.600767	up	yes
MSTRG.15511	LOC_Os02g50340	LOC_Os02g50340.1	NA	NA	NA	NA	membrane attack complex component/perforin/complement C9, putative, expressed	1.94125	5.11975	6.18277	0.549582	0.554424	0.30098	3.46038	1.79093	0.0317818	0.769193	up	yes
MSTRG.15549	LOC_Os02g50860	LOC_Os02g50860.1	GO:0005737(cytoplasm);GO:0005525(GTP binding);GO:0005515(protein binding);GO:0007264(small GTPase mediated signal transduction)	04010(MAPK signaling pathway);04062(Chemokine signaling pathway);04145(Phagosome);04310(Wnt signaling pathway);04360(Axon guidance);04370(VEGF signaling pathway);04510(Focal adhesion);04520(Adherens junction);04620(Toll-like receptor signaling pathway);04650(Natural killer cell mediated cytotoxicity);04662(B cell receptor signaling pathway);04664(Fc epsilon RI signaling pathway);04666(Fc gamma R-…	K04392	NA	ras-related protein, putative, expressed	31.9922	39.95	42.5041	18.7998	21.8153	11.3062	2.2411	1.16421	0.0266012	0.769193	up	yes
MSTRG.15572	LOC_Os02g51110	LOC_Os02g51110.1	GO:0048226(Casparian strip);GO:0016021(integral to membrane);GO:0005886(plasma membrane);GO:0015115(silicate transmembrane transporter activity)	NA	K09874	NA	aquaporin protein, putative, expressed	881.992	740.919	704.371	88.7108	430.037	712.689	2.29585	1.19903	0.0496623	0.769193	up	yes
MSTRG.1568	LOC_Os01g23970	LOC_Os01g23970.1	GO:0016021(integral to membrane);GO:0044459(plasma membrane part);GO:0009506(plasmodesma);GO:0005524(ATP binding);GO:0005516(calmodulin binding);GO:0004674(protein serine/threonine kinase activity);GO:0004872(receptor activity);GO:0005529(sugar binding);GO:0031625(ubiquitin protein ligase binding);GO:0048544(recognition of pollen)	NA	K00924	NA	cysteine-rich receptor protein kinase, putative, expressed	0.793257	1.2336	2.12034	0.043738	0.031106	0.30545	2.0374	1.02673	0.0278938	0.769193	up	yes
MSTRG.15793	LOC_Os02g53620	LOC_Os02g53620.1	GO:0016602(CCAAT-binding factor complex);GO:0003677(DNA binding);GO:0003700(sequence-specific DNA binding transcription factor activity);GO:0009738(abscisic acid mediated signaling pathway);GO:0009785(blue light signaling pathway);GO:0045892(negative regulation of transcription, DNA-dependent);GO:0009414(response to water deprivation)	04612(Antigen processing and presentation)	K08064	NA	nuclear transcription factor Y subunit, putative, expressed	24.4181	44.8403	17.2743	2.32923	6.21729	3.52934	5.73902	2.5208	0.0222082	0.769193	up	yes
MSTRG.15849	LOC_Os02g54254	LOC_Os02g54254.1;LOC_Os02g54254.2;LOC_Os02g54254.4;LOC_Os02g54254.3	GO:0005829(cytosol);GO:0005488(binding);GO:0047131(saccharopine dehydrogenase (NAD+, L-glutamate-forming) activity);GO:0047130(saccharopine dehydrogenase (NADP+, L-lysine-forming) activity);GO:0019477(L-lysine catabolic process)	00310(Lysine degradation)	K00292	EC:1.5.1.9	saccharopine dehydrogenase, putative, expressed	5.45075	6.3675	5.13184	38.077	13.5492	26.9352	0.269663	-1.89077	0.0247713	0.769193	down	yes
MSTRG.15926	LOC_Os02g55160	LOC_Os02g55160.1	GO:0003779(actin binding);GO:0004721(phosphoprotein phosphatase activity);GO:0030036(actin cytoskeleton organization)	00500(Starch and sucrose metabolism)	K00703	EC:2.4.1.21	expressed protein	5.17233	7.34352	9.17313	1.01744	3.98578	4.08244	2.0568	1.0404	0.0317784	0.769193	up	yes
MSTRG.16056	LOC_Os02g56600	LOC_Os02g56600.1	GO:0005634(nucleus);GO:0003677(DNA binding);GO:0006355(regulation of transcription, DNA-dependent);GO:0006351(transcription, DNA-dependent)	NA	NA	NA	no apical meristem protein, putative, expressed	3.83768	5.02409	4.06588	0.114401	1.55146	0.165737	3.52667	1.81831	0.0290932	0.769193	up	yes
MSTRG.16365	LOC_Os03g01915	LOC_Os03g01915.1	NA	NA	NA	NA	expressed protein	5.89651	3.46851	3.00469	0.498404	1.51057	0	3.27441	1.71124	0.0383715	0.769193	up	yes
MSTRG.164	LOC_Os01g02910	LOC_Os01g02910.1	GO:0016021(integral to membrane);GO:0005886(plasma membrane);GO:0005524(ATP binding);GO:0004674(protein serine/threonine kinase activity);GO:0004872(receptor activity)	NA	NA	NA	glycosyltransferase, putative, expressed	4.80654	4.9701	5.49106	0.899279	2.23195	0.48097	2.94072	1.55617	0.0264083	0.769193	up	yes
MSTRG.1644	LOC_Os01g25280	LOC_Os01g25280.1	NA	NA	NA	NA	jacalin-like lectin domain containing protein, expressed	1.92715	5.56924	1.47915	0	0.351827	0.042753	3.24306	1.69736	0.0485626	0.769193	up	yes
MSTRG.16486	LOC_Os03g03320	LOC_Os03g03320.1	NA	NA	NA	NA	expressed protein	1.83695	2.31352	3.17451	0.812063	0.320186	0.587382	2.18674	1.12878	0.018174	0.769193	up	yes
MSTRG.165	LOC_Os01g02920	LOC_Os01g02920.1	GO:0016021(integral to membrane);GO:0005886(plasma membrane);GO:0005524(ATP binding);GO:0004674(protein serine/threonine kinase activity);GO:0004872(receptor activity)	NA	NA	NA	glycosyltransferase protein, putative, expressed	22.5312	40.897	36.58	6.57322	15.7919	6.60213	3.35029	1.74429	0.0459851	0.769193	up	yes
MSTRG.16653	LOC_Os03g05270	LOC_Os03g05270.1;LOC_Os03g05270.2;LOC_Os03g05270.3	GO:0005737(cytoplasm);GO:0016607(nuclear speck);GO:0000151(ubiquitin ligase complex);GO:0009055(electron carrier activity);GO:0004842(ubiquitin-protein ligase activity);GO:0032436(positive regulation of proteasomal ubiquitin-dependent protein catabolic process);GO:0031398(positive regulation of protein ubiquitination);GO:0051865(protein autoubiquitination);GO:0042787(protein ubiquitination involv…	04115(p53 signaling pathway);04120(Ubiquitin mediated proteolysis)	K10144	NA	RING finger and CHY zinc finger domain-containing protein 1, putative, expressed	8.13108	5.45494	5.02595	2.99948	2.3739	2.15037	2.06187	1.04395	0.0133686	0.769193	up	yes
MSTRG.16684	LOC_Os03g05530	LOC_Os03g05530.1	NA	NA	NA	NA	nodulin, putative, expressed	57.124	86.659	81.6363	41.4276	38.4245	29.4216	2.05251	1.03739	0.0224111	0.769193	up	yes
MSTRG.16726	LOC_Os03g06040	LOC_Os03g06040.1	GO:0005618(cell wall);GO:0005576(extracellular region);GO:0016020(membrane);GO:0009664(plant-type cell wall organization)	NA	NA	NA	expansin precursor, putative, expressed	6.53497	18.4461	9.90511	0	2.1597	0.245928	7.29047	2.86601	0.030017	0.769193	up	yes
MSTRG.16728	LOC_Os03g06050	LOC_Os03g06050.1	GO:0005618(cell wall);GO:0005576(extracellular region);GO:0016020(membrane);GO:0009664(plant-type cell wall organization)	NA	NA	NA	expansin precursor, putative, expressed	0.719051	1.16315	1.80188	0	0.226699	0	2.0287	1.02056	0.0285373	0.769193	up	yes
MSTRG.16958	LOC_Os03g08624	LOC_Os03g08624.1	GO:0050662(coenzyme binding);GO:0045552(dihydrokaempferol 4-reductase activity);GO:0009813(flavonoid biosynthetic process)	00940(Phenylpropanoid biosynthesis)	K09753	EC:1.2.1.44	dihydroflavonol-4-reductase, putative, expressed	2.59369	3.20629	1.44328	7.45183	6.57047	16.077	0.314042	-1.67097	0.0301802	0.769193	down	yes
MSTRG.16962	LOC_Os03g08720	LOC_Os03g08720.1	GO:0047634(agmatine N4-coumaroyltransferase activity)	NA	NA	NA	transferase family protein, putative, expressed	37.6704	51.4962	25.2147	5.98762	15.8542	17.7652	2.75611	1.46263	0.0491356	0.769193	up	yes
MSTRG.16978	LOC_Os03g08850	LOC_Os03g08850.1	GO:0005634(nucleus);GO:0019005(SCF ubiquitin ligase complex);GO:0010011(auxin binding);GO:0000822(inositol hexakisphosphate binding);GO:0009734(auxin mediated signaling pathway)	00270(Cysteine and methionine metabolism)	K00558	EC:2.1.1.37	AUXIN SIGNALING F-BOX 2, putative, expressed	8.72744	16.281	13.668	2.54313	3.60545	7.8248	2.45459	1.29548	0.0234226	0.769193	up	yes
MSTRG.16985	LOC_Os03g08930	LOC_Os03g08930.1	GO:0005634(nucleus);GO:0003677(DNA binding);GO:0010052(guard cell differentiation);GO:0051782(negative regulation of cell division);GO:0045597(positive regulation of cell differentiation);GO:0045893(positive regulation of transcription, DNA-dependent);GO:0006351(transcription, DNA-dependent)	NA	NA	NA	helix-loop-helix DNA-binding protein, putative, expressed	2.97066	4.59216	5.16704	0.857678	1.048	0	3.39162	1.76198	0.0166551	0.769193	up	yes
MSTRG.17000	LOC_Os03g09020	LOC_Os03g09020.1	GO:0005737(cytoplasm);GO:0004022(alcohol dehydrogenase (NAD) activity);GO:0008270(zinc ion binding)	00010(Glycolysis / Gluconeogenesis);00071(Fatty acid metabolism);00350(Tyrosine metabolism);00624(1- and 2-Methylnaphthalene degradation);00641(3-Chloroacrylic acid degradation);00830(Retinol metabolism);00980(Metabolism of xenobiotics by cytochrome P450);00982(Drug metabolism - cytochrome P450)	K00001	EC:1.1.1.1	dehydrogenase, putative, expressed	7.09369	9.75973	9.31277	0.825343	1.95092	4.44287	2.95223	1.5618	0.00207228	0.569965	up	yes
MSTRG.17039	LOC_Os03g09880	LOC_Os03g09880.1	NA	NA	NA	NA	AIR12, putative, expressed	20.5249	51.2846	33.5542	4.40028	0	1.99526	13.8747	3.79439	0.0226475	0.769193	up	yes
MSTRG.17046	LOC_Os03g09940	LOC_Os03g09940.1	GO:0016021(integral to membrane);GO:0008271(secondary active sulfate transmembrane transporter activity)	NA	NA	NA	sulfate transporter, putative, expressed	8.91134	15.2791	15.525	1.92349	3.8691	0.582889	5.03269	2.33133	0.0262964	0.769193	up	yes
MSTRG.17208	LOC_Os03g11650	LOC_Os03g11650.1	GO:0005737(cytoplasm);GO:0005874(microtubule)	NA	NA	NA	ATMAP70 protein, putative, expressed	10.5986	12.0549	8.98163	3.46049	2.09776	2.49795	3.20166	1.67882	0.00207489	0.569965	up	yes
MSTRG.17268	LOC_Os03g12270	LOC_Os03g12270.1	GO:0045551(cinnamyl-alcohol dehydrogenase activity);GO:0008270(zinc ion binding);GO:0009809(lignin biosynthetic process)	NA	K00095	EC:1.1.1.255	dehydrogenase, putative, expressed	4.64866	7.451	4.10199	2.77648	2.36163	0.944151	2.22572	1.15427	0.0228112	0.769193	up	yes
MSTRG.17269	LOC_Os03g12290	LOC_Os03g12290.1	GO:0005737(cytoplasm);GO:0005524(ATP binding);GO:0004356(glutamate-ammonia ligase activity);GO:0006542(glutamine biosynthetic process)	00250(Alanine, aspartate and glutamate metabolism);00330(Arginine and proline metabolism);00910(Nitrogen metabolism);02020(Two-component system)	K01915	EC:6.3.1.2	glutamine synthetase, catalytic domain containing protein, expressed	98.9919	333.339	407.407	8.58112	15.4279	28.9909	13.2782	3.73098	0.0109792	0.769193	up	yes
MSTRG.17284	LOC_Os03g12470	LOC_Os03g12470.1	GO:0016021(integral to membrane);GO:0005524(ATP binding);GO:0004674(protein serine/threonine kinase activity)	NA	K00924	NA	OsWAK25 - OsWAK receptor-like protein kinase, expressed	4.80312	8.38644	7.48546	0.464457	1.32905	3.10263	3.03486	1.60163	0.00621578	0.712029	up	yes
MSTRG.1730	LOC_Os01g27240	LOC_Os01g27240.1	GO:0010181(FMN binding);GO:0016491(oxidoreductase activity);GO:0031408(oxylipin biosynthetic process)	00592(alpha-Linolenic acid metabolism)	K05894	EC:1.3.1.42	12-oxophytodienoate reductase, putative, expressed	7.62099	7.96084	9.31232	1.26828	3.93854	1.11889	3.21983	1.68698	0.0356159	0.769193	up	yes
MSTRG.17337	LOC_Os03g13010	LOC_Os03g13010.1	GO:0000151(ubiquitin ligase complex);GO:0005488(binding);GO:0004842(ubiquitin-protein ligase activity)	00270(Cysteine and methionine metabolism)	K00558	EC:2.1.1.37	U-box domain containing protein, expressed	11.5891	9.2075	7.60321	2.74422	0	0.543179	6.07827	2.60366	0.011688	0.769193	up	yes
MSTRG.17382	LOC_Os03g13520	LOC_Os03g13520.1	GO:0052659(inositol 1,3,4,5-tetrakisphosphate 5-phosphatase activity);GO:0052658(inositol-1,4,5-trisphosphate 5-phosphatase activity);GO:0004445(inositol-polyphosphate 5-phosphatase activity);GO:0009738(abscisic acid mediated signaling pathway);GO:0030154(cell differentiation);GO:0010588(cotyledon vascular tissue pattern formation);GO:0046855(inositol phosphate dephosphorylation);GO:0048016(inosi…	NA	NA	NA	endonuclease/exonuclease/phosphatase family domain containing protein, expressed	11.7933	18.2591	11.8333	2.56476	4.34886	4.26411	3.09847	1.63156	0.00873916	0.742026	up	yes
MSTRG.17413	LOC_Os03g13860	LOC_Os03g13860.2;LOC_Os03g13860.1	GO:0005737(cytoplasm);GO:0005634(nucleus);GO:0005524(ATP binding);GO:0005525(GTP binding);GO:0003924(GTPase activity);GO:0008134(transcription factor binding);GO:0032922(circadian regulation of gene expression);GO:0009640(photomorphogenesis);GO:0006355(regulation of transcription, DNA-dependent);GO:0007264(small GTPase mediated signal transduction)	NA	K07933	NA	ras-related protein, putative, expressed	9.30672	7.74848	9.00393	3.01618	4.55954	2.96473	2.16545	1.11467	0.0118965	0.769193	up	yes
MSTRG.17436	LOC_Os03g14170	LOC_Os03g14170.1	GO:0022626(cytosolic ribosome);GO:0005783(endoplasmic reticulum);GO:0016021(integral to membrane);GO:0009922(fatty acid elongase activity);GO:0033807(icosanoyl-CoA synthase activity);GO:0009409(response to cold);GO:0009416(response to light stimulus);GO:0010025(wax biosynthetic process)	NA	NA	NA	3-ketoacyl-CoA synthase, putative, expressed	4.51643	7.74295	9.58304	1.75467	1.43101	0.742455	3.58642	1.84254	0.0146751	0.769193	up	yes
MSTRG.17529	LOC_Os03g15460	LOC_Os03g15460.1	GO:0005576(extracellular region);GO:0005509(calcium ion binding);GO:0008289(lipid binding);GO:0004623(phospholipase A2 activity);GO:0016042(lipid catabolic process);GO:0006644(phospholipid metabolic process)	NA	NA	NA	expressed protein	9.74403	22.2347	9.91346	4.04403	2.59941	0.650562	4.82423	2.2703	0.0130903	0.769193	up	yes
MSTRG.17623	LOC_Os03g16610	LOC_Os03g16610.1	GO:0048046(apoplast);GO:0005507(copper ion binding);GO:0052716(hydroquinone:oxygen oxidoreductase activity);GO:0008471(laccase activity);GO:0046274(lignin catabolic process)	00910(Nitrogen metabolism)	K00368	EC:1.7.2.1	laccase precursor protein, putative, expressed	13.8363	9.77475	6.00835	0.00800212	1.33961	0.158981	7.40747	2.88898	0.0146145	0.769193	up	yes
MSTRG.17690	LOC_Os03g17240	LOC_Os03g17240.1	GO:0016021(integral to membrane);GO:0005886(plasma membrane);GO:0009651(response to salt stress)	NA	NA	NA	ankyrin repeat-containing protein, putative, expressed	6.23245	6.05165	7.76193	6.31334	24.8552	24.4665	0.422103	-1.24433	0.0290983	0.769193	down	yes
MSTRG.17698	LOC_Os03g17350	LOC_Os03g17350.1	GO:0016021(integral to membrane);GO:0005524(ATP binding);GO:0016887(ATPase activity);GO:0009624(response to nematode);GO:0006810(transport)	02010(ABC transporters)	K05681	NA	white-brown complex homolog protein, putative, expressed	0	0	0	1.96387	2.7858	1.50511	0.331334	-1.59364	0.00350065	0.618763	down	yes
MSTRG.17710	LOC_Os03g17480	LOC_Os03g17480.1	NA	00480(Glutathione metabolism);00980(Metabolism of xenobiotics by cytochrome P450);00982(Drug metabolism - cytochrome P450)	K00799	EC:2.5.1.18	IN2-1 protein, putative, expressed	20.0207	11.6358	21.5812	7.51928	6.28235	1.57121	3.54682	1.82652	0.0302915	0.769193	up	yes
MSTRG.17737	LOC_Os03g17780	LOC_Os03g17780.1	GO:0080008(CUL4 RING ubiquitin ligase complex)	NA	K11804	NA	WD domain, G-beta repeat domain containing protein, expressed	1.96302	1.29254	2.12105	8.66565	3.56418	3.72058	0.484515	-1.04539	0.0347736	0.769193	down	yes
MSTRG.17795	LOC_Os03g18490	LOC_Os03g18490.1	GO:0016021(integral to membrane);GO:0005886(plasma membrane);GO:0005524(ATP binding);GO:0004674(protein serine/threonine kinase activity);GO:0005199(structural constituent of cell wall)	NA	NA	NA	RPGR, putative, expressed	7.97237	3.21686	1.7343	0	0.236207	0.142348	4.19811	2.06974	0.0391242	0.769193	up	yes
MSTRG.17858	LOC_Os03g19200	LOC_Os03g19200.1	GO:0016021(integral to membrane);GO:0005886(plasma membrane);GO:0005524(ATP binding);GO:0004674(protein serine/threonine kinase activity)	NA	NA	NA	DNAJ heat shock N-terminal domain-containing protein, putative, expressed	10.5595	7.37674	5.5163	2.73977	2.4165	0.306059	3.55828	1.83118	0.0122653	0.769193	up	yes
MSTRG.17868	LOC_Os03g19290	LOC_Os03g19290.1;LOC_Os03g19290.2	NA	NA	NA	NA	mitochondrial import inner membrane translocase subunit Tim17, putative, expressed	3.21127	9.9761	5.57382	0.679606	1.26561	0.468337	3.80718	1.92872	0.0321333	0.769193	up	yes
MSTRG.17881	LOC_Os03g19390	LOC_Os03g19390.1	NA	NA	NA	NA	TENA/THI-4 family protein, putative, expressed	23.6771	34.858	22.6791	13.3857	15.3618	5.14234	2.54887	1.34986	0.04021	0.769193	up	yes
MSTRG.17950	LOC_Os03g20120	LOC_Os03g20120.1	NA	NA	NA	NA	glycosyl transferase 8 domain containing protein, putative, expressed	6.20603	8.59355	8.55069	1.37299	1.29563	2.90577	3.05937	1.61323	0.00529437	0.691809	up	yes
MSTRG.17970	LOC_Os03g20420	LOC_Os03g20420.1;LOC_Os03g20420.2;LOC_Os03g20420.3	GO:0048046(apoplast);GO:0009505(plant-type cell wall);GO:0005578(proteinaceous extracellular matrix);GO:0005773(vacuole);GO:0046556(alpha-N-arabinofuranosidase activity);GO:0009044(xylan 1,4-beta-xylosidase activity);GO:0046373(L-arabinose metabolic process);GO:0045493(xylan catabolic process)	NA	NA	NA	alpha-N-arabinofuranosidase A, putative, expressed	24.8646	27.4634	40.9208	4.22939	8.60581	7.79357	3.98114	1.99318	0.00454088	0.639657	up	yes
MSTRG.18077	LOC_Os03g21710	LOC_Os03g21710.1	GO:0005634(nucleus);GO:0043565(sequence-specific DNA binding);GO:0003700(sequence-specific DNA binding transcription factor activity);GO:0031347(regulation of defense response)	03420(Nucleotide excision repair)	K10841	NA	WRKY79, expressed	1.79095	2.22982	3.50979	8.58383	4.75109	13.6603	0.360289	-1.47277	0.0495453	0.769193	down	yes
MSTRG.18462	LOC_Os03g27990	LOC_Os03g27990.1	GO:0005829(cytosol);GO:0016021(integral to membrane);GO:0005634(nucleus);GO:0005886(plasma membrane);GO:0005524(ATP binding);GO:0004672(protein kinase activity);GO:0004872(receptor activity)	NA	K00924	NA	STRUBBELIG-RECEPTOR FAMILY 7 precursor, putative, expressed	15.2666	16.0147	19.919	6.35361	8.69922	5.76717	2.28946	1.19501	0.0127856	0.769193	up	yes
MSTRG.18493	LOC_Os03g28389	LOC_Os03g28389.1	GO:0009530(primary cell wall);GO:0007047(cellular cell wall organization)	NA	NA	NA	expressed protein	1.3557	3.79283	1.13036	0	0	0	2.90069	1.5364	0.0362891	0.769193	up	yes
MSTRG.18553	LOC_Os03g29920	LOC_Os03g29920.2	GO:0016021(integral to membrane);GO:0005886(plasma membrane);GO:0005524(ATP binding);GO:0004674(protein serine/threonine kinase activity);GO:0004872(receptor activity)	NA	NA	NA	proline-rich protein, putative, expressed	14.4107	17.6158	10.8853	3.80609	7.2592	2.5568	2.94006	1.55585	0.0384824	0.769193	up	yes
MSTRG.18656	LOC_Os03g31750	LOC_Os03g31750.2;LOC_Os03g31750.1;LOC_Os03g31750.3	GO:0005737(cytoplasm);GO:0005524(ATP binding);GO:0016301(kinase activity);GO:0016874(ligase activity);GO:0046872(metal ion binding);GO:0050242(pyruvate, phosphate dikinase activity)	00620(Pyruvate metabolism);00710(Carbon fixation in photosynthetic organisms)	K01006	EC:2.7.9.1	pyruvate, phosphate dikinase, chloroplast precursor, putative, expressed	3.51868	5.29608	2.1356	65.4763	8.92877	11.3958	0.244575	-2.03165	0.0388316	0.769193	down	yes
MSTRG.18687	LOC_Os03g32470	LOC_Os03g32470.1;LOC_Os03g32470.2	GO:0046872(metal ion binding);GO:0016706(oxidoreductase activity, acting on paired donors, with incorporation or reduction of molecular oxygen, 2-oxoglutarate as one donor, and incorporation of one atom each of oxygen into both donors);GO:0010260(organ senescence);GO:0008168(methyltransferase activity);GO:0016702(oxidoreductase activity, acting on single donors with incorporation of molecular oxy…	00270(Cysteine and methionine metabolism)	K05933	EC:1.14.17.4	leucoanthocyanidin dioxygenase, putative, expressed	6.56596	5.45895	8.26876	1.9082	1.55033	0.533276	3.51637	1.81409	0.00596821	0.705293	up	yes
MSTRG.18753	LOC_Os03g35600	LOC_Os03g35600.1	NA	NA	K00924	NA	serine/threonine-protein kinase receptor precursor, putative, expressed	1.3543	3.38093	2.68321	0.256896	0.810266	0.213272	2.39134	1.25782	0.0441514	0.769193	up	yes
MSTRG.18944	LOC_Os03g39690	LOC_Os03g39690.1	NA	00982(Drug metabolism - cytochrome P450)	K07414	EC:1.14.14.1	cytochrome P450, putative, expressed	4.22939	9.06814	4.25673	0.51447	1.0533	3.04724	2.67271	1.41831	0.0461782	0.769193	up	yes
MSTRG.1903	LOC_Os01g32330	LOC_Os01g32330.1	NA	NA	NA	NA	heavy metal-associated domain containing protein, expressed	35.3083	51.278	46.7445	7.25083	20.0649	21.0101	2.71989	1.44355	0.0137188	0.769193	up	yes
MSTRG.1905	LOC_Os01g32380	LOC_Os01g32380.1	NA	NA	NA	NA	expressed protein	0	0	0	2.37477	11.1118	4.81659	0.156263	-2.67795	0.016139	0.769193	down	yes
MSTRG.19114	LOC_Os03g42600	LOC_Os03g42600.1	NA	NA	NA	NA	expressed protein	2.82616	2.91198	1.82473	0.487856	0	0.927037	2.43407	1.28337	0.0371713	0.769193	up	yes
MSTRG.19127	LOC_Os03g42830	LOC_Os03g42830.1	GO:0016021(integral to membrane);GO:0009705(plant-type vacuole membrane);GO:0015238(drug transmembrane transporter activity);GO:0015299(solute:hydrogen antiporter activity);GO:0010231(maintenance of seed dormancy);GO:0010023(proanthocyanidin biosynthetic process)	NA	NA	NA	MATE efflux family protein, putative, expressed	8.82655	19.5631	15.6274	3.23722	4.45766	1.68729	3.85377	1.94627	0.0262619	0.769193	up	yes
MSTRG.19254	LOC_Os03g45280	LOC_Os03g45280.1	NA	NA	NA	NA	dehydrin, putative, expressed	295.83	292.69	235.849	188.655	82.995	101.917	2.41343	1.27109	0.0179767	0.769193	up	yes
MSTRG.19297	LOC_Os03g46150	LOC_Os03g46150.1;LOC_Os03g46150.2	NA	NA	NA	NA	LTPL72 - Protease inhibitor/seed storage/LTP family protein precursor, expressed	5.07077	7.78139	5.73596	0.779086	2.26306	0.73398	3.28988	1.71804	0.0219113	0.769193	up	yes
MSTRG.19298	LOC_Os03g46180	LOC_Os03g46180.1	NA	NA	NA	NA	LTPL71 - Protease inhibitor/seed storage/LTP family protein precursor, expressed	2.63303	6.02619	3.68598	0.93535	1.21765	0.374938	2.77264	1.47126	0.0284052	0.769193	up	yes
MSTRG.19334	LOC_Os03g46470	LOC_Os03g46470.1	GO:0016021(integral to membrane);GO:0005886(plasma membrane);GO:0005385(zinc ion transmembrane transporter activity);GO:0015691(cadmium ion transport);GO:0006826(iron ion transport)	NA	NA	NA	metal cation transporter, putative, expressed	169.027	211.171	136.479	23.8715	41.0887	76.6905	3.72418	1.89692	0.00866571	0.742026	up	yes
MSTRG.19425	LOC_Os03g48104	LOC_Os03g48104.1	NA	NA	NA	NA	expressed protein	17.6463	15.4215	14.5822	0	0	0	16.8614	4.07565	2.21719e-05	0.209613	up	yes
MSTRG.19541	LOC_Os03g49830	LOC_Os03g49830.1	GO:0009507(chloroplast)	NA	NA	NA	expressed protein	10.0968	13.9681	7.29886	1.91476	3.05278	4.01238	2.78949	1.48	0.0199327	0.769193	up	yes
MSTRG.19618	LOC_Os03g50820	LOC_Os03g50820.1	GO:0016021(integral to membrane);GO:0046872(metal ion binding);GO:0016491(oxidoreductase activity);GO:0022900(electron transport chain);GO:0006810(transport)	NA	K08360	NA	cytochrome b561, putative, expressed	2.13434	1.97017	0.922554	0.275672	0.062397	0	2.4083	1.26801	0.0118729	0.769193	up	yes
MSTRG.19637	LOC_Os03g51040	LOC_Os03g51040.1	GO:0005524(ATP binding);GO:0004713(protein tyrosine kinase activity)	NA	K00924	NA	STRUBBELIG-RECEPTOR FAMILY 6 precursor, putative, expressed	0.759165	2.55675	2.73457	0	0.145274	0.051622	2.66356	1.41336	0.0396414	0.769193	up	yes
MSTRG.19640	LOC_Os03g51080	LOC_Os03g51080.1	GO:0005516(calmodulin binding);GO:0004351(glutamate decarboxylase activity);GO:0030170(pyridoxal phosphate binding);GO:0006536(glutamate metabolic process)	00250(Alanine, aspartate and glutamate metabolism);00410(beta-Alanine metabolism);00430(Taurine and hypotaurine metabolism);00650(Butanoate metabolism);04940(Type I diabetes mellitus)	K01580	EC:4.1.1.15	glutamate decarboxylase, putative, expressed	93.5864	138.666	130.884	46.6352	58.6686	42.8046	2.41252	1.27054	0.0155444	0.769193	up	yes
MSTRG.19667	LOC_Os03g51470	LOC_Os03g51470.1	GO:0016021(integral to membrane);GO:0005886(plasma membrane);GO:0005524(ATP binding);GO:0004674(protein serine/threonine kinase activity)	NA	NA	NA	expressed protein	1.1486	3.43936	3.31624	40.2015	8.78449	5.66287	0.272361	-1.87641	0.0453681	0.769193	down	yes
MSTRG.19681	LOC_Os03g51610	LOC_Os03g51610.1	GO:0005737(cytoplasm);GO:0005634(nucleus);GO:0005524(ATP binding);GO:0047325(inositol tetrakisphosphate 1-kinase activity);GO:0052726(inositol-1,3,4-trisphosphate 5-kinase activity);GO:0035300(inositol-1,3,4-trisphosphate 5/6-kinase activity);GO:0052725(inositol-1,3,4-trisphosphate 6-kinase activity);GO:0000287(magnesium ion binding);GO:0032957(inositol trisphosphate metabolic process);GO:0009611…	NA	K01765	EC:2.7.1.159	Inositol 1, 3, 4-trisphosphate 5/6-kinase, putative, expressed	6.10602	4.226	4.74597	46.6594	15.2246	38.9415	0.193208	-2.37178	0.0245229	0.769193	down	yes
MSTRG.197	LOC_Os01g03390	LOC_Os01g03390.1	NA	NA	NA	NA	BBTI7 - Bowman-Birk type bran trypsin inhibitor precursor, expressed	35.2066	279.634	29.0216	0	0	0	68.181	6.0913	0.0144989	0.769193	up	yes
MSTRG.19741	LOC_Os03g52370	LOC_Os03g52370.1;LOC_Os03g52370.2	NA	NA	NA	NA	PIII4 - Proteinase inhibitor II family protein precursor, expressed	245.062	1270.1	772.138	41.8681	69.8796	28.8774	14.0043	3.8078	0.0248936	0.769193	up	yes
MSTRG.19869	LOC_Os03g54050	LOC_Os03g54050.2;LOC_Os03g54050.1	GO:0016021(integral to membrane);GO:0005886(plasma membrane);GO:0005524(ATP binding);GO:0004674(protein serine/threonine kinase activity)	NA	NA	NA	anther-specific proline-rich protein APG precursor, putative, expressed	12.5358	17.3264	10.8899	10.0133	7.32732	2.85233	2.14719	1.10245	0.0190306	0.769193	up	yes
MSTRG.19934	LOC_Os03g55230	LOC_Os03g55230.1	GO:0016020(membrane);GO:0009055(electron carrier activity);GO:0020037(heme binding);GO:0033773(isoflavone 2'-hydroxylase activity)	00361(gamma-Hexachlorocyclohexane degradation);00626(Naphthalene and anthracene degradation);00903(Limonene and pinene degradation);00945(Stilbenoid, diarylheptanoid and gingerol biosynthesis)	K00517	NA	cytochrome P450, putative, expressed	0.191904	0.91459	0.440056	2.17477	1.49073	4.38011	0.415246	-1.26796	0.0447881	0.769193	down	yes
MSTRG.19953	LOC_Os03g55410	LOC_Os03g55410.1	GO:0005576(extracellular region);GO:0020037(heme binding);GO:0004601(peroxidase activity);GO:0005515(protein binding);GO:0042744(hydrogen peroxide catabolic process);GO:0009651(response to salt stress)	00360(Phenylalanine metabolism);00680(Methane metabolism);00940(Phenylpropanoid biosynthesis)	K00430	EC:1.11.1.7	peroxidase precursor, putative, expressed	77.0145	144.609	113.219	8.73641	17.0998	37.301	5.36742	2.42423	0.00451169	0.639004	up	yes
MSTRG.20051	LOC_Os03g56400	LOC_Os03g56400.1	GO:0005488(binding)	NA	NA	NA	pentatricopeptide, putative, expressed	3.63446	5.20896	3.85663	0	0	2.79354	3.11567	1.63954	0.0397432	0.769193	up	yes
MSTRG.20166	LOC_Os03g57890	LOC_Os03g57890.3;LOC_Os03g57890.2;LOC_Os03g57890.1	GO:0003677(DNA binding);GO:0008270(zinc ion binding);GO:0006950(response to stress)	NA	NA	NA	zinc finger A20 and AN1 domain-containing stress-associated protein, putative, expressed	2.86483	6.50004	7.03098	28.3995	29.0951	29.7257	0.202964	-2.3007	0.00931393	0.757453	down	yes
MSTRG.20222	LOC_Os03g58420	LOC_Os03g58420.2;LOC_Os03g58420.1	GO:0005634(nucleus);GO:0005516(calmodulin binding);GO:0043565(sequence-specific DNA binding);GO:0003700(sequence-specific DNA binding transcription factor activity)	NA	NA	NA	WRKY6, expressed	2.89582	5.99696	4.40848	0.585296	1.70557	1.38912	2.37503	1.24795	0.0316444	0.769193	up	yes
MSTRG.20245	LOC_Os03g58790	LOC_Os03g58790.1	GO:0016021(integral to membrane);GO:0005743(mitochondrial inner membrane);GO:0005524(ATP binding);GO:0016887(ATPase activity);GO:0051131(chaperone-mediated protein complex assembly)	NA	K08900	NA	ATPase, putative, expressed	18.6153	38.325	46.7702	0	0	0	33.0297	5.04569	0.00149023	0.517014	up	yes
MSTRG.20252	LOC_Os03g58800	LOC_Os03g58800.1	GO:0016021(integral to membrane);GO:0005743(mitochondrial inner membrane);GO:0005524(ATP binding);GO:0016887(ATPase activity);GO:0051131(chaperone-mediated protein complex assembly)	NA	K08900	NA	ATPase, putative, expressed	2.75857	0	0.24103	16.4647	5.60421	3.39671	0.226949	-2.13956	0.0449716	0.769193	down	yes
MSTRG.20418	LOC_Os03g60840	LOC_Os03g60840.1	GO:0005576(extracellular region);GO:0004867(serine-type endopeptidase inhibitor activity)	NA	NA	NA	BBTI13 - Bowman-Birk type bran trypsin inhibitor precursor, expressed	12.0053	30.8018	22.4839	51.458	72.3369	77.2221	0.310811	-1.68589	0.0301829	0.769193	down	yes
MSTRG.20453	LOC_Os03g61160	LOC_Os03g61160.2;LOC_Os03g61160.3;LOC_Os03g61160.5;LOC_Os03g61160.1;LOC_Os03g61160.4	NA	NA	NA	NA	expressed protein	0.819371	4.03437	2.10356	67.9107	22.1736	24.7673	0.0931436	-3.4244	0.0104317	0.765431	down	yes
MSTRG.20505	LOC_Os03g61829	LOC_Os03g61829.1	NA	NA	K07025	NA	haloacid dehalogenase-like hydrolase family protein, putative, expressed	0.751383	0.231576	0.634774	2.85865	2.94116	2.58357	0.402531	-1.31283	0.00575768	0.705293	down	yes
MSTRG.20581	LOC_Os03g62790	LOC_Os03g62790.1;LOC_Os03g62790.2	GO:0005634(nucleus)	NA	K06911	NA	pirin, putative, expressed	15.6391	30.6152	24.111	7.05497	8.19813	9.77038	2.50592	1.32534	0.0231274	0.769193	up	yes
MSTRG.20594	LOC_Os03g63060	LOC_Os03g63060.1	NA	NA	NA	NA	P21-Rho-binding domain containing protein, putative, expressed	11.1165	15.1358	13.8816	1.24904	4.78719	2.88115	3.73933	1.90278	0.0154034	0.769193	up	yes
MSTRG.20745	LOC_Os04g01520	LOC_Os04g01520.1	NA	00270(Cysteine and methionine metabolism)	K00558	EC:2.1.1.37	expressed protein	11.2664	12.258	15.4439	2.40667	4.70156	3.631	3.03445	1.60144	0.00543628	0.694293	up	yes
MSTRG.20766	LOC_Os04g01960	LOC_Os04g01960.1	NA	NA	NA	NA	expressed protein	0	0	0	1.05303	2.94079	0.864329	0.405597	-1.30188	0.0452432	0.769193	down	yes
MSTRG.20836	LOC_Os04g03180	LOC_Os04g03180.1	GO:0016021(integral to membrane);GO:0005886(plasma membrane);GO:0005524(ATP binding);GO:0005515(protein binding);GO:0004674(protein serine/threonine kinase activity);GO:0004872(receptor activity);GO:0009734(auxin mediated signaling pathway);GO:0009742(brassinosteroid mediated signaling pathway);GO:0010305(leaf vascular tissue pattern formation);GO:0010233(phloem transport)	NA	K08286	EC:2.7.11.-	disease resistance protein, putative, expressed	0.075882	0.157892	0.2606	2.89424	2.09495	2.27877	0.343979	-1.53961	0.000978024	0.491567	down	yes
MSTRG.20885	LOC_Os04g04360	LOC_Os04g04360.1	NA	NA	NA	NA	expressed protein	0.042389	0.210331	0.229481	7.89559	5.55832	14.5914	0.116165	-3.10576	0.00303412	0.604405	down	yes
MSTRG.20929	LOC_Os04g06520	LOC_Os04g06520.1	GO:0003676(nucleic acid binding);GO:0008270(zinc ion binding);GO:0006397(mRNA processing);GO:0008380(RNA splicing)	NA	NA	NA	expressed protein	16.8925	9.39054	18.0358	61.6411	59.9942	110.6	0.196033	-2.35083	0.0070499	0.738594	down	yes
MSTRG.21034	LOC_Os04g09680	LOC_Os04g09670.1;LOC_Os04g09680.1	NA	00944(Flavone and flavonol biosynthesis)	K05279	EC:2.1.1.76	caffeic acid 3-O-methyltransferase, putative, expressed	8.14983	17.3026	14.8547	0.870417	2.7385	4.20172	3.94677	1.98067	0.00937684	0.757681	up	yes
MSTRG.21054	LOC_Os04g10214	LOC_Os04g10214.1	GO:0016021(integral to membrane);GO:0005886(plasma membrane);GO:0005524(ATP binding);GO:0004674(protein serine/threonine kinase activity)	04622(RIG-I-like receptor signaling pathway)	K11594	EC:3.6.1.-	expressed protein	0	0	0	7.91028	12.562	5.71166	0.108573	-3.20327	0.00217508	0.582089	down	yes
MSTRG.21072	LOC_Os04g10750	LOC_Os04g10750.4;LOC_Os04g10750.2;LOC_Os04g10750.1;LOC_Os04g10750.3	GO:0016021(integral to membrane);GO:0005315(inorganic phosphate transmembrane transporter activity);GO:0015293(symporter activity)	NA	K08176	NA	inorganic phosphate transporter, putative, expressed	19.1101	66.9478	53.3086	1.99349	6.3223	6.21862	7.36293	2.88028	0.0197886	0.769193	up	yes
MSTRG.21118	LOC_Os04g12010	LOC_Os04g12010.1;LOC_Os04g12010.2	NA	NA	NA	NA	glycosyltransferase, putative, expressed	18.6507	30.117	24.0216	5.76395	10.0317	11.5237	2.45571	1.29614	0.0119864	0.769193	up	yes
MSTRG.21126	LOC_Os04g12140	LOC_Os04g12140.1	NA	NA	NA	NA	expressed protein	3.20839	3.66099	3.08093	16.3485	6.78586	7.91263	0.420606	-1.24946	0.0147688	0.769193	down	yes
MSTRG.2133	LOC_Os01g37110	LOC_Os01g37110.1	GO:0005737(cytoplasm);GO:0005856(cytoskeleton)	NA	NA	NA	ABIL2, putative, expressed	14.2283	16.5494	13.5948	6.16447	6.35829	0.553404	3.91717	1.96981	0.0297275	0.769193	up	yes
MSTRG.21348	LOC_Os04g20164	LOC_Os04g20164.1;LOC_Os04g20164.2	GO:0052595(aliphatic-amine oxidase activity);GO:0052594(aminoacetone:oxygen oxidoreductase(deaminating) activity);GO:0005507(copper ion binding);GO:0052596(phenethylamine:oxygen oxidoreductase (deaminating) activity);GO:0008131(primary amine oxidase activity);GO:0048038(quinone binding);GO:0052593(tryptamine:oxygen oxidoreductase (deaminating) activity);GO:0009308(amine metabolic process)	00260(Glycine, serine and threonine metabolism);00350(Tyrosine metabolism);00360(Phenylalanine metabolism);00410(beta-Alanine metabolism);00950(Isoquinoline alkaloid biosynthesis);00960(Tropane, piperidine and pyridine alkaloid biosynthesis)	K00276	EC:1.4.3.21	amine oxidase precursor, putative, expressed	81.0014	139.239	83.8791	37.3278	32.0247	50.0389	2.44416	1.28934	0.0334563	0.769193	up	yes
MSTRG.21456	LOC_Os04g23440	LOC_Os04g23440.1	GO:0005634(nucleus);GO:0003677(DNA binding);GO:0006355(regulation of transcription, DNA-dependent);GO:0006351(transcription, DNA-dependent)	NA	NA	NA	helix-loop-helix DNA-binding domain containing protein, expressed	1.02774	1.10958	0.459604	1.90328	2.05055	4.31929	0.496659	-1.00967	0.0418287	0.769193	down	yes
MSTRG.21514	LOC_Os04g24600	LOC_Os04g24600.1	GO:0004197(cysteine-type endopeptidase activity);GO:0006508(proteolysis)	NA	K01376	NA	cysteine proteinase 1 precursor, putative, expressed	28.9445	53.9272	34.2067	6.64792	16.3534	17.2292	2.75316	1.46109	0.0305088	0.769193	up	yes
MSTRG.21536	LOC_Os04g25650	LOC_Os04g25060.1;LOC_Os04g25650.1	GO:0016021(integral to membrane);GO:0005886(plasma membrane);GO:0005524(ATP binding);GO:0005515(protein binding);GO:0004674(protein serine/threonine kinase activity);GO:0004872(receptor activity)	NA	NA	NA	cysteine-rich receptor-like protein kinase, putative, expressed	6.11538	9.71881	7.31384	34.7412	17.9402	13.8364	0.417238	-1.26106	0.0118263	0.769193	down	yes
MSTRG.21568	LOC_Os04g25550	LOC_Os04g25550.1	GO:0006281(DNA repair);GO:0006260(DNA replication);GO:0006355(regulation of transcription, DNA-dependent);GO:0006351(transcription, DNA-dependent)	NA	K01262	EC:3.4.11.9	FACT complex subunit SPT16, putative, expressed	0.185766	0.277883	0.180715	0.135208	18.0931	14.8782	0.15014	-2.73562	0.0423229	0.769193	down	yes
MSTRG.2167	LOC_Os01g37630	LOC_Os01g37630.1	NA	00901(Indole alkaloid biosynthesis)	K08233	EC:3.1.1.78	esterase, putative, expressed	8.28418	23.3608	11.4902	7.04369	2.42249	0.302099	4.71839	2.2383	0.0205176	0.769193	up	yes
MSTRG.21691	LOC_Os04g28870	LOC_Os04g28870.1	GO:0009706(chloroplast inner membrane);GO:0009535(chloroplast thylakoid membrane);GO:0005886(plasma membrane);GO:0005773(vacuole);GO:0016491(oxidoreductase activity);GO:0008270(zinc ion binding)	00010(Glycolysis / Gluconeogenesis);00071(Fatty acid metabolism);00350(Tyrosine metabolism);00624(1- and 2-Methylnaphthalene degradation);00641(3-Chloroacrylic acid degradation);00830(Retinol metabolism);00980(Metabolism of xenobiotics by cytochrome P450);00982(Drug metabolism - cytochrome P450)	K00001	EC:1.1.1.1	dehydrogenase, putative, expressed	6.5424	10.4213	8.01962	2.66534	2.45687	2.34731	2.64854	1.4052	0.00604663	0.707306	up	yes
MSTRG.21693	LOC_Os04g29030	LOC_Os04g29030.1	GO:0009706(chloroplast inner membrane);GO:0009535(chloroplast thylakoid membrane);GO:0005886(plasma membrane);GO:0005773(vacuole);GO:0016491(oxidoreductase activity);GO:0008270(zinc ion binding)	00010(Glycolysis / Gluconeogenesis);00071(Fatty acid metabolism);00350(Tyrosine metabolism);00624(1- and 2-Methylnaphthalene degradation);00641(3-Chloroacrylic acid degradation);00830(Retinol metabolism);00980(Metabolism of xenobiotics by cytochrome P450);00982(Drug metabolism - cytochrome P450)	K00001	EC:1.1.1.1	dehydrogenase, putative, expressed	3.93028	5.39548	5.58242	0.960039	1.49662	2.79288	2.15663	1.10878	0.00423957	0.625478	up	yes
MSTRG.21818	LOC_Os04g31910	LOC_Os04g31910.1	NA	NA	NA	NA	expressed protein	3.39095	2.55288	2.06446	14.7408	9.47477	6.34119	0.355577	-1.49176	0.000985997	0.491567	down	yes
MSTRG.21858	LOC_Os04g32510	LOC_Os04g32510.1	GO:0016021(integral to membrane);GO:0005886(plasma membrane);GO:0005524(ATP binding);GO:0004674(protein serine/threonine kinase activity);GO:0004872(receptor activity)	NA	NA	NA	expressed protein	1.49224	2.06012	1.82539	0.306457	0.844659	0.0447755	2.06447	1.04577	0.0340533	0.769193	up	yes
MSTRG.2189	LOC_Os01g37910	LOC_Os01g37910.1;LOC_Os01g37910.3;LOC_Os01g37910.2	GO:0004197(cysteine-type endopeptidase activity);GO:0006508(proteolysis)	04142(Lysosome);04612(Antigen processing and presentation)	K01369	EC:3.4.22.34	vacuolar-processing enzyme precursor, putative, expressed	140.353	143.393	177.106	61.134	62.4945	101.661	2.02094	1.01502	0.00820066	0.742026	up	yes
MSTRG.21891	LOC_Os04g32920	LOC_Os04g32920.3;LOC_Os04g32920.1;LOC_Os04g32920.2;LOC_Os04g32920.5;LOC_Os04g32920.4	GO:0016021(integral to membrane);GO:0005886(plasma membrane)	NA	K03549	NA	potassium transporter, putative, expressed	35.5547	61.6902	53.1817	3.54044	7.61217	10.8765	6.11077	2.61135	0.00206918	0.569965	up	yes
MSTRG.21913	LOC_Os04g33240	LOC_Os04g33240.1	GO:0005488(binding);GO:0016491(oxidoreductase activity)	00906(Carotenoid biosynthesis)	K09841	EC:1.1.1.288	sex determination protein tasselseed-2, putative, expressed	14.4821	30.0783	16.1471	2.00186	2.58319	4.09282	5.18987	2.3757	0.00861819	0.742026	up	yes
MSTRG.21953	LOC_Os04g33680	LOC_Os04g33680.1	GO:0005886(plasma membrane);GO:0009055(electron carrier activity);GO:0015035(protein disulfide oxidoreductase activity);GO:0045454(cell redox homeostasis)	03018(RNA degradation)	K03514	EC:2.7.7.7	glutaredoxin, putative, expressed	4.80324	4.3755	1.35522	0	0	0	4.2336	2.08188	0.0217453	0.769193	up	yes
MSTRG.22032	LOC_Os04g34580	LOC_Os04g34580.1	NA	NA	NA	NA	FAD binding domain containing protein, expressed	5.09747	7.81471	4.49585	0.266011	1.2727	0.379902	4.19096	2.06728	0.0128031	0.769193	up	yes
MSTRG.2206	LOC_Os01g38229	LOC_Os01g38229.4;LOC_Os01g38229.1;LOC_Os01g38229.3;LOC_Os01g38229.2	GO:0005829(cytosol);GO:0005634(nucleus);GO:0005516(calmodulin binding);GO:0003755(peptidyl-prolyl cis-trans isomerase activity);GO:0006457(protein folding);GO:0046686(response to cadmium ion);GO:0009408(response to heat);GO:0009611(response to wounding);GO:0006950(response to stress)	NA	K09571	EC:5.2.1.8	peptidyl-prolyl isomerase, putative, expressed	44.5999	49.7324	80.0768	11.1019	17.3247	29.8491	2.85384	1.5129	0.0053884	0.694293	up	yes
MSTRG.22085	LOC_Os04g35250	LOC_Os04g35250.1	NA	NA	NA	NA	MONOCULM 1, putative, expressed	0.123398	0	0	0	1.15075	2.61992	0.4907	-1.02709	0.00961927	0.763767	down	yes
MSTRG.2220	LOC_Os01g38580	LOC_Os01g38580.1;LOC_Os01g38580.2	NA	NA	NA	NA	beta,beta-carotene 9,10-dioxygenase, putative, expressed	8.11673	2.58544	2.621	0.432239	0.329757	0	4.06094	2.02181	0.0273	0.769193	up	yes
MSTRG.2222	LOC_Os01g38660	LOC_Os01g38660.1	GO:0003779(actin binding);GO:0004721(phosphoprotein phosphatase activity);GO:0030036(actin cytoskeleton organization)	NA	NA	NA	expressed protein	23.5398	31.553	22.8481	20.6502	11.093	0	4.88904	2.28955	0.0440267	0.769193	up	yes
MSTRG.22237	LOC_Os04g37970	LOC_Os04g37970.1	GO:0016021(integral to membrane);GO:0022891(substrate-specific transmembrane transporter activity);GO:0015293(symporter activity);GO:0008643(carbohydrate transport)	NA	NA	NA	transporter family protein, putative, expressed	8.75149	15.2115	16.0339	0.458695	4.24382	11.7476	2.6864	1.42567	0.00861819	0.742026	up	yes
MSTRG.2224	LOC_Os01g38850	LOC_Os01g38850.1	GO:0016021(integral to membrane);GO:0005524(ATP binding);GO:0004674(protein serine/threonine kinase activity);GO:0004872(receptor activity)	NA	NA	NA	receptor-like serine-threonine protein kinase, putative, expressed	0.0872285	0.0862909	0.10632	0.224611	0.724731	6.14772	0.40165	-1.31599	0.0441193	0.769193	down	yes
MSTRG.22246	LOC_Os04g38026	LOC_Os04g38026.1	GO:0016021(integral to membrane);GO:0022891(substrate-specific transmembrane transporter activity);GO:0015293(symporter activity);GO:0008643(carbohydrate transport)	NA	NA	NA	transporter family protein, putative, expressed	2.93008	3.15988	3.57189	0.948616	1.86629	0.622966	2.03237	1.02316	0.0369876	0.769193	up	yes
MSTRG.22395	LOC_Os04g39560	LOC_Os04g39560.3;LOC_Os04g39560.1;LOC_Os04g39560.2	NA	NA	NA	NA	expressed protein	3.08223	3.86942	3.61671	12.9796	6.54434	11.5841	0.413401	-1.27439	0.0292664	0.769193	down	yes
MSTRG.225	LOC_Os01g03870	LOC_Os01g03870.1	NA	NA	NA	NA	expressed protein	3.65441	6.69399	3.07427	27.1312	12.1076	15.8817	0.29575	-1.75755	0.0213354	0.769193	down	yes
MSTRG.22506	LOC_Os04g40860	LOC_Os04g40860.1	GO:0000159(protein phosphatase type 2A complex);GO:0008266(poly(U) RNA binding);GO:0008601(protein phosphatase type 2A regulator activity);GO:0006555(methionine metabolic process);GO:0031348(negative regulation of defense response);GO:0090342(regulation of cell aging);GO:0006950(response to stress);GO:0007165(signal transduction);GO:0010090(trichome morphogenesis)	04113(Meiosis - yeast);04114(Oocyte meiosis);04310(Wnt signaling pathway)	K11584	NA	transposon protein, putative, unclassified, expressed	11.4612	5.25169	9.26236	28.164	26.5294	18.2521	0.380068	-1.39567	0.0313553	0.769193	down	yes
MSTRG.22552	LOC_Os04g41350	LOC_Os04g41350.1	GO:0016021(integral to membrane);GO:0031965(nuclear membrane);GO:0005886(plasma membrane);GO:0015293(symporter activity);GO:0015802(basic amino acid transport)	NA	NA	NA	amino acid transporter, putative, expressed	11.1771	22.2609	9.66131	4.80624	5.75741	1.77203	3.15572	1.65797	0.0417189	0.769193	up	yes
MSTRG.22570	LOC_Os04g41620	LOC_Os04g41620.1	GO:0008061(chitin binding);GO:0004568(chitinase activity);GO:0016998(cell wall macromolecule catabolic process);GO:0006032(chitin catabolic process);GO:0006952(defense response)	00520(Amino sugar and nucleotide sugar metabolism)	K01183	EC:3.2.1.14	CHIT2 - Chitinase family protein precursor, expressed	2.68865	6.80527	2.17937	0	0.095551	0.603007	3.66769	1.87487	0.0326287	0.769193	up	yes
MSTRG.22687	LOC_Os04g42950	LOC_Os04g42950.1	GO:0005634(nucleus);GO:0003677(DNA binding);GO:0006355(regulation of transcription, DNA-dependent);GO:0009751(response to salicylic acid stimulus);GO:0006351(transcription, DNA-dependent)	NA	K09422	NA	MYB family transcription factor, putative, expressed	18.6069	22.7961	14.7124	3.07598	2.1459	1.59548	6.20679	2.63385	0.000516489	0.398167	up	yes
MSTRG.22696	LOC_Os04g43070	LOC_Os04g43070.1	GO:0016021(integral to membrane);GO:0008519(ammonium transmembrane transporter activity)	NA	NA	NA	ammonium transporter protein, putative, expressed	24.2997	37.376	65.217	0	13.1467	20.6201	4.99465	2.32038	0.0249107	0.769193	up	yes
MSTRG.22712	LOC_Os04g43290	LOC_Os04g43290.1;LOC_Os04g43290.2;LOC_Os04g43290.3;LOC_Os04g43290.4	NA	04666(Fc gamma R-mediated phagocytosis);04810(Regulation of actin cytoskeleton);05100(Bacterial invasion of epithelial cells);05130(Pathogenic Escherichia coli infection);05131(Shigellosis)	K05758	NA	ARPC2B, putative, expressed	19.4989	17.447	15.0752	0.25417	2.4427	0.412274	9.91368	3.30942	0.00880586	0.742026	up	yes
MSTRG.22736	LOC_Os04g43650	LOC_Os04g43650.2;LOC_Os04g43650.1	GO:0016829(lyase activity);GO:0030170(pyridoxal phosphate binding);GO:0006520(cellular amino acid metabolic process)	00260(Glycine, serine and threonine metabolism)	K01620	EC:4.1.2.5	L-allo-threonine aldolase, putative, expressed	0.898145	1.81541	0.837711	14.6807	11.4863	5.75875	0.204121	-2.29251	0.00257213	0.594758	down	yes
MSTRG.22743	LOC_Os04g43800	LOC_Os04g43800.1	GO:0005737(cytoplasm);GO:0016841(ammonia-lyase activity);GO:0009058(biosynthetic process);GO:0006559(L-phenylalanine catabolic process);GO:0009698(phenylpropanoid metabolic process)	00360(Phenylalanine metabolism);00910(Nitrogen metabolism);00940(Phenylpropanoid biosynthesis)	K10775	EC:4.3.1.24	phenylalanine ammonia-lyase, putative, expressed	1.76766	2.09772	4.09415	5.13723	11.5312	14.5802	0.313355	-1.67413	0.00606513	0.707306	down	yes
MSTRG.22748	LOC_Os04g43910	LOC_Os04g43910.1	GO:0005634(nucleus);GO:0003677(DNA binding);GO:0046983(protein dimerization activity);GO:0009734(auxin mediated signaling pathway);GO:0006355(regulation of transcription, DNA-dependent);GO:0006351(transcription, DNA-dependent)	NA	NA	NA	auxin response factor, putative, expressed	11.3269	18.6021	10.904	2.74669	4.93828	2.75319	3.25637	1.70327	0.0194793	0.769193	up	yes
MSTRG.22850	LOC_Os04g45070	LOC_Os04g45070.1	GO:0005886(plasma membrane);GO:0048032(galacturonate binding);GO:0007267(cell-cell signaling);GO:0006810(transport)	NA	NA	NA	remorin, putative, expressed	200.491	165.096	196.631	85.88	117.142	70.3616	2.09874	1.06953	0.0250878	0.769193	up	yes
MSTRG.22891	LOC_Os04g45690	LOC_Os04g45690.1	NA	NA	NA	NA	B-box zinc finger family protein, putative, expressed	5.616	9.45819	10.2499	2.033	4.22089	4.33139	2.02549	1.01827	0.0332287	0.769193	up	yes
MSTRG.22910	LOC_Os04g45900	LOC_Os04g45900.1	GO:0016021(integral to membrane)	NA	NA	NA	transposon protein, putative, unclassified, expressed	6.15316	11.806	23.1387	2.29439	2.55217	1.37316	4.31944	2.11084	0.0426483	0.769193	up	yes
MSTRG.22911	LOC_Os04g45940	LOC_Os04g45940.1	NA	NA	K11596	NA	transcription factor like protein, putative, expressed	35.3449	52.8704	55.8036	0	0	27.195	13.3243	3.73599	0.0392891	0.769193	up	yes
MSTRG.22960	LOC_Os04g46460	LOC_Os04g46460.2;LOC_Os04g46460.1	GO:0009570(chloroplast stroma);GO:0003991(acetylglutamate kinase activity);GO:0034618(arginine binding);GO:0005524(ATP binding);GO:0004349(glutamate 5-kinase activity);GO:0005515(protein binding);GO:0042450(arginine biosynthetic process via ornithine);GO:0006561(proline biosynthetic process)	00330(Arginine and proline metabolism)	K00930	EC:2.7.2.8	amino acid kinase, putative, expressed	2.23237	1.34288	2.07144	5.23198	8.38387	3.94861	0.435388	-1.19963	0.0403291	0.769193	down	yes
MSTRG.23034	LOC_Os04g47400	LOC_Os04g47400.1	GO:0005615(extracellular space);GO:0005507(copper ion binding);GO:0016491(oxidoreductase activity)	00053(Ascorbate and aldarate metabolism)	K00423	EC:1.10.3.3	monocopper oxidase, putative, expressed	2.29697	1.55146	2.41514	0.045347	0.921745	0.013039	2.41035	1.26924	0.0444524	0.769193	up	yes
MSTRG.23066	LOC_Os04g47780	LOC_Os04g47780.1	GO:0016021(integral to membrane);GO:0015293(symporter activity);GO:0006865(amino acid transport)	NA	NA	NA	transmembrane amino acid transporter protein, putative, expressed	0	0	0	13.3271	11.5861	14.8159	0.0702053	-3.83228	4.29171e-05	0.231163	down	yes
MSTRG.23167	LOC_Os04g49160	LOC_Os04g49160.1	GO:0016021(integral to membrane);GO:0008270(zinc ion binding);GO:0006952(defense response);GO:0010200(response to chitin)	NA	NA	NA	zinc finger, C3HC4 type domain containing protein, expressed	0	0	0	3.21328	2.82129	5.85962	0.203493	-2.29695	0.00165433	0.525714	down	yes
MSTRG.23172	LOC_Os04g49194	LOC_Os04g49194.1	GO:0031418(L-ascorbic acid binding);GO:0046872(metal ion binding);GO:0045486(naringenin 3-dioxygenase activity);GO:0016702(oxidoreductase activity, acting on single donors with incorporation of molecular oxygen, incorporation of two atoms of oxygen);GO:0009813(flavonoid biosynthetic process)	00941(Flavonoid biosynthesis)	K00475	EC:1.14.11.9	naringenin,2-oxoglutarate 3-dioxygenase, putative, expressed	3.33335	11.2804	3.1947	11.0012	44.0673	69.7798	0.164755	-2.60161	0.0346785	0.769193	down	yes
MSTRG.2324	LOC_Os01g40590	LOC_Os01g40590.1	GO:0016021(integral to membrane);GO:0005886(plasma membrane);GO:0005524(ATP binding);GO:0004674(protein serine/threonine kinase activity)	NA	K00924	NA	tyrosine protein kinase domain containing protein, putative, expressed	8.67681	3.09483	5.7756	56.2771	20.8765	38.0027	0.180589	-2.46922	0.024948	0.769193	down	yes
MSTRG.23357	LOC_Os04g51560	LOC_Os04g51560.1	GO:0005634(nucleus);GO:0005516(calmodulin binding);GO:0043565(sequence-specific DNA binding);GO:0003700(sequence-specific DNA binding transcription factor activity);GO:0010200(response to chitin)	NA	NA	NA	WRKY68, expressed	77.7356	109.911	120.105	48.1678	41.1064	30.3426	2.58552	1.37046	0.0127677	0.769193	up	yes
MSTRG.23396	LOC_Os04g51920	LOC_Os04g51920.1;LOC_Os04g51920.2	GO:0016209(antioxidant activity);GO:0047134(protein-disulfide reductase activity)	NA	NA	NA	protein disulfide isomerase, putative, expressed	3.90198	2.8901	3.44939	5.09475	8.58319	9.71664	0.498481	-1.00439	0.00642299	0.713426	down	yes
MSTRG.23430	LOC_Os04g52190	LOC_Os04g52190.1	GO:0000139(Golgi membrane);GO:0016021(integral to membrane);GO:0005509(calcium ion binding);GO:0015031(protein transport)	NA	NA	NA	vacuolar-sorting receptor precursor, putative, expressed	4.7526	8.35309	9.97003	1.22255	3.1193	4.97278	2.0866	1.06116	0.0261273	0.769193	up	yes
MSTRG.2346	LOC_Os01g40870	LOC_Os01g40870.1	GO:0005829(cytosol);GO:0004029(aldehyde dehydrogenase (NAD) activity);GO:0050269(coniferyl-aldehyde dehydrogenase activity);GO:0009699(phenylpropanoid biosynthetic process)	00940(Phenylpropanoid biosynthesis)	K12355	EC:1.2.1.68	aldehyde dehydrogenase, putative, expressed	99.3165	154.067	128.488	9.99565	44.0844	69.3305	3.49968	1.80722	0.0116142	0.769193	up	yes
MSTRG.23565	LOC_Os04g53560	LOC_Os04g53560.1	NA	NA	NA	NA	expressed protein	7.63508	14.124	9.27673	0.917708	2.27888	1.48509	4.34879	2.12061	0.00946112	0.759063	up	yes
MSTRG.23571	LOC_Os04g53640	LOC_Os04g53620.2;LOC_Os04g53620.4;LOC_Os04g53620.1;LOC_Os04g53630.1;LOC_Os04g53640.1	GO:0005576(extracellular region);GO:0020037(heme binding);GO:0004601(peroxidase activity);GO:0042744(hydrogen peroxide catabolic process)	00360(Phenylalanine metabolism);00680(Methane metabolism);00940(Phenylpropanoid biosynthesis)	K00430	EC:1.11.1.7	peroxidase precursor, putative, expressed	69.5311	101.498	77.5852	29.1609	39.1306	31.8217	2.41558	1.27237	0.0115716	0.769193	up	yes
MSTRG.2359	LOC_Os01g41120	LOC_Os01g41120.1	GO:0005576(extracellular region);GO:0009505(plant-type cell wall);GO:0009506(plasmodesma);GO:0005515(protein binding);GO:0007047(cellular cell wall organization)	NA	K00924	NA	retrotransposon protein, putative, Ty3-gypsy subclass, expressed	21.1956	18.6719	34.8955	7.96363	7.60776	0.154576	6.16841	2.6249	0.0443044	0.769193	up	yes
MSTRG.23609	LOC_Os04g54130	LOC_Os04g54120.1;LOC_Os04g54130.1	NA	NA	K00924	NA	TKL_IRAK_DUF26-ld.1 - DUF26 kinases have homology to DUF26 containing loci, expressed	2.08384	4.00353	7.56142	0.542454	0.579096	0.896306	2.99591	1.58299	0.0433852	0.769193	up	yes
MSTRG.2361	LOC_Os01g41160	LOC_Os01g41160.1	NA	NA	NA	NA	FAD dependent oxidoreductase domain containing protein, expressed	3.81047	7.43872	2.64235	1.30528	0.299044	0.664365	3.17384	1.66623	0.0330132	0.769193	up	yes
MSTRG.23612	LOC_Os04g54220	LOC_Os04g54220.1	GO:0016021(integral to membrane);GO:0005886(plasma membrane);GO:0005524(ATP binding);GO:0004674(protein serine/threonine kinase activity);GO:0046777(protein autophosphorylation)	NA	NA	NA	expressed protein	0	0	0	23.6559	10.6029	0	0.178691	-2.48446	0.0319739	0.769193	down	yes
MSTRG.23613	LOC_Os04g54180	LOC_Os04g54180.1	GO:0016021(integral to membrane);GO:0044459(plasma membrane part);GO:0005524(ATP binding);GO:0005516(calmodulin binding);GO:0004674(protein serine/threonine kinase activity);GO:0004872(receptor activity);GO:0005529(sugar binding);GO:0048544(recognition of pollen)	NA	K00924	NA	serine/threonine-protein kinase receptor precursor, putative, expressed	9.89728	10.5753	14.6336	1.56579	2.03354	3.15225	3.8247	1.93535	0.000965552	0.491567	up	yes
MSTRG.2364	LOC_Os01g41200	LOC_Os01g41200.1	NA	NA	NA	NA	heavy metal-associated domain containing protein, expressed	4.38423	9.91839	5.74798	0.960869	1.74284	0.545031	3.66905	1.87541	0.0228813	0.769193	up	yes
MSTRG.23647	LOC_Os04g54630	LOC_Os04g54630.1	NA	NA	NA	NA	expressed protein	3.17125	1.83338	2.64602	0.971783	0.168456	0.339788	2.45934	1.29827	0.0155288	0.769193	up	yes
MSTRG.23677	LOC_Os04g54870	LOC_Os04g54870.1;LOC_Os04g54870.2	NA	NA	NA	NA	RNA recognition motif containing protein, putative, expressed	29.4002	36.3812	33.7323	16.6263	5.58971	12.0229	3.02168	1.59535	0.0421217	0.769193	up	yes
MSTRG.23927	LOC_Os04g57700	LOC_Os04g57700.2;LOC_Os04g57700.3;LOC_Os04g57700.1;LOC_Os04g57700.4	NA	NA	NA	NA	expressed protein	19.0359	15.3491	17.9131	5.96423	10.4794	6.0832	2.21282	1.14589	0.0291073	0.769193	up	yes
MSTRG.23986	LOC_Os04g58280	LOC_Os04g58280.1;LOC_Os04g58280.2	NA	NA	NA	NA	stem-specific protein TSJT1, putative, expressed	44.4585	81.8588	39.2626	168.951	144.046	107.396	0.395093	-1.33974	0.0321729	0.769193	down	yes
MSTRG.2402	LOC_Os01g41890	LOC_Os01g41890.1	GO:0005737(cytoplasm);GO:0005886(plasma membrane);GO:0005524(ATP binding);GO:0006915(apoptosis);GO:0009814(defense response, incompatible interaction);GO:0009626(plant-type hypersensitive response)	NA	NA	NA	MLA1, putative, expressed	0.437072	0.853427	0.35286	3.61754	2.16264	4.00156	0.366614	-1.44766	0.0149228	0.769193	down	yes
MSTRG.24029	LOC_Os04g58800	LOC_Os04g58800.1;LOC_Os04g58800.2	GO:0005829(cytosol);GO:0031372(UBC13-MMS2 complex);GO:0016881(acid-amino acid ligase activity);GO:0005515(protein binding);GO:0006301(postreplication repair)	NA	K10704	NA	ubiquitin-conjugating enzyme, putative, expressed	87.0784	130.001	55.9906	30.3662	36.4719	24.4737	2.84869	1.5103	0.0358411	0.769193	up	yes
MSTRG.2404	LOC_Os01g41900	LOC_Os01g41900.1;LOC_Os01g41900.2	GO:0005829(cytosol);GO:0005634(nucleus);GO:0003677(DNA binding);GO:0006355(regulation of transcription, DNA-dependent);GO:0006950(response to stress);GO:0006351(transcription, DNA-dependent)	NA	NA	NA	Myb transcription factor, putative, expressed	11.6297	12.3277	10.184	24.5762	18.9987	40.6336	0.435967	-1.19771	0.0319473	0.769193	down	yes
MSTRG.24077	LOC_Os04g59190	LOC_Os04g59190.1	GO:0005576(extracellular region);GO:0020037(heme binding);GO:0004601(peroxidase activity);GO:0042744(hydrogen peroxide catabolic process)	00360(Phenylalanine metabolism);00680(Methane metabolism);00940(Phenylpropanoid biosynthesis)	K00430	EC:1.11.1.7	peroxidase precursor, putative, expressed	1.03015	1.7395	2.24418	11.9642	9.2713	14.6636	0.202677	-2.30274	0.00393597	0.618763	down	yes
MSTRG.24134	LOC_Os05g01120	LOC_Os05g01120.1	GO:0016021(integral to membrane);GO:0010295((+)-abscisic acid 8'-hydroxylase activity);GO:0009055(electron carrier activity);GO:0020037(heme binding);GO:0006950(response to stress)	00906(Carotenoid biosynthesis)	K09843	EC:1.14.13.93	cytochrome P450, putative, expressed	2.35217	2.3369	2.36029	9.76279	4.44743	9.3431	0.397634	-1.33049	0.0360255	0.769193	down	yes
MSTRG.24181	LOC_Os05g01560	LOC_Os05g01560.1;LOC_Os05g01560.2	GO:0016021(integral to membrane);GO:0033179(proton-transporting V-type ATPase, V0 domain);GO:0005774(vacuolar membrane);GO:0015078(hydrogen ion transmembrane transporter activity);GO:0015991(ATP hydrolysis coupled proton transport)	00190(Oxidative phosphorylation);04142(Lysosome);04145(Phagosome);04966(Collecting duct acid secretion);05110(Vibrio cholerae infection);05120(Epithelial cell signaling in Helicobacter pylori infection)	K02155	EC:3.6.3.14	vacuolar ATP synthase, putative, expressed	53.0613	85.8558	58.9612	20.152	33.7639	23.3809	2.48426	1.31282	0.0300861	0.769193	up	yes
MSTRG.24215	LOC_Os05g02060	LOC_Os05g02060.1	NA	NA	NA	NA	mitochondrial import inner membrane translocase subunit Tim17, putative, expressed	22.9109	37.5027	39.248	16.8538	12.8611	3.89596	3.32628	1.73391	0.0310322	0.769193	up	yes
MSTRG.24216	LOC_Os05g02070	LOC_Os05g02070.3;LOC_Os05g02070.2	GO:0005829(cytosol);GO:0046872(metal ion binding)	NA	NA	NA	expressed protein	749.187	971.618	530.918	171.719	137.124	8.80673	13.7523	3.7816	0.0169425	0.769193	up	yes
MSTRG.24408	LOC_Os05g04490	LOC_Os05g04490.1	GO:0005576(extracellular region);GO:0020037(heme binding);GO:0004601(peroxidase activity);GO:0042744(hydrogen peroxide catabolic process)	00360(Phenylalanine metabolism);00680(Methane metabolism);00940(Phenylpropanoid biosynthesis)	K00430	EC:1.11.1.7	peroxidase precursor, putative, expressed	38.144	60.8021	102.429	1.94288	11.7487	41.8552	4.63144	2.21146	0.00279188	0.599874	up	yes
MSTRG.24419	LOC_Os05g04450	LOC_Os05g04450.1	GO:0005576(extracellular region);GO:0020037(heme binding);GO:0004601(peroxidase activity);GO:0042744(hydrogen peroxide catabolic process)	00360(Phenylalanine metabolism);00680(Methane metabolism);00940(Phenylpropanoid biosynthesis)	K00430	EC:1.11.1.7	peroxidase precursor, putative, expressed	16.2268	16.7464	30.6218	0.314339	0.203548	0	18.4052	4.20204	0.00126402	0.504097	up	yes
MSTRG.24428	LOC_Os05g04584	LOC_Os05g04584.1	GO:0050643(10-deacetylbaccatin III 10-O-acetyltransferase activity);GO:0042617(paclitaxel biosynthetic process)	NA	NA	NA	transferase family protein, putative, expressed	8.89491	14.4525	21.6227	4.29601	3.74483	2.77689	3.34685	1.7428	0.0261721	0.769193	up	yes
MSTRG.24586	LOC_Os05g06660	LOC_Os05g06660.1;LOC_Os05g06660.2	GO:0005576(extracellular region);GO:0004185(serine-type carboxypeptidase activity);GO:0006508(proteolysis)	NA	K01288	EC:3.4.16.6	OsSCP26 - Putative Serine Carboxypeptidase homologue, expressed	7.58813	5.1192	9.04984	1.5412	0.946382	3.52884	2.77867	1.47439	0.0325361	0.769193	up	yes
MSTRG.24643	LOC_Os05g07280	LOC_Os05g07280.1	GO:0009524(phragmoplast);GO:0009574(preprophase band);GO:0005819(spindle);GO:0051015(actin filament binding);GO:0008017(microtubule binding);GO:0004721(phosphoprotein phosphatase activity);GO:0030036(actin cytoskeleton organization);GO:0009556(microsporogenesis)	NA	K03919	EC:1.14.11.-	expressed protein	16.5584	21.4964	12.3587	2.21143	5.81706	10.9312	2.55449	1.35304	0.033274	0.769193	up	yes
MSTRG.24761	LOC_Os05g09480	LOC_Os05g09480.1	GO:0005634(nucleus);GO:0046983(protein dimerization activity);GO:0009734(auxin mediated signaling pathway);GO:0006355(regulation of transcription, DNA-dependent);GO:0006351(transcription, DNA-dependent)	NA	NA	NA	OsIAA16 - Auxin-responsive Aux/IAA gene family member, expressed	3.73534	6.03482	2.43717	16.0726	15.8669	12.2759	0.316384	-1.66025	0.0154217	0.769193	down	yes
MSTRG.24773	LOC_Os05g09660	LOC_Os05g09660.1	GO:0003993(acid phosphatase activity);GO:0045735(nutrient reservoir activity)	NA	NA	NA	HAD superfamily phosphatase, putative, expressed	5.50243	9.42102	8.83299	4.0332	1.26267	1.78182	2.84503	1.50844	0.0293227	0.769193	up	yes
MSTRG.24823	LOC_Os05g11070	LOC_Os05g11070.1	GO:0005634(nucleus);GO:0003677(DNA binding);GO:0006355(regulation of transcription, DNA-dependent);GO:0010200(response to chitin);GO:0006351(transcription, DNA-dependent)	NA	NA	NA	helix-loop-helix DNA-binding domain containing protein, expressed	1.37454	1.65441	2.95845	0	0.728886	0.517639	2.05833	1.04148	0.0320759	0.769193	up	yes
MSTRG.24940	LOC_Os05g13904	LOC_Os05g13904.1	NA	NA	NA	NA	expressed protein	0	0	0	0.235735	1.37586	1.82351	0.472839	-1.08058	0.00403663	0.619908	down	yes
MSTRG.24952	LOC_Os05g14220	LOC_Os05g14220.1	GO:0016021(integral to membrane);GO:0005886(plasma membrane);GO:0005524(ATP binding);GO:0004674(protein serine/threonine kinase activity);GO:0004872(receptor activity);GO:0005529(sugar binding)	NA	K00924	NA	tyrosine protein kinase domain containing protein, putative, expressed	2.22082	1.35069	2.14146	0.182612	0.101682	0.234904	2.44649	1.29071	0.00521142	0.687365	up	yes
MSTRG.24954	LOC_Os05g14310	LOC_Os05g14310.1	NA	NA	NA	NA	expressed protein	0	0	0	11.8353	15.4206	4.63711	0.0982818	-3.34693	0.00358371	0.618763	down	yes
MSTRG.24991	LOC_Os05g15230	LOC_Os05g15230.1	GO:0016021(integral to membrane);GO:0005886(plasma membrane)	NA	NA	NA	plant protein of unknown function domain containing protein, expressed	1.60016	2.71878	3.76943	0.332178	0.343474	1.21479	2.19651	1.13521	0.0306021	0.769193	up	yes
MSTRG.2501	LOC_Os01g43060	LOC_Os01g43060.1	NA	NA	NA	NA	expressed protein	4.19632	3.62665	2.11347	9.45512	7.05668	8.72407	0.455151	-1.13558	0.0255774	0.769193	down	yes
MSTRG.25012	LOC_Os05g15770	LOC_Os05g15770.1	GO:0005576(extracellular region);GO:0043169(cation binding);GO:0004553(hydrolase activity, hydrolyzing O-glycosyl compounds);GO:0005975(carbohydrate metabolic process);GO:0006952(defense response)	00520(Amino sugar and nucleotide sugar metabolism)	K01183	EC:3.2.1.14	glycosyl hydrolase, putative, expressed	140.863	305.505	159.202	132.574	0	0	48.8073	5.60903	0.0238246	0.769193	up	yes
MSTRG.251	LOC_Os01g04800	LOC_Os01g04800.1	GO:0005634(nucleus);GO:0003677(DNA binding);GO:0003700(sequence-specific DNA binding transcription factor activity)	NA	K09287	NA	B3 DNA binding domain containing protein, expressed	0.054202	1.22351	0.55332	9.29318	2.42768	2.38997	0.331241	-1.59405	0.0432394	0.769193	down	yes
MSTRG.25114	LOC_Os05g20100	LOC_Os05g20100.1	GO:0016021(integral to membrane);GO:0004366(glycerol-3-phosphate O-acyltransferase activity);GO:0008654(phospholipid biosynthetic process)	NA	NA	NA	glycerol-3-phosphate acyltransferase, putative, expressed	3.83807	7.24325	11.8597	0.921546	1.71187	1.14586	3.52167	1.81626	0.0323819	0.769193	up	yes
MSTRG.2524	LOC_Os01g43280	LOC_Os01g43280.1	GO:0050505(hydroquinone glucosyltransferase activity)	NA	K08237	EC:2.4.1.218	hydroquinone glucosyltransferase, putative, expressed	1.5716	3.80507	4.94467	0.123541	0.725101	0.118523	3.20785	1.68161	0.0389858	0.769193	up	yes
MSTRG.25270	LOC_Os05g25770	LOC_Os05g25770.1	GO:0005634(nucleus);GO:0043565(sequence-specific DNA binding);GO:0003700(sequence-specific DNA binding transcription factor activity);GO:0050832(defense response to fungus);GO:0009864(induced systemic resistance, jasmonic acid mediated signaling pathway);GO:0045892(negative regulation of transcription, DNA-dependent);GO:0010200(response to chitin);GO:0009862(systemic acquired resistance, salicyli…	NA	NA	NA	WRKY45, expressed	18.9637	21.7548	42.0488	71.7348	60.6904	102.973	0.338456	-1.56296	0.0318385	0.769193	down	yes
MSTRG.25306	LOC_Os05g26840	LOC_Os05g26840.1	GO:0016021(integral to membrane);GO:0005345(purine base transmembrane transporter activity);GO:0015853(adenine transport);GO:0015854(guanine transport)	NA	K06901	NA	permease domain containing protein, putative, expressed	0	0	0	7.17458	9.24179	9.00512	0.104919	-3.25265	1.82831e-05	0.209613	down	yes
MSTRG.2536	LOC_Os01g43430	LOC_Os01g43430.1	NA	00270(Cysteine and methionine metabolism)	K00558	EC:2.1.1.37	expressed protein	3.15347	2.35043	3.09059	0	0	1.40736	2.74442	1.4565	0.0162411	0.769193	up	yes
MSTRG.25406	LOC_Os05g28770	LOC_Os05g28770.1	GO:0005506(iron ion binding);GO:0016165(lipoxygenase activity);GO:0031408(oxylipin biosynthetic process)	00591(Linoleic acid metabolism);00592(alpha-Linolenic acid metabolism)	K00454	EC:1.13.11.12	GCRP9 - Glycine and cysteine rich family protein precursor, expressed	2.03873	4.11201	2.73846	0.540351	0.301832	0.241021	2.89094	1.53154	0.00923188	0.755656	up	yes
MSTRG.25442	LOC_Os05g29676	LOC_Os05g29676.1	GO:0016021(integral to membrane);GO:0004842(ubiquitin-protein ligase activity);GO:0008270(zinc ion binding);GO:0050832(defense response to fungus);GO:0010200(response to chitin)	NA	NA	NA	RING-H2 finger protein, putative, expressed	3.44884	4.32903	6.67821	1.02039	1.5349	2.52251	2.08753	1.0618	0.0162428	0.769193	up	yes
MSTRG.25444	LOC_Os05g29710	LOC_Os05g29710.1	GO:0016021(integral to membrane);GO:0005886(plasma membrane);GO:0004842(ubiquitin-protein ligase activity);GO:0008270(zinc ion binding);GO:0051301(cell division);GO:0048364(root development)	NA	NA	NA	RING-H2 finger protein, putative, expressed	0	0	0	8.09803	6.7009	11.6872	0.102359	-3.28829	0.00047863	0.398167	down	yes
MSTRG.2545	LOC_Os01g43480	LOC_Os01g43480.1;LOC_Os01g43480.2;LOC_Os01g43480.3	GO:0016021(integral to membrane);GO:0005874(microtubule);GO:0005815(microtubule organizing center);GO:0005634(nucleus);GO:0048471(perinuclear region of cytoplasm);GO:0043014(alpha-tubulin binding);GO:0005524(ATP binding);GO:0048487(beta-tubulin binding);GO:0008017(microtubule binding);GO:0008568(microtubule-severing ATPase activity);GO:0007049(cell cycle);GO:0030154(cell differentiation);GO:00015…	NA	K07767	EC:3.6.4.3	AAA-type ATPase family protein, putative, expressed	11.0888	8.26243	9.01422	49.7348	18.3126	35.801	0.321136	-1.63874	0.0367106	0.769193	down	yes
MSTRG.25481	LOC_Os05g30240	LOC_Os05g30240.1	GO:0005634(nucleus);GO:0005515(protein binding);GO:0051301(cell division);GO:0009790(embryo development);GO:0006355(regulation of transcription, DNA-dependent);GO:0006351(transcription, DNA-dependent)	NA	NA	NA	PPR repeat domain containing protein, putative, expressed	0.191614	0.07317	0.139221	3.90195	8.42173	2.80901	0.20434	-2.29096	0.0142273	0.769193	down	yes
MSTRG.25494	LOC_Os05g30500	LOC_Os05g30500.1	GO:0016021(integral to membrane);GO:0005886(plasma membrane);GO:0005524(ATP binding);GO:0004674(protein serine/threonine kinase activity);GO:0004872(receptor activity)	NA	NA	NA	expressed protein	1.83202	0	1.7231	8.24567	6.73642	28.3197	0.145102	-2.78486	0.029091	0.769193	down	yes
MSTRG.25772	LOC_Os05g33900	LOC_Os05g33900.1	NA	NA	NA	NA	auxin-induced protein 5NG4, putative, expressed	11.6523	16.1237	8.64996	2.72795	1.49832	2.01898	4.2775	2.09677	0.00603207	0.707306	up	yes
MSTRG.25793	LOC_Os05g34150	LOC_Os05g34150.1	GO:0004364(glutathione transferase activity);GO:0006952(defense response)	00480(Glutathione metabolism);00980(Metabolism of xenobiotics by cytochrome P450);00982(Drug metabolism - cytochrome P450)	K00799	EC:2.5.1.18	glutathione S-transferase, putative, expressed	16.9462	21.0834	17.9528	26.8022	3.3366	1.35984	3.3955	1.76362	0.0169146	0.769193	up	yes
MSTRG.25900	LOC_Os05g35470	LOC_Os05g35470.1	NA	NA	NA	NA	dienelactone hydrolase family protein, expressed	2.34494	4.40603	1.6219	0.189931	0.142359	0.50266	2.83537	1.50354	0.0286837	0.769193	up	yes
MSTRG.25911	LOC_Os05g35650	LOC_Os05g35650.1	GO:0016021(integral to membrane);GO:0005215(transporter activity);GO:0006857(oligopeptide transport)	NA	K03305	NA	peptide transporter PTR2, putative, expressed	3.32187	5.22306	5.25858	1.08442	2.44699	1.87359	2.01204	1.00866	0.0322689	0.769193	up	yes
MSTRG.25921	LOC_Os05g35810	LOC_Os05g35810.1	NA	NA	NA	NA	expressed protein	1.28256	1.72707	2.11969	0	0.243256	0	2.49011	1.31621	0.00625032	0.712029	up	yes
MSTRG.25926	LOC_Os05g35960	LOC_Os05g35960.1	NA	NA	NA	NA	expressed protein	1.11772	1.71433	1.53424	0	0.067327	0	2.38688	1.25513	0.00228224	0.586556	up	yes
MSTRG.25952	LOC_Os05g36280	LOC_Os05g36280.1	GO:0000786(nucleosome);GO:0005634(nucleus);GO:0003677(DNA binding);GO:0005515(protein binding);GO:0006334(nucleosome assembly)	05322(Systemic lupus erythematosus)	K11253	NA	histone H3, putative, expressed	81.7933	84.821	40.8231	31.7992	0	1.96246	16.7499	4.06608	0.042994	0.769193	up	yes
MSTRG.25959	LOC_Os05g36350	LOC_Os05g36350.1	GO:0005739(mitochondrion);GO:0005488(binding);GO:0080156(mitochondrial mRNA modification)	NA	NA	NA	pentatricopeptide, putative, expressed	0	0	0	1.68263	1.07037	0.623041	0.493242	-1.01963	0.000264728	0.350056	down	yes
MSTRG.25996	LOC_Os05g37520	LOC_Os05g37520.1;LOC_Os05g37520.2	GO:0019908(nuclear cyclin-dependent protein kinase holoenzyme complex);GO:0016607(nuclear speck);GO:0005524(ATP binding);GO:0004693(cyclin-dependent protein kinase activity);GO:0008353(RNA polymerase II carboxy-terminal domain kinase activity);GO:0000380(alternative nuclear mRNA splicing, via spliceosome);GO:0030097(hemopoiesis);GO:0070816(phosphorylation of RNA polymerase II C-terminal domain)	NA	NA	NA	expressed protein	26.2816	49.7712	29.5907	14.4984	15.554	6.14096	2.96604	1.56854	0.0326189	0.769193	up	yes
MSTRG.26015	LOC_Os05g37730	LOC_Os05g37730.1	NA	NA	NA	NA	MYB family transcription factor, putative, expressed	27.2042	27.9363	17.2129	11.4102	12.0717	9.40072	2.09476	1.06678	0.0224174	0.769193	up	yes
MSTRG.26065	LOC_Os05g38350	LOC_Os05g38350.1	GO:0016021(integral to membrane);GO:0003841(1-acylglycerol-3-phosphate O-acyltransferase activity);GO:0004366(glycerol-3-phosphate O-acyltransferase activity);GO:0008654(phospholipid biosynthetic process);GO:0010345(suberin biosynthetic process)	NA	NA	NA	glycerol-3-phosphate acyltransferase 8, putative, expressed	3.07784	5.72297	5.89225	0.576724	1.30744	0.876548	2.98218	1.57637	0.0153313	0.769193	up	yes
MSTRG.26121	LOC_Os05g38990	LOC_Os05g38990.1	NA	NA	NA	NA	CCT motif family protein, expressed	6.08592	11.9591	6.31398	3.29533	2.3562	0.17985	3.64597	1.8663	0.0190988	0.769193	up	yes
MSTRG.26141	LOC_Os05g39250	LOC_Os05g39250.1	NA	NA	K06910	NA	phosphatidylethanolamine-binding protein, putative, expressed	2.49199	3.92189	4.81649	0	0.644453	0	3.90615	1.96575	0.0129689	0.769193	up	yes
MSTRG.2620	LOC_Os01g44960	LOC_Os01g44960.1	NA	NA	NA	NA	hydrolase, alpha/beta fold family domain containing protein, expressed	19.2374	29.2607	30.5989	3.05728	12.4342	7.29869	3.34638	1.7426	0.0368366	0.769193	up	yes
MSTRG.26212	LOC_Os05g40020	LOC_Os05g40020.1	GO:0016021(integral to membrane);GO:0008270(zinc ion binding)	NA	NA	NA	RING-H2 finger protein, putative, expressed	0	0	0	4.06175	1.58266	0	0.461624	-1.11521	0.0119911	0.769193	down	yes
MSTRG.26290	LOC_Os05g41090	LOC_Os05g41090.1	GO:0016021(integral to membrane);GO:0005524(ATP binding);GO:0005509(calcium ion binding);GO:0005516(calmodulin binding);GO:0004683(calmodulin-dependent protein kinase activity)	NA	K00924	NA	CAMK_CAMK_like_CG18020d.1 - CAMK includes calcium/calmodulin depedent protein kinases, expressed	13.6432	25.2556	25.0208	2.63409	8.72105	3.66252	3.85055	1.94507	0.0402425	0.769193	up	yes
MSTRG.26324	LOC_Os05g41420	LOC_Os05g41420.1	NA	NA	NA	NA	auxin-induced protein 5NG4, putative, expressed	23.7523	36.8085	19.0787	9.71577	10.0104	7.70564	2.67482	1.41944	0.0189369	0.769193	up	yes
MSTRG.26336	LOC_Os05g41520	LOC_Os05g41520.1	GO:0005515(protein binding);GO:0008270(zinc ion binding)	NA	K11982	EC:6.3.2.19	zinc finger, C3HC4 type domain containing protein, expressed	2.08606	1.99653	1.77308	0.0627948	0.00791728	0.0534731	2.83764	1.50469	0.000123428	0.274562	up	yes
MSTRG.26366	LOC_Os05g41920	LOC_Os05g41920.1	NA	NA	NA	NA	expressed protein	6.26391	6.81968	3.70983	0.190608	1.13639	1.36153	3.43676	1.78105	0.0141082	0.769193	up	yes
MSTRG.26480	LOC_Os05g43940	LOC_Os05g43940.1	GO:0008171(O-methyltransferase activity);GO:0046983(protein dimerization activity)	NA	NA	NA	O-methyltransferase, putative, expressed	4.20183	2.74718	3.34125	0	0.412953	0	3.90909	1.96683	0.0042568	0.625478	up	yes
MSTRG.26613	LOC_Os05g45880	LOC_Os05g45880.1	GO:0005524(ATP binding);GO:0004305(ethanolamine kinase activity);GO:0001701(in utero embryonic development);GO:0035264(multicellular organism growth);GO:0006646(phosphatidylethanolamine biosynthetic process);GO:0001890(placenta development);GO:0009791(post-embryonic development)	00564(Glycerophospholipid metabolism)	K00866	EC:2.7.1.32	phosphotransferase, putative, expressed	24.916	15.7257	31.1503	4.53318	6.65415	13.8333	2.65803	1.41036	0.0170122	0.769193	up	yes
MSTRG.26641	LOC_Os05g46280	LOC_Os05g46280.1	GO:0016021(integral to membrane)	NA	NA	NA	expressed protein	9.81182	13.3651	7.46529	24.0175	21.6831	20.1523	0.484853	-1.04438	0.0223706	0.769193	down	yes
MSTRG.26662	LOC_Os05g46480	LOC_Os05g46480.1;LOC_Os05g46480.3;LOC_Os05g46480.4	NA	NA	NA	NA	late embryogenesis abundant protein, group 3, putative, expressed	7.70611	19.4828	23.9442	0.744061	2.93835	0.10705	8.45356	3.07956	0.0327359	0.769193	up	yes
MSTRG.26745	LOC_Os05g47940	LOC_Os05g47940.1	GO:0016021(integral to membrane);GO:0005886(plasma membrane);GO:0005524(ATP binding);GO:0004674(protein serine/threonine kinase activity);GO:0004872(receptor activity)	04622(RIG-I-like receptor signaling pathway)	K11594	EC:3.6.1.-	RCLEA8 - Root cap and Late embryogenesis related family protein precursor, expressed	6.179	5.59626	24.1933	0	0	0	10.4382	3.3838	0.017564	0.769193	up	yes
MSTRG.26823	LOC_Os05g48740	LOC_Os05g48740.1	NA	NA	NA	NA	expressed protein	0.0425968	0	0	2.66565	7.60144	20.0472	0.106185	-3.23535	0.000489441	0.398167	down	yes
MSTRG.26886	LOC_Os05g49350	LOC_Os05g49350.1	GO:0016021(integral to membrane);GO:0005886(plasma membrane);GO:0005524(ATP binding);GO:0004674(protein serine/threonine kinase activity)	NA	NA	NA	DUF1645 domain containing protein, putative, expressed	4.18692	3.99362	3.90404	2.49603	0.715222	0.092367	2.85726	1.51463	0.000618897	0.4106	up	yes
MSTRG.26926	LOC_Os05g49840	LOC_Os05g49840.1	GO:0005737(cytoplasm);GO:0008970(phospholipase A1 activity);GO:0004806(triglyceride lipase activity);GO:0016042(lipid catabolic process)	NA	NA	NA	phospholipase, putative, expressed	0.677249	1.31889	1.82037	0	0.115435	0.065906	2.0798	1.05644	0.0236048	0.769193	up	yes
MSTRG.26970	LOC_Os05g50380	LOC_Os05g50380.2;LOC_Os05g50380.1	GO:0009501(amyloplast);GO:0009507(chloroplast);GO:0005524(ATP binding);GO:0008878(glucose-1-phosphate adenylyltransferase activity);GO:0005978(glycogen biosynthetic process);GO:0019252(starch biosynthetic process)	00500(Starch and sucrose metabolism);00520(Amino sugar and nucleotide sugar metabolism)	K00975	EC:2.7.7.27	glucose-1-phosphate adenylyltransferase large subunit, chloroplast precursor, putative, expressed	35.6955	39.1449	16.2315	2.44402	7.86137	1.51674	7.06477	2.82064	0.032948	0.769193	up	yes
MSTRG.26984	LOC_Os05g50580	LOC_Os05g50580.1	GO:0005576(extracellular region);GO:0005773(vacuole);GO:0004185(serine-type carboxypeptidase activity);GO:0006508(proteolysis)	NA	K01289	EC:3.4.16.-	OsSCP30 - Putative Serine Carboxypeptidase homologue, expressed	17.7971	35.6507	43.8014	4.77919	10.2102	18.3144	2.71315	1.43997	0.0271309	0.769193	up	yes
MSTRG.27016	LOC_Os05g50920	LOC_Os05g50920.1	NA	NA	NA	NA	transmembrane amino acid transporter protein, putative, expressed	7.86787	15.856	11.3723	1.52324	3.20007	7.34425	2.58761	1.37162	0.0253227	0.769193	up	yes
MSTRG.27041	LOC_Os05g51240	LOC_Os05g51240.1	NA	NA	NA	NA	hydrolase, alpha/beta fold family domain containing protein, expressed	1.27449	0.837456	2.53701	0	0.243136	0	2.26556	1.17987	0.0397521	0.769193	up	yes
MSTRG.27060	LOC_Os05g51520	LOC_Os05g51520.1	GO:0016021(integral to membrane);GO:0005886(plasma membrane);GO:0005524(ATP binding);GO:0004674(protein serine/threonine kinase activity)	NA	NA	NA	expressed protein	0	0	0	0	6.39023	4.75489	0.260335	-1.94156	0.0471676	0.769193	down	yes
MSTRG.27062	LOC_Os05g51540	LOC_Os05g51540.1	NA	NA	NA	NA	expressed protein	52.4241	28.7694	39.0696	4.79577	0.034391	0	24.1909	4.59639	0.00307958	0.606549	up	yes
MSTRG.27195	LOC_Os06g02250	LOC_Os06g02250.1	GO:0005634(nucleus);GO:0003677(DNA binding);GO:0006355(regulation of transcription, DNA-dependent)	NA	K09422	NA	MYB family transcription factor, putative, expressed	1.79172	3.43666	4.59147	0.563636	0.294456	0.0306029	3.26388	1.70659	0.0193551	0.769193	up	yes
MSTRG.27206	LOC_Os06g02390	LOC_Os06g02390.1	GO:0005794(Golgi apparatus);GO:0005525(GTP binding);GO:0007155(cell adhesion);GO:0016197(endosome transport);GO:0007269(neurotransmitter secretion);GO:0006892(post-Golgi vesicle-mediated transport);GO:0015031(protein transport);GO:0008360(regulation of cell shape);GO:0010883(regulation of lipid storage);GO:0007264(small GTPase mediated signal transduction);GO:0048488(synaptic vesicle endocytosis)	NA	K07977	NA	ADP-ribosylation factor 1, putative, expressed	3.11877	4.44725	4.27773	0	0.474292	0	4.30062	2.10455	0.00396283	0.618763	up	yes
MSTRG.2721	LOC_Os01g46370	LOC_Os01g46370.2	GO:0005737(cytoplasm);GO:0008970(phospholipase A1 activity);GO:0004806(triglyceride lipase activity);GO:0016042(lipid catabolic process)	NA	NA	NA	lipase class 3 family protein, putative, expressed	3.46536	8.64677	11.6638	1.25842	0.619769	1.35334	3.9485	1.98131	0.0369655	0.769193	up	yes
MSTRG.27219	LOC_Os06g02520	LOC_Os06g02520.1	NA	NA	NA	NA	interacting protein of DMI3, putative, expressed	5.77628	4.27483	8.18834	1.24977	1.79578	1.645	2.66501	1.41414	0.0122493	0.769193	up	yes
MSTRG.2730	LOC_Os01g46570	LOC_Os01g46570.2;LOC_Os01g46570.1;LOC_Os01g46570.3	GO:0005524(ATP binding);GO:0003883(CTP synthase activity);GO:0006541(glutamine metabolic process);GO:0006221(pyrimidine nucleotide biosynthetic process);GO:0006241(CTP biosynthetic process);GO:0008654(phospholipid biosynthetic process);GO:0019856(pyrimidine base biosynthetic process)	00240(Pyrimidine metabolism)	K01937	EC:6.3.4.2	CTP synthase, putative, expressed	9.91193	7.07025	5.34646	46.5426	12.4638	13.2052	0.423573	-1.23932	0.042245	0.769193	down	yes
MSTRG.27317	LOC_Os06g04090	LOC_Os06g04090.1	GO:0005634(nucleus);GO:0003677(DNA binding);GO:0009901(anther dehiscence);GO:0010047(fruit dehiscence);GO:0009809(lignin biosynthetic process);GO:0045893(positive regulation of transcription, DNA-dependent);GO:0009834(secondary cell wall biogenesis);GO:0006351(transcription, DNA-dependent)	NA	NA	NA	no apical meristem protein, putative, expressed	6.21508	8.20551	6.65807	1.56735	2.87993	0.814448	3.09127	1.6282	0.0200144	0.769193	up	yes
MSTRG.27422	LOC_Os06g05110	LOC_Os06g05110.1;LOC_Os06g05110.3	NA	04146(Peroxisome);05016(Huntington's disease)	K04564	EC:1.15.1.1	superoxide dismutase, chloroplast, putative, expressed	7.96341	4.54048	6.02267	24.5234	10.6338	12.313	0.461644	-1.11515	0.0437398	0.769193	down	yes
MSTRG.27436	LOC_Os06g05284	LOC_Os06g05284.1	GO:0016021(integral to membrane);GO:0005886(plasma membrane);GO:0005524(ATP binding);GO:0004674(protein serine/threonine kinase activity);GO:0046777(protein autophosphorylation)	00270(Cysteine and methionine metabolism)	K00558	EC:2.1.1.37	transferase family protein, putative, expressed	7.99585	9.67662	9.04429	2.10264	2.92361	2.48354	2.81302	1.49212	0.00125844	0.504097	up	yes
MSTRG.27494	LOC_Os06g05930	LOC_Os06g05930.1	NA	NA	NA	NA	expressed protein	95.5919	188.019	186.856	13.2581	28.5403	6.96655	10.2903	3.36322	0.017823	0.769193	up	yes
MSTRG.27552	LOC_Os06g06560	LOC_Os06g06560.1	GO:0009501(amyloplast);GO:0009011(starch synthase activity)	00500(Starch and sucrose metabolism)	K00703	EC:2.4.1.21	starch synthase, putative, expressed	5.63352	5.94738	4.5397	0.583337	1.54098	0.257076	3.74058	1.90326	0.0120696	0.769193	up	yes
MSTRG.27568	LOC_Os06g06780	LOC_Os06g06780.1	NA	NA	NA	NA	harpin-induced protein, putative, expressed	48.0825	70.1933	69.7272	17.7513	24.5373	8.68059	3.87508	1.95423	0.0223832	0.769193	up	yes
MSTRG.27620	LOC_Os06g07250	LOC_Os06g07250.1	NA	NA	NA	NA	jacalin-like lectin domain containing protein, expressed	56.2416	52.1055	45.3594	0.846415	1.92395	0.0391874	30.1501	4.91409	0.00151794	0.519788	up	yes
MSTRG.27647	LOC_Os06g07830	LOC_Os06g07830.1	GO:0030118(clathrin coat);GO:0030136(clathrin-coated vesicle);GO:0005905(coated pit);GO:0005794(Golgi apparatus);GO:0005886(plasma membrane);GO:0005545(1-phosphatidylinositol binding);GO:0030276(clathrin binding);GO:0048268(clathrin coat assembly);GO:0006897(endocytosis)	NA	NA	NA	ANTH/ENTH domain containing protein, putative, expressed	65.0735	67.8682	72.8542	33.8852	34.0914	23.0968	2.28941	1.19497	0.00388663	0.618763	up	yes
MSTRG.27857	LOC_Os06g10530	LOC_Os06g10530.1	NA	NA	NA	NA	expressed protein	1.2308	2.87134	1.96305	1.24884	0	0	2.34841	1.23169	0.038769	0.769193	up	yes
MSTRG.27878	LOC_Os06g10780	LOC_Os06g10780.1	GO:0005634(nucleus);GO:0003677(DNA binding);GO:0003700(sequence-specific DNA binding transcription factor activity);GO:0009873(ethylene mediated signaling pathway)	NA	K09286	NA	AP2 domain containing protein, expressed	5.3776	2.97768	6.77394	0.623814	1.66281	0	3.63539	1.86211	0.0441616	0.769193	up	yes
MSTRG.2788	LOC_Os01g47350	LOC_Os01g47350.1	GO:0005777(peroxisome);GO:0008935(1,4-dihydroxy-2-naphthoyl-CoA synthase activity);GO:0016853(isomerase activity);GO:0009234(menaquinone biosynthetic process);GO:0042372(phylloquinone biosynthetic process)	00130(Ubiquinone and other terpenoid-quinone biosynthesis)	K01661	EC:4.1.3.36	enoyl-CoA hydratase/isomerase family protein, putative, expressed	2.91605	3.11435	3.20141	0.567426	0.537417	0.477394	2.67551	1.41982	4.84535e-05	0.231163	up	yes
MSTRG.27988	LOC_Os06g12230	LOC_Os06g12230.1	GO:0005634(nucleus);GO:0003677(DNA binding);GO:0031347(regulation of defense response);GO:0010029(regulation of seed germination);GO:0006355(regulation of transcription, DNA-dependent);GO:0009737(response to abscisic acid stimulus);GO:0009739(response to gibberellin stimulus);GO:0006351(transcription, DNA-dependent)	NA	NA	NA	TCP-domain protein, putative, expressed	2.48867	2.25959	3.04599	0.763205	0	0.303813	2.75675	1.46297	0.0110587	0.769193	up	yes
MSTRG.28104	LOC_Os06g13560	LOC_Os06g13560.1;LOC_Os06g13560.2;LOC_Os06g13560.5;LOC_Os06g13560.4;LOC_Os06g13560.3	GO:0046872(metal ion binding);GO:0008168(methyltransferase activity)	NA	NA	NA	SAM dependent carboxyl methyltransferase, putative, expressed	4.97723	6.60897	5.87839	1.1672	1.1681	3.5485	2.35599	1.23633	0.0179809	0.769193	up	yes
MSTRG.28239	LOC_Os06g16350	LOC_Os06g16350.1	GO:0005576(extracellular region);GO:0020037(heme binding);GO:0004601(peroxidase activity);GO:0042744(hydrogen peroxide catabolic process);GO:0048511(rhythmic process)	00360(Phenylalanine metabolism);00680(Methane metabolism);00940(Phenylpropanoid biosynthesis)	K00430	EC:1.11.1.7	peroxidase precursor, putative, expressed	30.5088	74.9429	61.2543	10.6022	16.8384	19.1761	3.18394	1.67081	0.030411	0.769193	up	yes
MSTRG.2829	LOC_Os01g47730	LOC_Os01g47730.1	GO:0005886(plasma membrane);GO:0005525(GTP binding);GO:0015031(protein transport);GO:0007264(small GTPase mediated signal transduction)	NA	K07976	NA	ras-related protein, putative, expressed	16.2914	13.9687	14.6964	49.977	37.1222	25.2655	0.445391	-1.16685	0.00107189	0.504097	down	yes
MSTRG.28384	LOC_Os06g19800	LOC_Os06g19800.1	NA	NA	NA	NA	BURP domain containing protein, expressed	2.70364	3.36071	1.22168	0	0.0887349	0.345337	2.88104	1.52659	0.0245885	0.769193	up	yes
MSTRG.28395	LOC_Os06g20150	LOC_Os06g20150.1	GO:0005576(extracellular region);GO:0020037(heme binding);GO:0004601(peroxidase activity);GO:0042744(hydrogen peroxide catabolic process)	00360(Phenylalanine metabolism);00680(Methane metabolism);00940(Phenylpropanoid biosynthesis)	K00430	EC:1.11.1.7	peroxidase precursor, putative, expressed	30.432	29.9148	11.3373	0.013778	1.65381	0	16.5911	4.05234	0.0121639	0.769193	up	yes
MSTRG.2840	LOC_Os01g47810	LOC_Os01g47810.1	GO:0016021(integral to membrane);GO:0005524(ATP binding);GO:0004674(protein serine/threonine kinase activity);GO:0004872(receptor activity);GO:0005529(sugar binding);GO:0048544(recognition of pollen)	NA	K00924	NA	S-locus-like receptor protein kinase, putative, expressed	0	0	0	1.43899	1.65008	0.595558	0.469107	-1.09201	0.00933568	0.757593	down	yes
MSTRG.28429	LOC_Os06g20820	LOC_Os06g20820.1	NA	NA	NA	NA	expressed protein	6.25464	22.8798	17.787	1.8874	1.19212	2.4899	5.20816	2.38077	0.0333503	0.769193	up	yes
MSTRG.2857	LOC_Os01g48040	LOC_Os01g48040.1	GO:0016021(integral to membrane);GO:0044459(plasma membrane part);GO:0005524(ATP binding);GO:0005516(calmodulin binding);GO:0004674(protein serine/threonine kinase activity);GO:0004872(receptor activity);GO:0005529(sugar binding);GO:0048544(recognition of pollen)	NA	K00924	NA	S-locus-like receptor protein kinase, putative, expressed	0	0.057988	0	5.64846	1.40587	0.226443	0.41297	-1.27589	0.0041679	0.625478	down	yes
MSTRG.28634	LOC_Os06g25010	LOC_Os06g25010.1	GO:0005576(extracellular region);GO:0043169(cation binding);GO:0004553(hydrolase activity, hydrolyzing O-glycosyl compounds);GO:0005975(carbohydrate metabolic process);GO:0006952(defense response)	NA	NA	NA	glycosyl hydrolase, putative, expressed	4.45683	8.03895	14.8088	0	0	4.84391	4.62912	2.21074	0.0434358	0.769193	up	yes
MSTRG.28699	LOC_Os06g27560	LOC_Os06g27560.1	NA	NA	NA	NA	glycosyltransferase protein, putative, expressed	70.6834	112.677	113.81	17.2692	16.1872	30.4753	4.42097	2.14436	0.00609747	0.707306	up	yes
MSTRG.28798	LOC_Os06g29380	LOC_Os06g29380.1	GO:0016021(integral to membrane);GO:0005524(ATP binding);GO:0015662(ATPase activity, coupled to transmembrane movement of ions, phosphorylative mechanism);GO:0000287(magnesium ion binding);GO:0004012(phospholipid-translocating ATPase activity);GO:0006754(ATP biosynthetic process)	NA	K01530	EC:3.6.3.1	phospholipid-transporting ATPase, putative, expressed	14.0886	13.1248	18.2025	5.44502	6.45536	7.55122	2.11308	1.07935	0.00345882	0.618763	up	yes
MSTRG.28865	LOC_Os06g30500	LOC_Os06g30500.1	GO:0016021(integral to membrane);GO:0009055(electron carrier activity);GO:0020037(heme binding);GO:0004497(monooxygenase activity);GO:0016705(oxidoreductase activity, acting on paired donors, with incorporation or reduction of molecular oxygen)	00982(Drug metabolism - cytochrome P450)	K07414	EC:1.14.14.1	cytochrome P450, putative, expressed	6.31114	6.68694	11.9703	0.688782	2.23271	0.946382	4.02623	2.00943	0.0178602	0.769193	up	yes
MSTRG.28952	LOC_Os06g33360	LOC_Os06g33360.1	GO:0005737(cytoplasm);GO:0005886(plasma membrane);GO:0005524(ATP binding);GO:0006915(apoptosis);GO:0009814(defense response, incompatible interaction);GO:0009626(plant-type hypersensitive response)	NA	NA	NA	RGH1A, putative, expressed	2.34575	2.41966	1.5888	0.61364	0.511092	0.411163	2.07055	1.05002	0.00430924	0.629182	up	yes
MSTRG.29007	LOC_Os06g34560	LOC_Os06g34560.1	GO:0016021(integral to membrane);GO:0008270(zinc ion binding)	NA	NA	NA	zinc finger, C3HC4 type domain containing protein, expressed	3.40893	7.64563	3.99693	0	0.683934	0.216955	4.4844	2.16491	0.0141094	0.769193	up	yes
MSTRG.29026	LOC_Os06g34840	LOC_Os06g34840.1	GO:0008289(lipid binding);GO:0006869(lipid transport)	NA	NA	NA	LTPL5 - Protease inhibitor/seed storage/LTP family protein precursor, putative, expressed	12.1495	10.8323	9.28851	4.82794	1.74403	2.5793	3.12768	1.64509	0.00950116	0.759611	up	yes
MSTRG.29038	LOC_Os06g35160	LOC_Os06g35160.1	GO:0005524(ATP binding);GO:0004674(protein serine/threonine kinase activity);GO:0007165(signal transduction)	NA	K00924	NA	CAMK_KIN1/SNF1/Nim1_like.26 - CAMK includes calcium/calmodulin depedent protein kinases, expressed	6.22196	8.58884	5.67784	1.45074	2.1791	2.79237	2.45068	1.29318	0.00867874	0.742026	up	yes
MSTRG.2905	LOC_Os01g48710	LOC_Os01g48710.1	NA	NA	NA	NA	heavy metal-associated domain containing protein, expressed	49.945	71.9378	77.7544	9.46367	17.1474	4.65885	6.64539	2.73235	0.0166622	0.769193	up	yes
MSTRG.29103	LOC_Os06g36390	LOC_Os06g36390.1;LOC_Os06g36390.2	NA	NA	NA	NA	expressed protein	0.70674	1.11448	0.777771	8.14695	2.55251	8.84375	0.271921	-1.87874	0.0438724	0.769193	down	yes
MSTRG.29106	LOC_Os06g36450	LOC_Os06g36450.1	NA	NA	NA	NA	ferroportin1 domain containing protein, expressed	8.04516	13.0054	11.0151	3.51807	4.52424	5.76608	2.03521	1.02518	0.0159234	0.769193	up	yes
MSTRG.29153	LOC_Os06g37224	LOC_Os06g37224.1	GO:0009707(chloroplast outer membrane);GO:0005783(endoplasmic reticulum);GO:0016021(integral to membrane);GO:0009055(electron carrier activity);GO:0052617(ent-kaur-16-en-19-al oxidase activity);GO:0052616(ent-kaur-16-en-19-ol oxidase activity);GO:0052615(ent-kaurene oxidase activity);GO:0020037(heme binding);GO:0010241(ent-kaurene oxidation to kaurenoic acid);GO:0009740(gibberellic acid mediated …	00904(Diterpenoid biosynthesis)	K04122	EC:1.14.13.78	cytochrome P450, putative, expressed	2.38497	7.4718	7.59364	0.105997	0.180889	1.01392	4.3766	2.12981	0.0242043	0.769193	up	yes
MSTRG.29284	LOC_Os06g39390	LOC_Os06g39390.1	GO:0050643(10-deacetylbaccatin III 10-O-acetyltransferase activity);GO:0042617(paclitaxel biosynthetic process)	00270(Cysteine and methionine metabolism)	K00558	EC:2.1.1.37	transferase family protein, putative, expressed	6.36265	12.6721	7.47124	3.90613	2.79068	2.28261	2.4633	1.30059	0.0243405	0.769193	up	yes
MSTRG.29305	LOC_Os06g39660	LOC_Os06g39660.1	GO:0018658(salicylate 1-monooxygenase activity);GO:0019439(aromatic compound catabolic process)	NA	NA	NA	FAD binding domain containing protein, expressed	3.53283	4.68667	2.51781	0.922441	1.55593	0.850402	2.17628	1.12186	0.0295675	0.769193	up	yes
MSTRG.29314	LOC_Os06g39912	LOC_Os06g39912.1;LOC_Os06g39912.2	NA	NA	NA	NA	expressed protein	36.7508	15.9553	29.8696	19.7125	8.45961	0	5.42492	2.4396	0.0453529	0.769193	up	yes
MSTRG.29325	LOC_Os06g40070	LOC_Os06g40070.1	GO:0005829(cytosol);GO:0005886(plasma membrane);GO:0032440(2-alkenal reductase [NAD(P)] activity);GO:0008270(zinc ion binding);GO:0006979(response to oxidative stress)	NA	K08070	EC:1.3.1.74	NADP-dependent oxidoreductase, putative, expressed	6.18962	16.4963	4.80377	0.365951	0.97194	1.47886	4.66786	2.22276	0.0336758	0.769193	up	yes
MSTRG.29352	LOC_Os06g40440	LOC_Os06g40440.1	GO:0016021(integral to membrane);GO:0005886(plasma membrane);GO:0005524(ATP binding);GO:0004674(protein serine/threonine kinase activity)	NA	NA	NA	expressed protein	80.2622	81.415	45.8459	10.4463	7.62155	10.6662	6.52945	2.70696	0.00433426	0.630401	up	yes
MSTRG.29398	LOC_Os06g41010	LOC_Os06g41010.1;LOC_Os06g41010.4;LOC_Os06g41010.3	GO:0003677(DNA binding);GO:0008270(zinc ion binding);GO:0006950(response to stress)	NA	NA	NA	zinc finger A20 and AN1 domain-containing stress-associated protein, putative, expressed	492.107	645.592	574.362	52.541	316.812	785.541	2.076	1.0538	0.0441226	0.769193	up	yes
MSTRG.29568	LOC_Os06g43430	LOC_Os06g43430.1	NA	00982(Drug metabolism - cytochrome P450)	K07414	EC:1.14.14.1	cytochrome P450, putative, expressed	3.63678	3.57113	4.55098	3.35391	1.39328	0.027038	2.39046	1.25729	0.0182817	0.769193	up	yes
MSTRG.29570	LOC_Os06g43470	LOC_Os06g43440.1;LOC_Os06g43470.1	GO:0009055(electron carrier activity);GO:0020037(heme binding);GO:0004497(monooxygenase activity);GO:0016705(oxidoreductase activity, acting on paired donors, with incorporation or reduction of molecular oxygen)	00982(Drug metabolism - cytochrome P450)	K07414	EC:1.14.14.1	cytochrome P450 71A9, putative, expressed	3.39806	3.89529	3.01261	0.486035	0.97807	1.1777	2.33698	1.22464	0.00270325	0.598514	up	yes
MSTRG.29581	LOC_Os06g43620	LOC_Os06g43620.1	GO:0016021(integral to membrane);GO:0042562(hormone binding);GO:0004872(receptor activity);GO:0019395(fatty acid oxidation);GO:0009755(hormone-mediated signaling pathway)	04920(Adipocytokine signaling pathway)	K07297	NA	haemolysin-III, putative, expressed	6.61797	9.37182	9.29746	3.14585	4.01873	3.51621	2.03868	1.02763	0.0110328	0.769193	up	yes
MSTRG.29635	LOC_Os06g44180	LOC_Os06g44180.1	GO:0050662(coenzyme binding);GO:0045552(dihydrokaempferol 4-reductase activity);GO:0009813(flavonoid biosynthetic process)	NA	NA	NA	NAD dependent epimerase/dehydratase family protein, putative, expressed	17.9069	27.156	25.0788	4.741	12.4682	6.5215	2.82527	1.49839	0.0411178	0.769193	up	yes
MSTRG.2969	LOC_Os01g49310	LOC_Os01g49310.2;LOC_Os01g49310.1	NA	NA	NA	NA	expressed protein	7.83741	6.3145	8.47378	17.4269	12.6931	39.4166	0.376292	-1.41008	0.0442669	0.769193	down	yes
MSTRG.29705	LOC_Os06g45340	LOC_Os06g45340.2;LOC_Os06g45340.1	GO:0016021(integral to membrane);GO:0005886(plasma membrane);GO:0005524(ATP binding);GO:0004674(protein serine/threonine kinase activity);GO:0004872(receptor activity);GO:0009543(chloroplast thylakoid lumen);GO:0003755(peptidyl-prolyl cis-trans isomerase activity);GO:0005515(protein binding);GO:0006457(protein folding)	NA	K01802	EC:5.2.1.8	peptidyl-prolyl cis-trans isomerase, FKBP-type, putative, expressed	2.0516	2.50292	0.964174	0.826996	0.0648657	0.0844525	2.22954	1.15675	0.0244942	0.769193	up	yes
MSTRG.29889	LOC_Os06g47650	LOC_Os06g47650.1	GO:0016021(integral to membrane);GO:0005886(plasma membrane);GO:0005524(ATP binding);GO:0001653(peptide receptor activity);GO:0004674(protein serine/threonine kinase activity);GO:0004888(transmembrane signaling receptor activity);GO:0009611(response to wounding)	NA	K00924	NA	phytosulfokine receptor precursor, putative, expressed	0	0	0.797757	0	7.67827	15.7552	0.197626	-2.33916	0.00572833	0.705293	down	yes
MSTRG.29976	LOC_Os06g48810	LOC_Os06g48810.1	GO:0016021(integral to membrane);GO:0008324(cation transmembrane transporter activity);GO:0006813(potassium ion transport);GO:0006814(sodium ion transport)	NA	NA	NA	OsHKT2;1 - Na+ transporter, expressed	2.20492	1.42643	1.70089	0.081335	0.129946	0.100833	2.49854	1.32108	0.00237724	0.590921	up	yes
MSTRG.30011	LOC_Os06g49190	LOC_Os06g49190.1	GO:0008289(lipid binding);GO:0006869(lipid transport)	NA	NA	NA	LTPL154 - Protease inhibitor/seed storage/LTP family protein precursor, expressed	1.51704	2.13771	0.680446	0	0	0	2.38213	1.25225	0.0252165	0.769193	up	yes
MSTRG.30082	LOC_Os06g49880	LOC_Os06g49880.1;LOC_Os06g49880.2	GO:0005634(nucleus);GO:0005515(protein binding);GO:0008270(zinc ion binding);GO:0009640(photomorphogenesis);GO:0080167(response to karrikin);GO:0009651(response to salt stress)	NA	NA	NA	B-box zinc finger family protein, putative, expressed	42.8281	60.6664	30.4478	13.9616	17.3343	17.4319	2.54784	1.34927	0.0289028	0.769193	up	yes
MSTRG.30118	LOC_Os06g50230	LOC_Os06g50230.1	GO:0005737(cytoplasm);GO:0005524(ATP binding);GO:0031072(heat shock protein binding);GO:0046872(metal ion binding);GO:0051082(unfolded protein binding);GO:0006260(DNA replication);GO:0006457(protein folding);GO:0009408(response to heat)	NA	K09503	NA	expressed protein	0	0	3.0201	6.87078	4.74909	16.8454	0.161319	-2.63201	0.0474659	0.769193	down	yes
MSTRG.30119	LOC_Os06g50240	LOC_Os06g50240.1	GO:0005576(extracellular region);GO:0006952(defense response)	NA	NA	NA	thaumatin, putative, expressed	2.46078	2.95066	3.765	0.227001	0.990785	0.151948	2.84414	1.50799	0.0192703	0.769193	up	yes
MSTRG.30183	LOC_Os06g51190	LOC_Os06g51190.1	NA	NA	NA	NA	lysine ketoglutarate reductase trans-splicing related 1, putative, expressed	2.52744	3.19073	4.44914	0.126391	1.25276	0	3.23164	1.69227	0.0396749	0.769193	up	yes
MSTRG.30234	LOC_Os06g51390	LOC_Os06g51390.1;LOC_Os06g51390.2	NA	NA	NA	NA	expressed protein	29.1543	50.724	42.2741	14.256	23.2019	13.4161	2.33008	1.22038	0.049481	0.769193	up	yes
MSTRG.30260	LOC_Os07g01100	LOC_Os07g01090.1;LOC_Os07g01090.2;LOC_Os07g01100.1;LOC_Os07g01100.2	GO:0016021(integral to membrane);GO:0005886(plasma membrane);GO:0005524(ATP binding);GO:0004674(protein serine/threonine kinase activity);GO:0004872(receptor activity)	03420(Nucleotide excision repair)	K00924	NA	legume lectins beta domain containing protein, putative, expressed	14.9673	14.1816	13.5272	11.4725	5.30198	1.76182	2.73978	1.45406	0.0019106	0.560088	up	yes
MSTRG.30444	LOC_Os07g03458	LOC_Os07g03458.1	GO:0005576(extracellular region);GO:0006952(defense response);GO:0009607(response to biotic stimulus)	NA	NA	NA	SCP-like extracellular protein, expressed	0	0	4.39469	0	15.204	38.8439	0.163419	-2.61336	0.0320899	0.769193	down	yes
MSTRG.30472	LOC_Os07g03910	LOC_Os07g03910.1	GO:0016021(integral to membrane);GO:0022891(substrate-specific transmembrane transporter activity);GO:0015293(symporter activity);GO:0008643(carbohydrate transport)	NA	NA	NA	transporter, major facilitator superfamily domain containing protein, expressed	3.90388	4.93809	4.85206	1.02845	1.80206	2.27077	2.03826	1.02734	0.0015882	0.525714	up	yes
MSTRG.30526	LOC_Os07g04950	LOC_Os07g04930.1;LOC_Os07g04950.1	GO:0016021(integral to membrane);GO:0005886(plasma membrane);GO:0005524(ATP binding);GO:0004674(protein serine/threonine kinase activity);GO:0004872(receptor activity)	NA	NA	NA	retrotransposon protein, putative, unclassified, expressed	20.9625	22.9038	52.7809	10.8672	8.82856	2.55528	4.32156	2.11155	0.0464568	0.769193	up	yes
MSTRG.30527	LOC_Os07g04940	LOC_Os07g04940.1	GO:0016021(integral to membrane);GO:0005886(plasma membrane);GO:0005524(ATP binding);GO:0004674(protein serine/threonine kinase activity);GO:0004872(receptor activity)	NA	NA	NA	uncharacterized PE-PGRS family protein PE_PGRS54 precursor, putative, expressed	21.0308	44.6323	52.7832	3.22577	4.99744	5.30295	6.94482	2.79594	0.00758965	0.742026	up	yes
MSTRG.3053	LOC_Os01g50460	LOC_Os01g50460.1	GO:0005887(integral to plasma membrane);GO:0051119(sugar transmembrane transporter activity)	NA	NA	NA	nodulin MtN3 family protein, putative, expressed	1.07495	2.71614	1.67763	0.228335	0.278279	0.034948	2.3527	1.23432	0.0244182	0.769193	up	yes
MSTRG.3055	LOC_Os01g50480	LOC_Os01g50480.1	GO:0005737(cytoplasm);GO:0005634(nucleus);GO:0030795(jasmonate O-methyltransferase activity);GO:0031408(oxylipin biosynthetic process)	00592(alpha-Linolenic acid metabolism)	K08241	EC:2.1.1.141	SAM dependent carboxyl methyltransferase, putative, expressed	6.744	18.852	8.9845	0	2.24449	0	7.76729	2.95741	0.0351279	0.769193	up	yes
MSTRG.30553	LOC_Os07g05380	LOC_Os07g05380.1	NA	NA	NA	NA	ATPase BadF/BadG/BcrA/BcrD type, putative, expressed	5.85766	8.49292	8.40526	1.98325	2.06486	2.64809	2.60537	1.38149	0.00419785	0.625478	up	yes
MSTRG.30557	LOC_Os07g05570	LOC_Os07g05570.1;LOC_Os07g05570.2	NA	NA	NA	NA	ERD4 protein, putative, expressed	22.2816	17.661	27.6597	11.1357	7.64458	7.54137	2.4466	1.29078	0.0136751	0.769193	up	yes
MSTRG.30562	LOC_Os07g05620	LOC_Os07g05620.1;LOC_Os07g05620.2	GO:0005524(ATP binding);GO:0004674(protein serine/threonine kinase activity);GO:0007165(signal transduction)	NA	K00924	NA	CAMK_KIN1/SNF1/Nim1_like.28 - CAMK includes calcium/calmodulin depedent protein kinases, expressed	65.1132	67.1039	101.641	16.0484	43.0663	53.2902	2.10031	1.0706	0.0136189	0.769193	up	yes
MSTRG.30578	LOC_Os07g05880	LOC_Os07g05880.1;LOC_Os07g05880.2	NA	NA	NA	NA	OsFBK18 - F-box domain and kelch repeat containing protein, expressed	27.5898	26.7856	34.0444	4.60781	16.84	13.4284	2.53906	1.34429	0.0314371	0.769193	up	yes
MSTRG.3059	LOC_Os01g50490	LOC_Os01g50490.1	NA	00361(gamma-Hexachlorocyclohexane degradation);00626(Naphthalene and anthracene degradation);00903(Limonene and pinene degradation);00945(Stilbenoid, diarylheptanoid and gingerol biosynthesis)	K00517	NA	cytochrome P450, putative, expressed	9.58914	25.0547	12.4381	0.163838	2.57246	0.0535585	9.47827	3.24462	0.0265484	0.769193	up	yes
MSTRG.30591	LOC_Os07g06470	LOC_Os07g06470.1;LOC_Os07g06470.2	GO:0016602(CCAAT-binding factor complex);GO:0003677(DNA binding);GO:0003700(sequence-specific DNA binding transcription factor activity)	04612(Antigen processing and presentation)	K08064	NA	nuclear transcription factor Y subunit, putative, expressed	6.18329	6.66866	3.86455	2.32119	1.77351	1.49408	2.31416	1.21049	0.00984969	0.765431	up	yes
MSTRG.3063	LOC_Os01g50580	LOC_Os01g50580.1	NA	00361(gamma-Hexachlorocyclohexane degradation);00626(Naphthalene and anthracene degradation);00903(Limonene and pinene degradation);00945(Stilbenoid, diarylheptanoid and gingerol biosynthesis)	K00517	NA	cytochrome P450, putative, expressed	2.14027	4.02131	4.56886	0	0.419331	0	3.94867	1.98137	0.0109416	0.769193	up	yes
MSTRG.30631	LOC_Os07g06860	LOC_Os07g06860.1	GO:0004091(carboxylesterase activity);GO:0080030(methyl indole-3-acetate esterase activity);GO:0080032(methyl jasmonate esterase activity);GO:0080031(methyl salicylate esterase activity)	00270(Cysteine and methionine metabolism)	K00558	EC:2.1.1.37	gibberellin receptor GID1L2, putative, expressed	9.11019	17.0792	3.16118	1.95463	0	0	6.84005	2.77401	0.0251327	0.769193	up	yes
MSTRG.3064	LOC_Os01g50590	LOC_Os01g50590.1	NA	00361(gamma-Hexachlorocyclohexane degradation);00626(Naphthalene and anthracene degradation);00903(Limonene and pinene degradation);00945(Stilbenoid, diarylheptanoid and gingerol biosynthesis)	K00517	NA	cytochrome P450, putative, expressed	5.74217	16.9775	7.77661	0.29253	2.44846	2.10938	4.05806	2.02079	0.0399156	0.769193	up	yes
MSTRG.3065	LOC_Os01g50610	LOC_Os01g50610.1;LOC_Os01g50610.2	GO:0005737(cytoplasm);GO:0005634(nucleus);GO:0030795(jasmonate O-methyltransferase activity);GO:0031408(oxylipin biosynthetic process);GO:0009694(jasmonic acid metabolic process);GO:0009611(response to wounding)	00592(alpha-Linolenic acid metabolism)	K08241	EC:2.1.1.141	SAM dependent carboxyl methyltransferase, putative, expressed	12.3877	26.0409	12.4635	3.78893	5.24615	2.17435	3.80283	1.92707	0.0257257	0.769193	up	yes
MSTRG.3069	LOC_Os01g50720	LOC_Os01g50720.1	GO:0005634(nucleus);GO:0003677(DNA binding);GO:0006355(regulation of transcription, DNA-dependent);GO:0006351(transcription, DNA-dependent)	NA	K09422	NA	MYB family transcription factor, putative, expressed	2.93011	2.85432	3.42568	0.386769	0.958335	0.146238	2.80045	1.48566	0.011272	0.769193	up	yes
MSTRG.3071	LOC_Os01g50750	LOC_Os01g50750.1	GO:0016021(integral to membrane);GO:0016874(ligase activity);GO:0008270(zinc ion binding)	NA	NA	NA	zinc finger, C3HC4 type domain containing protein, expressed	2.79067	2.67785	3.39103	0.279121	1.38964	0.677706	2.24445	1.16636	0.0229325	0.769193	up	yes
MSTRG.30711	LOC_Os07g07860	LOC_Os07g07860.1	GO:0046658(anchored to plasma membrane);GO:0008289(lipid binding);GO:0006869(lipid transport)	NA	NA	NA	LTPL76 - Protease inhibitor/seed storage/LTP family protein precursor, expressed	17.6928	30.7539	34.7978	0	4.59746	0	15.4072	3.94553	0.0298394	0.769193	up	yes
MSTRG.30823	LOC_Os07g09520	LOC_Os07g09520.1	GO:0046658(anchored to plasma membrane);GO:0016901(oxidoreductase activity, acting on the CH-OH group of donors, quinone or similar compound as acceptor);GO:0048038(quinone binding);GO:0005975(carbohydrate metabolic process)	NA	NA	NA	expressed protein	13.7128	29.4943	30.0941	2.38677	8.53872	5.2003	3.96046	1.98567	0.0347864	0.769193	up	yes
MSTRG.30866	LOC_Os07g10230	LOC_Os07g10220.1;LOC_Os07g10230.1	NA	00942(Anthocyanin biosynthesis)	K12338	EC:2.4.1.-	glucosyltransferase, putative, expressed	2.49744	3.84463	1.05791	0	0.105262	0.165554	3.00291	1.58636	0.0333331	0.769193	up	yes
MSTRG.3089	LOC_Os01g50910	LOC_Os01g50910.1;LOC_Os01g50910.2	NA	NA	NA	NA	late embryogenesis abundant protein, group 3, putative, expressed	15.708	5.85918	4.30885	1.50392	1.0136	0	5.22835	2.38636	0.0214379	0.769193	up	yes
MSTRG.30908	LOC_Os07g10840	LOC_Os07g10840.1	GO:0009506(plasmodesma);GO:0047274(galactinol-sucrose galactosyltransferase activity);GO:0034484(raffinose catabolic process);GO:0080167(response to karrikin);GO:0006979(response to oxidative stress)	00052(Galactose metabolism)	K06611	EC:2.4.1.67	uncharacterized glycosyltransferase, putative, expressed	42.5099	101.298	33.5278	2.85266	6.46451	15.9572	6.34769	2.66623	0.0261387	0.769193	up	yes
MSTRG.31097	LOC_Os07g15370	LOC_Os07g15370.2;LOC_Os07g15370.1	GO:0016021(integral to membrane);GO:0005215(transporter activity);GO:0006811(ion transport);GO:0055072(iron ion homeostasis)	NA	K03322	NA	metal transporter Nramp6, putative, expressed	227.041	514.396	331.564	14.3724	95.278	67.2192	6.71073	2.74647	0.0288613	0.769193	up	yes
MSTRG.31311	LOC_Os07g22930	LOC_Os07g22930.4;LOC_Os07g22930.2	GO:0009501(amyloplast);GO:0009507(chloroplast);GO:0033840(NDP-glucose-starch glucosyltransferase activity);GO:0009011(starch synthase activity);GO:0019252(starch biosynthetic process)	00500(Starch and sucrose metabolism);04910(Insulin signaling pathway)	K00693	EC:2.4.1.11	starch synthase, putative, expressed	21.8617	33.8582	14.8699	1.79697	5.86378	0.403018	8.11265	3.02017	0.0315779	0.769193	up	yes
MSTRG.31335	LOC_Os07g23410	LOC_Os07g23410.1;LOC_Os07g23410.2	GO:0005789(endoplasmic reticulum membrane);GO:0016021(integral to membrane);GO:0016717(oxidoreductase activity, acting on paired donors, with oxidation of a pair of donors resulting in the reduction of molecular oxygen to two molecules of water);GO:0006633(fatty acid biosynthetic process)	01040(Biosynthesis of unsaturated fatty acids)	K10256	EC:1.14.19.-	fatty acid desaturase, putative, expressed	11.6666	9.40984	11.5578	1.91336	2.27273	3.03517	3.44309	1.7837	0.000458647	0.398167	up	yes
MSTRG.31454	LOC_Os07g26110	LOC_Os07g26110.1	GO:0016021(integral to membrane);GO:0005886(plasma membrane)	NA	NA	NA	membrane associated DUF588 domain containing protein, putative, expressed	17.7942	23.4139	26.6526	2.91056	12.8829	16.441	2.18517	1.12775	0.0236251	0.769193	up	yes
MSTRG.31620	LOC_Os07g29330	LOC_Os07g29330.1;LOC_Os07g29330.2;LOC_Os07g29330.3;LOC_Os07g29330.4;LOC_Os07g29330.5	GO:0005524(ATP binding);GO:0004674(protein serine/threonine kinase activity);GO:0010119(regulation of stomatal movement);GO:0016021(integral to membrane);GO:0016849(phosphorus-oxygen lyase activity);GO:0004872(receptor activity);GO:0009190(cyclic nucleotide biosynthetic process);GO:0035556(intracellular signal transduction);GO:0005789(endoplasmic reticulum membrane);GO:0005515(protein binding);GO…	04010(MAPK signaling pathway);04310(Wnt signaling pathway);04520(Adherens junction);04620(Toll-like receptor signaling pathway);04621(NOD-like receptor signaling pathway);04622(RIG-I-like receptor signaling pathway);04660(T cell receptor signaling pathway);05140(Leishmaniasis);04530(Tight junction)	NA	NA	serine/threonine-protein kinase CTR1, putative, expressed	5.61572	4.14098	8.14596	12.4749	13.2252	12.9494	0.484647	-1.04499	0.0312222	0.769193	down	yes
MSTRG.31654	LOC_Os07g30090	LOC_Os07g30090.2	GO:0005622(intracellular);GO:0003779(actin binding)	04360(Axon guidance);04666(Fc gamma R-mediated phagocytosis);04810(Regulation of actin cytoskeleton)	K05765	NA	actin-depolymerizing factor, putative, expressed	1.27252	4.0847	8.10385	0	0	0	4.65947	2.22016	0.0440432	0.769193	up	yes
MSTRG.31732	LOC_Os07g31610	LOC_Os07g31610.1	GO:0005576(extracellular region);GO:0020037(heme binding);GO:0004601(peroxidase activity);GO:0042744(hydrogen peroxide catabolic process)	00360(Phenylalanine metabolism);00680(Methane metabolism);00940(Phenylpropanoid biosynthesis)	K00430	EC:1.11.1.7	peroxidase precursor, putative, expressed	2.22411	7.94091	10.2718	0	0.248864	0	6.31301	2.65833	0.0261191	0.769193	up	yes
MSTRG.31831	LOC_Os07g33480	LOC_Os07g33480.1;LOC_Os07g33480.2;LOC_Os07g33480.4	GO:0016021(integral to membrane);GO:0009055(electron carrier activity);GO:0020037(heme binding);GO:0004497(monooxygenase activity);GO:0016705(oxidoreductase activity, acting on paired donors, with incorporation or reduction of molecular oxygen);GO:0050604(taxadiene 5-alpha-hydroxylase activity);GO:0042617(paclitaxel biosynthetic process)	00830(Retinol metabolism)	K07437	NA	cytochrome P450 domain containing protein, expressed	7.42914	7.77873	9.2505	3.68608	2.55145	3.77576	2.11686	1.08192	0.0103885	0.765431	up	yes
MSTRG.31836	LOC_Os07g33620	LOC_Os07g33620.1	GO:0016021(integral to membrane);GO:0009055(electron carrier activity);GO:0020037(heme binding);GO:0004497(monooxygenase activity);GO:0050604(taxadiene 5-alpha-hydroxylase activity);GO:0042617(paclitaxel biosynthetic process)	NA	K09588	EC:1.14.-.-	cytochrome P450 domain containing protein, expressed	4.79905	10.4247	5.69643	0.757854	1.78589	1.48501	3.25823	1.70409	0.0212781	0.769193	up	yes
MSTRG.31869	LOC_Os07g34020	LOC_Os07g34020.1;LOC_Os07g34020.2	NA	NA	NA	NA	expressed protein	13.5298	11.098	12.9747	4.85306	2.19308	2.27911	3.53011	1.81971	0.0027111	0.598514	up	yes
MSTRG.31872	LOC_Os07g33910	LOC_Os07g33910.2	GO:0031969(chloroplast membrane);GO:0016021(integral to membrane);GO:0005774(vacuolar membrane);GO:0015152(glucose-6-phosphate transmembrane transporter activity);GO:0005315(inorganic phosphate transmembrane transporter activity);GO:0015120(phosphoglycerate transmembrane transporter activity);GO:0071917(triose-phosphate transmembrane transporter activity);GO:0015714(phosphoenolpyruvate transport)…	NA	NA	NA	transporter family protein, putative, expressed	9.77447	19.5565	10.2021	4.48836	2.68932	4.28121	2.8704	1.52125	0.0329327	0.769193	up	yes
MSTRG.31873	LOC_Os07g34006	LOC_Os07g33988.1;LOC_Os07g33954.1;LOC_Os07g34006.1	GO:0031969(chloroplast membrane);GO:0016021(integral to membrane);GO:0005774(vacuolar membrane);GO:0015152(glucose-6-phosphate transmembrane transporter activity);GO:0005315(inorganic phosphate transmembrane transporter activity);GO:0015120(phosphoglycerate transmembrane transporter activity);GO:0071917(triose-phosphate transmembrane transporter activity);GO:0015714(phosphoenolpyruvate transport)…	NA	NA	NA	transporter family protein, putative, expressed	6.65622	13.3098	6.17297	2.84409	2.58563	2.194	2.64911	1.40551	0.0295788	0.769193	up	yes
MSTRG.31878	LOC_Os07g34070	LOC_Os07g34070.1	NA	NA	NA	NA	auxin-induced protein 5NG4, putative, expressed	4.62249	4.72941	4.71702	12.6087	10.6238	12.2822	0.444993	-1.16815	0.000724024	0.448847	down	yes
MSTRG.31882	LOC_Os07g34260	LOC_Os07g34260.1	GO:0042802(identical protein binding);GO:0016747(transferase activity, transferring acyl groups other than amino-acyl groups);GO:0009813(flavonoid biosynthetic process)	00941(Flavonoid biosynthesis);04712(Circadian rhythm - plant)	K00660	EC:2.3.1.74	chalcone and stilbene synthases, putative, expressed	0	0	0.028435	3.89239	2.9945	7.49842	0.178721	-2.48422	0.00323557	0.618636	down	yes
MSTRG.31892	LOC_Os07g34570	LOC_Os07g34570.2;LOC_Os07g34570.1	NA	NA	K03146	NA	FAD dependent oxidoreductase domain containing protein, expressed	413.619	1249.63	799.14	98.6109	166.346	140.725	5.47682	2.45334	0.0219152	0.769193	up	yes
MSTRG.3197	LOC_Os01g52410	LOC_Os01g52410.1	GO:0005634(nucleus);GO:0003677(DNA binding);GO:0005515(protein binding);GO:0009785(blue light signaling pathway);GO:0007275(multicellular organismal development);GO:0006355(regulation of transcription, DNA-dependent);GO:0009737(response to abscisic acid stimulus);GO:0009739(response to gibberellin stimulus);GO:0009753(response to jasmonic acid stimulus);GO:0009751(response to salicylic acid stimu…	NA	K09422	NA	myb-like DNA-binding domain containing protein, putative, expressed	3.96219	4.21671	8.31814	0.93183	0.402101	1.48863	3.2337	1.69319	0.0245874	0.769193	up	yes
MSTRG.31988	LOC_Os07g35660	LOC_Os07g35660.1	GO:0016021(integral to membrane);GO:0005886(plasma membrane);GO:0005524(ATP binding);GO:0005515(protein binding);GO:0004674(protein serine/threonine kinase activity);GO:0004872(receptor activity)	NA	K00924	NA	TKL_IRAK_DUF26-lc.21 - DUF26 kinases have homology to DUF26 containing loci, expressed	1.62737	2.73508	2.24773	0	0.749312	0.835501	2.07834	1.05543	0.014862	0.769193	up	yes
MSTRG.32013	LOC_Os07g36080	LOC_Os07g36080.1;LOC_Os07g36080.2	GO:0009535(chloroplast thylakoid membrane);GO:0019898(extrinsic to membrane);GO:0009654(oxygen evolving complex);GO:0005509(calcium ion binding);GO:0015979(photosynthesis)	00195(Photosynthesis)	K08901	NA	oxygen evolving enhancer protein 3 domain containing protein, expressed	0.751881	1.03547	0.801203	2.96345	2.54389	2.8009	0.495134	-1.01411	0.00152572	0.519788	down	yes
MSTRG.32104	LOC_Os07g37210	LOC_Os07g37210.1	GO:0005634(nucleus);GO:0003677(DNA binding);GO:0006355(regulation of transcription, DNA-dependent)	NA	K09422	NA	MYB family transcription factor, putative, expressed	0.889558	1.20675	2.02907	0	0.141738	0	2.21578	1.14781	0.0170805	0.769193	up	yes
MSTRG.32275	LOC_Os07g39350	LOC_Os07g39350.1	GO:0016021(integral to membrane);GO:0005886(plasma membrane);GO:0015591(D-ribose transmembrane transporter activity);GO:0015148(D-xylose transmembrane transporter activity);GO:0005354(galactose transmembrane transporter activity);GO:0005355(glucose transmembrane transporter activity);GO:0015168(glycerol transmembrane transporter activity);GO:0015575(mannitol transmembrane transporter activity);GO…	NA	NA	NA	transporter family protein, putative, expressed	44.6803	74.8189	59.0775	13.5886	25.6874	33.0808	2.39119	1.25773	0.0163991	0.769193	up	yes
MSTRG.323	LOC_Os01g04590	LOC_Os01g04590.1	NA	NA	NA	NA	expressed protein	3.75381	5.57253	3.65494	1.55058	1.19318	0.116247	2.98387	1.57718	0.00715414	0.738594	up	yes
MSTRG.32348	LOC_Os07g40220	LOC_Os07g40220.2;LOC_Os07g40220.1	NA	NA	NA	NA	expressed protein	5.34403	6.63592	6.25426	0.295821	2.06621	0	4.49438	2.16812	0.0317218	0.769193	up	yes
MSTRG.32369	LOC_Os07g40450	LOC_Os07g40450.1;LOC_Os07g40450.2	GO:0016021(integral to membrane);GO:0005886(plasma membrane);GO:0005524(ATP binding);GO:0004674(protein serine/threonine kinase activity)	NA	NA	NA	expressed protein	0	0.536607	0	5.71807	3.11366	3.12343	0.244927	-2.02958	0.00409413	0.619908	down	yes
MSTRG.32405	LOC_Os07g40910	LOC_Os07g40910.1	GO:0016021(integral to membrane);GO:0005886(plasma membrane);GO:0005524(ATP binding);GO:0004674(protein serine/threonine kinase activity);GO:0046777(protein autophosphorylation)	00270(Cysteine and methionine metabolism)	K00558	EC:2.1.1.37	expressed protein	27.0816	65.4319	44.0119	11.015	15.3726	3.73696	4.6841	2.22777	0.0393857	0.769193	up	yes
MSTRG.32474	LOC_Os07g41720	LOC_Os07g41720.1;LOC_Os07g41720.2	GO:0016602(CCAAT-binding factor complex);GO:0003677(DNA binding);GO:0003700(sequence-specific DNA binding transcription factor activity)	04612(Antigen processing and presentation)	K08064	NA	nuclear transcription factor Y subunit, putative, expressed	22.4584	26.6365	20.6611	11.7478	7.81204	11.0828	2.19217	1.13236	0.0142763	0.769193	up	yes
MSTRG.32537	LOC_Os07g42626	LOC_Os07g42626.1;LOC_Os07g42626.3;LOC_Os07g42626.2	GO:0005829(cytosol);GO:0016021(integral to membrane);GO:0005634(nucleus);GO:0005886(plasma membrane);GO:0005524(ATP binding);GO:0004672(protein kinase activity);GO:0004872(receptor activity)	NA	K00924	NA	STRUBBELIG-RECEPTOR FAMILY 6 precursor, putative, expressed	13.8555	13.2366	13.0528	3.05588	5.73895	3.32272	2.916	1.54399	0.0100773	0.765431	up	yes
MSTRG.32571	LOC_Os07g43020	LOC_Os07g43020.1	GO:0005829(cytosol);GO:0035265(organ growth);GO:0051726(regulation of cell cycle);GO:0042127(regulation of cell proliferation)	NA	NA	NA	TRM112, putative, expressed	0	0	0	0	26.6607	20.4632	0.100688	-3.31204	0.0394438	0.769193	down	yes
MSTRG.3262	LOC_Os01g53040	LOC_Os01g53040.1	GO:0005634(nucleus);GO:0043565(sequence-specific DNA binding);GO:0003700(sequence-specific DNA binding transcription factor activity)	NA	NA	NA	WRKY14, expressed	14.5564	23.3341	21.5709	2.28186	6.82936	6.35256	3.40192	1.76635	0.0109043	0.769193	up	yes
MSTRG.32681	LOC_Os07g44480	LOC_Os07g44480.1	GO:0005576(extracellular region);GO:0020037(heme binding);GO:0004601(peroxidase activity);GO:0042744(hydrogen peroxide catabolic process)	00360(Phenylalanine metabolism);00680(Methane metabolism);00940(Phenylpropanoid biosynthesis)	K00430	EC:1.11.1.7	peroxidase, putative, expressed	3.68017	20.8851	12.1164	0.230573	1.06003	0.050527	7.96796	2.99421	0.0367397	0.769193	up	yes
MSTRG.32684	LOC_Os07g44499	LOC_Os07g44499.1	GO:0005576(extracellular region);GO:0020037(heme binding);GO:0004601(peroxidase activity);GO:0042744(hydrogen peroxide catabolic process)	00360(Phenylalanine metabolism);00680(Methane metabolism);00940(Phenylpropanoid biosynthesis)	K00430	EC:1.11.1.7	peroxidase, putative, expressed	1.79402	0.783991	3.40977	0	0.112494	0	2.6809	1.42272	0.0466246	0.769193	up	yes
MSTRG.32688	LOC_Os07g44590	LOC_Os07g44590.1	GO:0005576(extracellular region);GO:0020037(heme binding);GO:0004601(peroxidase activity);GO:0042744(hydrogen peroxide catabolic process)	00360(Phenylalanine metabolism);00680(Methane metabolism);00940(Phenylpropanoid biosynthesis)	K00430	EC:1.11.1.7	peroxidase precursor, putative, expressed	10.9326	11.3607	16.8294	0.838559	4.40661	0	6.55725	2.71309	0.0469549	0.769193	up	yes
MSTRG.3271	LOC_Os01g53160	LOC_Os01g53160.1	NA	NA	NA	NA	DUF623 domain containing protein, expressed	2.36032	2.183	3.97529	1.03777	0.761759	0.170724	2.38539	1.25423	0.024306	0.769193	up	yes
MSTRG.32722	LOC_Os07g44930	LOC_Os07g44920.1;LOC_Os07g44930.1	GO:0006952(defense response);GO:0009607(response to biotic stimulus)	NA	NA	NA	dirigent, putative, expressed	5.08392	15.45	4.61083	0.455506	1.68074	0.537832	4.5438	2.1839	0.0461494	0.769193	up	yes
MSTRG.32752	LOC_Os07g45290	LOC_Os07g45290.1	GO:0016021(integral to membrane);GO:0009055(electron carrier activity);GO:0020037(heme binding);GO:0016705(oxidoreductase activity, acting on paired donors, with incorporation or reduction of molecular oxygen)	00908(Zeatin biosynthesis)	K10717	NA	cytochrome P450 72A1, putative, expressed	4.25438	7.79408	5.50436	0.593847	2.00306	4.17138	2.16144	1.11199	0.0272827	0.769193	up	yes
MSTRG.32790	LOC_Os07g45570	LOC_Os07g45570.1	NA	NA	NA	NA	expressed protein	9.86816	7.35238	11.679	1.83708	1.33726	2.8636	3.49187	1.804	0.00714725	0.738594	up	yes
MSTRG.32884	LOC_Os07g46852	LOC_Os07g46852.4;LOC_Os07g46852.3;LOC_Os07g46852.1;LOC_Os07g46852.2	GO:0005488(binding);GO:0016491(oxidoreductase activity)	00906(Carotenoid biosynthesis)	K09841	EC:1.1.1.288	sex determination protein tasselseed-2, putative, expressed	4.09402	17.1767	11.2828	0.166519	1.53237	0.762894	5.85446	2.54954	0.0339091	0.769193	up	yes
MSTRG.32911	LOC_Os07g47210	LOC_Os07g47210.1;LOC_Os07g47210.2	GO:0005576(extracellular region);GO:0016788(hydrolase activity, acting on ester bonds);GO:0016042(lipid catabolic process)	NA	NA	NA	GDSL-like lipase/acylhydrolase, putative, expressed	17.5576	31.9662	30.6751	1.92318	9.39955	2.52583	5.55213	2.47304	0.0401947	0.769193	up	yes
MSTRG.32913	LOC_Os07g47230	LOC_Os07g47230.1	GO:0016021(integral to membrane);GO:0005524(ATP binding);GO:0004674(protein serine/threonine kinase activity);GO:0004872(receptor activity)	NA	K00924	NA	TKL_IRAK_DUF26-lh.10 - DUF26 kinases have homology to DUF26 containing loci, expressed	1.89803	1.78415	4.46599	0.099933	0.38062	0.753622	2.46795	1.30331	0.0254217	0.769193	up	yes
MSTRG.32926	LOC_Os07g47400	LOC_Os07g47400.1	GO:0016021(integral to membrane);GO:0005886(plasma membrane);GO:0005524(ATP binding);GO:0004674(protein serine/threonine kinase activity);GO:0004872(receptor activity)	00270(Cysteine and methionine metabolism)	K00558	EC:2.1.1.37	SRC2 protein, putative, expressed	0	0	0	36.4468	18.3703	42.418	0.031518	-4.98768	0.00122063	0.504097	down	yes
MSTRG.32929	LOC_Os07g47370	LOC_Os07g47370.1	GO:0005739(mitochondrion);GO:0005488(binding)	00270(Cysteine and methionine metabolism)	K00558	EC:2.1.1.37	pentatricopeptide, putative, expressed	1.06315	1.50503	1.31775	0	0.452343	0	2.01644	1.01181	0.0212159	0.769193	up	yes
MSTRG.3293	LOC_Os01g53420	LOC_Os01g53420.1	GO:0016758(transferase activity, transferring hexosyl groups)	NA	K08237	EC:2.4.1.218	anthocyanidin 5,3-O-glucosyltransferase, putative, expressed	5.52601	11.6589	5.41838	0.22778	1.85477	0	5.38391	2.42865	0.0331255	0.769193	up	yes
MSTRG.32962	LOC_Os07g47830	LOC_Os07g47830.1	GO:0005618(cell wall);GO:0005576(extracellular region);GO:0045330(aspartyl esterase activity);GO:0004857(enzyme inhibitor activity);GO:0030599(pectinesterase activity);GO:0042545(cell wall modification);GO:0007047(cellular cell wall organization)	00040(Pentose and glucuronate interconversions);00500(Starch and sucrose metabolism)	K01051	EC:3.1.1.11	pectinesterase, putative, expressed	2.89688	1.13906	1.69709	0.493536	0.533121	0	2.18771	1.12942	0.0380386	0.769193	up	yes
MSTRG.33034	LOC_Os07g48596	LOC_Os07g48596.1	GO:0005634(nucleus);GO:0003677(DNA binding);GO:0010088(phloem development);GO:0006355(regulation of transcription, DNA-dependent);GO:0006351(transcription, DNA-dependent);GO:0010089(xylem development)	NA	NA	NA	Myb transcription factor, putative, expressed	12.3288	16.8284	9.61984	7.54605	5.78616	2.4537	2.44753	1.29133	0.0132579	0.769193	up	yes
MSTRG.33054	LOC_Os07g48830	LOC_Os07g48830.1;LOC_Os07g48830.2	NA	NA	NA	NA	glycosyl transferase 8 domain containing protein, putative, expressed	1.65428	2.40926	1.09164	0.073507	0.163041	0.121705	2.38603	1.25461	0.0134047	0.769193	up	yes
MSTRG.33135	LOC_Os08g01150	LOC_Os08g01150.1	GO:0016021(integral to membrane);GO:0005886(plasma membrane);GO:0005524(ATP binding);GO:0004674(protein serine/threonine kinase activity);GO:0005199(structural constituent of cell wall)	NA	NA	NA	DTA2, putative, expressed	14.947	28.5896	13.7162	5.24921	4.76802	4.94244	3.21097	1.68301	0.0192977	0.769193	up	yes
MSTRG.33190	LOC_Os08g01830	LOC_Os08g01830.1	GO:0016021(integral to membrane);GO:0005524(ATP binding);GO:0042803(protein homodimerization activity);GO:0004674(protein serine/threonine kinase activity);GO:0004872(receptor activity)	NA	K00924	NA	TKL_IRAK_CR4L.6 - The CR4L subfamily has homology with Crinkly4, expressed	4.43247	7.97161	6.83639	0.674859	1.672	1.80398	3.03101	1.5998	0.00837836	0.742026	up	yes
MSTRG.33214	LOC_Os08g02070	LOC_Os08g02070.1	GO:0005634(nucleus);GO:0043565(sequence-specific DNA binding);GO:0003700(sequence-specific DNA binding transcription factor activity)	NA	K09264	NA	OsMADS26 - MADS-box family gene with MIKCc type-box, expressed	143.275	132.86	111.801	44.9033	53.47	47.3168	2.62072	1.38996	0.0025756	0.594758	up	yes
MSTRG.33219	LOC_Os08g02094	LOC_Os08g02094.1	GO:0005576(extracellular region);GO:0016788(hydrolase activity, acting on ester bonds);GO:0016042(lipid catabolic process)	NA	NA	NA	GDSL-like lipase/acylhydrolase, putative, expressed	0.719682	2.38331	1.32839	4.56201	4.25303	8.11549	0.361458	-1.4681	0.0301447	0.769193	down	yes
MSTRG.33312	LOC_Os08g03350	LOC_Os08g03350.1	GO:0016021(integral to membrane);GO:0005886(plasma membrane);GO:0015171(amino acid transmembrane transporter activity);GO:0015293(symporter activity);GO:0043090(amino acid import);GO:0080167(response to karrikin)	NA	NA	NA	amino acid transporter, putative, expressed	119.754	209.404	193.328	33.9297	57.4418	103.998	2.67912	1.42176	0.0124425	0.769193	up	yes
MSTRG.33335	LOC_Os08g03610	LOC_Os08g03610.1	GO:0005634(nucleus)	NA	NA	NA	LSD1 zinc finger domain containing protein, expressed	6.21456	5.6689	2.52864	28.7236	13.0707	23.6235	0.25989	-1.94403	0.0299527	0.769193	down	yes
MSTRG.3342	LOC_Os01g53980	LOC_Os01g53980.1	NA	NA	NA	NA	IQ calmodulin-binding motif family protein, expressed	9.8482	9.98615	6.8012	0.94065	2.34781	3.87632	2.95126	1.56133	0.0107097	0.768495	up	yes
MSTRG.33442	LOC_Os08g05590	LOC_Os08g05590.1	GO:0016021(integral to membrane)	NA	K09874	NA	aquaporin protein, putative, expressed	0.588457	2.05223	1.66251	0	0.057785	0.182274	2.1521	1.10575	0.0427389	0.769193	up	yes
MSTRG.33482	LOC_Os08g05910	LOC_Os08g05910.1;LOC_Os08g05910.2	GO:0016021(integral to membrane);GO:0005886(plasma membrane);GO:0015112(nitrate transmembrane transporter activity);GO:0005515(protein binding);GO:0015293(symporter activity);GO:0009734(auxin mediated signaling pathway);GO:0042128(nitrate assimilation);GO:0006857(oligopeptide transport);GO:0009635(response to herbicide);GO:0010167(response to nitrate);GO:0009414(response to water deprivation)	NA	K03305	NA	peptide transporter PTR2, putative, expressed	20.1263	34.4645	23.0277	5.44642	11.0703	10.1846	2.66644	1.41491	0.0229681	0.769193	up	yes
MSTRG.336	LOC_Os01g05150	LOC_Os01g05150.1	NA	NA	NA	NA	expressed protein	2.28662	2.17286	3.12012	0.476591	0.70964	0.915578	2.0371	1.02651	0.00257934	0.594758	up	yes
MSTRG.3362	LOC_Os01g54270	LOC_Os01g54270.1	NA	NA	NA	NA	transposon protein, putative, unclassified, expressed	7.3992	5.94715	4.28156	0.028501	0.350727	0	6.0842	2.60507	0.002434	0.594758	up	yes
MSTRG.33681	LOC_Os08g08920	LOC_Os08g08920.1	GO:0048046(apoplast);GO:0030145(manganese ion binding);GO:0045735(nutrient reservoir activity)	NA	NA	NA	Cupin domain containing protein, expressed	2.00656	3.18149	3.25367	0.09868	0.370345	0	3.29108	1.71856	0.00594327	0.705293	up	yes
MSTRG.33687	LOC_Os08g08990	LOC_Os08g08990.1	GO:0048046(apoplast);GO:0030145(manganese ion binding);GO:0045735(nutrient reservoir activity)	NA	NA	NA	Cupin domain containing protein, expressed	4.82064	10.913	11.2581	0.877303	2.10928	6.8294	2.44821	1.29172	0.0416813	0.769193	up	yes
MSTRG.33716	LOC_Os08g09570	LOC_Os08g09570.1	NA	NA	NA	NA	expressed protein	1.69012	0.832789	1.5142	0.33284	0.085593	0	2.07522	1.05326	0.0148687	0.769193	up	yes
MSTRG.3373	LOC_Os01g54440	LOC_Os01g54440.1	NA	NA	NA	NA	expressed protein	0	0	0	4.99549	3.14066	0	0.375475	-1.41321	0.0362478	0.769193	down	yes
MSTRG.3377	LOC_Os01g54515	LOC_Os01g54515.1	GO:0016021(integral to membrane);GO:0005886(plasma membrane);GO:0005215(transporter activity);GO:0006857(oligopeptide transport);GO:0009624(response to nematode)	NA	K03305	NA	peptide transporter PTR2, putative, expressed	0.684113	1.55512	1.76785	0.128104	0	0.249193	2.01949	1.01399	0.0323913	0.769193	up	yes
MSTRG.33929	LOC_Os08g14070	LOC_Os08g14070.1	NA	NA	NA	NA	LYR motif containing protein, putative, expressed	3.92627	9.10066	5.53437	0	1.83718	0.628925	4.01217	2.00438	0.036647	0.769193	up	yes
MSTRG.3399	LOC_Os01g54670	LOC_Os01g54670.1;LOC_Os01g54670.2	NA	NA	NA	NA	coiled-coil domain-containing protein 25, putative, expressed	1.40249	2.87267	3.51431	12.3553	15.4339	10.4132	0.256371	-1.96369	0.0124082	0.769193	down	yes
MSTRG.34012	LOC_Os08g15460	LOC_Os08g15460.1	GO:0009535(chloroplast thylakoid membrane);GO:0016021(integral to membrane);GO:0015450(P-P-bond-hydrolysis-driven protein transmembrane transporter activity)	03060(Protein export);04145(Phagosome);05110(Vibrio cholerae infection)	K10956	NA	preprotein translocase subunit secY, putative, expressed	5.40353	6.9615	7.59192	21.9026	15.5207	35.9064	0.307581	-1.70096	0.0166645	0.769193	down	yes
MSTRG.34137	LOC_Os08g19160	LOC_Os08g19160.1	GO:0016021(integral to membrane)	NA	NA	NA	transmembrane 9 superfamily member, putative, expressed	1.85069	1.05591	1.07583	0.048219	0.357002	0	2.05231	1.03725	0.0222166	0.769193	up	yes
MSTRG.34187	LOC_Os08g20130	LOC_Os08g20130.1	NA	NA	K01025	NA	flavonol sulfotransferase, putative, expressed	19.1942	17.0555	15.8383	0.316545	2.71565	2.70899	6.59966	2.72239	0.00324863	0.618636	up	yes
MSTRG.34189	LOC_Os08g20200	LOC_Os08g20200.1;LOC_Os08g20200.2	GO:0009507(chloroplast);GO:0005488(binding);GO:0080019(fatty-acyl-CoA reductase (alcohol-forming) activity);GO:0050062(long-chain-fatty-acyl-CoA reductase activity);GO:0008610(lipid biosynthetic process);GO:0009651(response to salt stress);GO:0009611(response to wounding);GO:0010345(suberin biosynthetic process)	NA	NA	NA	male sterility protein, putative, expressed	0.728099	1.46533	1.44271	0	0.0679948	0	2.13007	1.0909	0.0116858	0.769193	up	yes
MSTRG.34206	LOC_Os08g20570	LOC_Os08g20570.1;LOC_Os08g20570.2	GO:0034707(chloride channel complex);GO:0005515(protein binding);GO:0005247(voltage-gated chloride channel activity)	NA	K05393	NA	chloride channel protein, putative, expressed	23.5876	36.8746	37.3342	6.05971	16.831	7.13266	3.22106	1.68754	0.0487959	0.769193	up	yes
MSTRG.3425	LOC_Os01g55000	LOC_Os01g55000.1	NA	NA	NA	NA	expressed protein	0	0	0	26.915	5.75131	1.69426	0.141713	-2.81896	0.00128849	0.504097	down	yes
MSTRG.34314	LOC_Os08g24300	LOC_Os08g24300.1	NA	NA	NA	NA	expressed protein	0.112261	0.724622	0	1.09153	1.6309	4.11908	0.391513	-1.35287	0.034233	0.769193	down	yes
MSTRG.34335	LOC_Os08g24790	LOC_Os08g24790.1	NA	NA	K11596	NA	AIR12, putative, expressed	31.778	67.3447	98.9607	4.23035	14.4405	1.77801	10.1667	3.34578	0.0429617	0.769193	up	yes
MSTRG.34381	LOC_Os08g25850	LOC_Os08g25850.1	NA	NA	NA	NA	expressed protein	5.97952	7.34582	19.2686	1.44226	1.9875	3.79414	3.08395	1.62478	0.0442003	0.769193	up	yes
MSTRG.34402	LOC_Os08g26320	LOC_Os08g25860.1;LOC_Os08g26320.1	NA	NA	NA	NA	hypothetical protein	6.25627	6.87349	19.3868	0.559344	2.59621	5.42758	2.92096	1.54644	0.0316754	0.769193	up	yes
MSTRG.34466	LOC_Os08g27720	LOC_Os08g27720.1;LOC_Os08g27720.2	GO:0005634(nucleus)	NA	K06911	NA	pirin, putative, expressed	18.0411	30.7081	17.7498	2.01761	9.32608	8.59068	3.16262	1.66112	0.0407106	0.769193	up	yes
MSTRG.3447	LOC_Os01g55240	LOC_Os01g55240.1	GO:0045543(gibberellin 2-beta-dioxygenase activity);GO:0005506(iron ion binding);GO:0016702(oxidoreductase activity, acting on single donors with incorporation of molecular oxygen, incorporation of two atoms of oxygen)	00904(Diterpenoid biosynthesis)	K04125	EC:1.14.11.13	gibberellin 2-beta-dioxygenase, putative, expressed	19.3798	30.0195	14.1766	78.204	73.7423	126.618	0.229186	-2.12541	0.0146962	0.769193	down	yes
MSTRG.34552	LOC_Os08g29570	LOC_Os08g29570.1	GO:0016021(integral to membrane);GO:0005524(ATP binding);GO:0016887(ATPase activity);GO:0006810(transport)	NA	K03297	NA	pleiotropic drug resistance protein 3, putative, expressed	4.8385	7.43379	5.80684	27.8931	13.4842	59.7747	0.228227	-2.13146	0.0454017	0.769193	down	yes
MSTRG.34658	LOC_Os08g31510	LOC_Os08g31510.1	NA	NA	NA	NA	DUF581 domain containing protein, expressed	28.4548	27.1155	21.8579	5.09646	10.9797	4.86975	3.54165	1.82442	0.0209271	0.769193	up	yes
MSTRG.34700	LOC_Os08g31980	LOC_Os08g31980.1	GO:0003825(alpha,alpha-trehalose-phosphate synthase (UDP-forming) activity);GO:0005992(trehalose biosynthetic process)	00500(Starch and sucrose metabolism)	K01087	EC:3.1.3.12	trehalose-6-phosphate synthase, putative, expressed	1.18067	1.31554	2.25908	16.2104	6.59524	25.932	0.163291	-2.61449	0.0241765	0.769193	down	yes
MSTRG.34729	LOC_Os08g32610	LOC_Os08g32610.1	GO:0000151(ubiquitin ligase complex);GO:0005488(binding);GO:0004842(ubiquitin-protein ligase activity)	NA	NA	NA	armadillo/beta-catenin repeat family protein, putative, expressed	0	0	0	4.48652	1.69037	0	0.445173	-1.16756	0.0117391	0.769193	down	yes
MSTRG.34925	LOC_Os08g35210	LOC_Os08g35210.1	GO:0016021(integral to membrane);GO:0005509(calcium ion binding);GO:0009055(electron carrier activity);GO:0050660(flavin adenine dinucleotide binding);GO:0005506(iron ion binding);GO:0050664(oxidoreductase activity, acting on NADH or NADPH, oxygen as acceptor);GO:0004601(peroxidase activity)	NA	NA	NA	ferric reductase, putative, expressed	12.5144	16.0252	21.3884	2.50068	6.46264	0.82258	4.88294	2.28775	0.04504	0.769193	up	yes
MSTRG.35006	LOC_Os08g36500	LOC_Os08g36500.1	GO:0009055(electron carrier activity);GO:0050660(flavin adenine dinucleotide binding);GO:0020037(heme binding);GO:0030151(molybdenum ion binding);GO:0009703(nitrate reductase (NADH) activity);GO:0042128(nitrate assimilation)	00910(Nitrogen metabolism)	K00360	EC:1.7.1.1	nitrate reductase, putative, expressed	8.63933	19.2744	26.2164	5.82312	4.20374	2.59857	3.55018	1.82789	0.0473482	0.769193	up	yes
MSTRG.35049	LOC_Os08g37250	LOC_Os08g37250.1	GO:0005773(vacuole);GO:0016787(hydrolase activity);GO:0045735(nutrient reservoir activity);GO:0006952(defense response);GO:0016042(lipid catabolic process)	NA	NA	NA	patatin, putative, expressed	22.7734	50.547	54.9332	2.47269	10.6834	14.9991	4.32847	2.11386	0.015398	0.769193	up	yes
MSTRG.35078	LOC_Os08g37580	LOC_Os08g37580.1	GO:0005634(nucleus);GO:0043565(sequence-specific DNA binding);GO:0003700(sequence-specific DNA binding transcription factor activity)	NA	K09338	NA	homeobox associated leucine zipper, putative, expressed	11.1515	16.2324	8.84392	3.08204	5.30573	5.04406	2.32634	1.21806	0.0326822	0.769193	up	yes
MSTRG.35105	LOC_Os08g37840	LOC_Os08g37840.1	NA	NA	NA	NA	phosphate-induced protein 1 conserved region domain containing protein, expressed	6.16968	4.81586	5.92162	0	0	0.090296	6.38912	2.67562	0.000150807	0.300165	up	yes
MSTRG.35114	LOC_Os08g37970	LOC_Os08g37970.1	GO:0005634(nucleus);GO:0003677(DNA binding);GO:0006355(regulation of transcription, DNA-dependent)	NA	K09422	NA	MYB family transcription factor, putative, expressed	2.663	2.66694	2.36812	1.52072	0.444437	0.15522	2.30286	1.20343	0.000509173	0.398167	up	yes
MSTRG.35187	LOC_Os08g38910	LOC_Os08g38910.4;LOC_Os08g38910.2;LOC_Os08g38910.3;LOC_Os08g38910.1	NA	00360(Phenylalanine metabolism);00940(Phenylpropanoid biosynthesis);00941(Flavonoid biosynthesis);00945(Stilbenoid, diarylheptanoid and gingerol biosynthesis)	K00588	EC:2.1.1.104	caffeoyl-CoA O-methyltransferase, putative, expressed	13.1893	11.072	10.4267	0.646036	1.00999	0.636372	7.13328	2.83457	0.000366442	0.398167	up	yes
MSTRG.35220	LOC_Os08g39330	LOC_Os08g39330.1	NA	NA	NA	NA	skin secretory protein xP2 precursor, putative, expressed	25.2908	23.0834	16.468	12.6564	7.07404	2.99136	3.13606	1.64895	0.000940118	0.491567	up	yes
MSTRG.35272	LOC_Os08g39860	LOC_Os08g39860.1;LOC_Os08g39860.2	GO:0008422(beta-glucosidase activity);GO:0043169(cation binding);GO:0005975(carbohydrate metabolic process)	00460(Cyanoamino acid metabolism);00500(Starch and sucrose metabolism);00940(Phenylpropanoid biosynthesis)	K05350	EC:3.2.1.21	Os8bglu27 - beta-glucosidase homologue, similar to Os4bglu12 exoglucanase, expressed	7.54017	17.002	10.5287	1.03044	2.74542	2.24629	4.05002	2.01793	0.0165818	0.769193	up	yes
MSTRG.35443	LOC_Os08g41880	LOC_Os08g41860.1;LOC_Os08g41880.1	GO:0005576(extracellular region);GO:0003993(acid phosphatase activity);GO:0046872(metal ion binding)	NA	NA	NA	nucleotide pyrophosphatase/phosphodiesterase, putative, expressed	35.9799	73.0136	66.6224	2.64123	12.5792	9.12442	6.75621	2.75621	0.0136007	0.769193	up	yes
MSTRG.35466	LOC_Os08g42370	LOC_Os08g42370.2;LOC_Os08g42370.3;LOC_Os08g42370.1	GO:0016021(integral to membrane);GO:0005886(plasma membrane);GO:0016746(transferase activity, transferring acyl groups);GO:0008270(zinc ion binding)	NA	NA	NA	zinc finger DHHC domain-containing protein, putative, expressed	77.0775	93.6785	86.6376	26.7335	57.8749	35.9152	2.16785	1.11626	0.0471762	0.769193	up	yes
MSTRG.35557	LOC_Os08g43290	LOC_Os08g43290.1	NA	NA	NA	NA	LTPL44 - Protease inhibitor/seed storage/LTP family protein precursor, expressed	1.86503	3.55496	2.05523	0.440757	0.416906	0.512164	2.34443	1.22924	0.0151969	0.769193	up	yes
MSTRG.35569	LOC_Os08g43390	LOC_Os08g43390.1	GO:0009055(electron carrier activity);GO:0020037(heme binding);GO:0004497(monooxygenase activity);GO:0016705(oxidoreductase activity, acting on paired donors, with incorporation or reduction of molecular oxygen)	00361(gamma-Hexachlorocyclohexane degradation);00626(Naphthalene and anthracene degradation);00903(Limonene and pinene degradation);00945(Stilbenoid, diarylheptanoid and gingerol biosynthesis)	K00517	NA	cytochrome P450, putative, expressed	2.84642	1.23847	2.41029	0.795851	0	0.359756	2.3257	1.21767	0.0460016	0.769193	up	yes
MSTRG.35573	LOC_Os08g43440	LOC_Os08g43440.1	GO:0005789(endoplasmic reticulum membrane);GO:0016021(integral to membrane);GO:0009055(electron carrier activity);GO:0016711(flavonoid 3'-monooxygenase activity);GO:0020037(heme binding);GO:0009813(flavonoid biosynthetic process)	00140(Steroid hormone biosynthesis);00380(Tryptophan metabolism);00830(Retinol metabolism);00980(Metabolism of xenobiotics by cytochrome P450)	K07408	EC:1.14.14.1	cytochrome P450, putative, expressed	5.47824	4.66042	4.11857	0	1.94275	0.626232	3.30866	1.72625	0.0363272	0.769193	up	yes
MSTRG.35685	LOC_Os08g44590	LOC_Os08g44590.1	GO:0046872(metal ion binding);GO:0016706(oxidoreductase activity, acting on paired donors, with incorporation or reduction of molecular oxygen, 2-oxoglutarate as one donor, and incorporation of one atom each of oxygen into both donors)	00270(Cysteine and methionine metabolism)	K05933	EC:1.14.17.4	gibberellin 20 oxidase 2, putative, expressed	9.04833	10.8115	11.9325	3.18482	2.42403	3.93421	2.76272	1.46609	0.00500902	0.674096	up	yes
MSTRG.35702	LOC_Os08g44830	LOC_Os08g44830.1	GO:0005634(nucleus);GO:0003676(nucleic acid binding);GO:0008270(zinc ion binding);GO:0006355(regulation of transcription, DNA-dependent);GO:0010447(response to acidity);GO:0010044(response to aluminum ion);GO:0006351(transcription, DNA-dependent)	NA	NA	NA	ZOS8-14 - C2H2 zinc finger protein, expressed	9.05802	17.1304	11.7795	1.77944	3.85294	7.19562	2.61122	1.38472	0.0203318	0.769193	up	yes
MSTRG.35930	LOC_Os09g04990	LOC_Os09g04990.1	GO:0016021(integral to membrane);GO:0005886(plasma membrane);GO:0005524(ATP binding);GO:0004674(protein serine/threonine kinase activity)	NA	NA	NA	cytoskeletal protein, putative, expressed	4.14038	2.81187	4.73879	0	0	2.22162	3.07355	1.61991	0.0266335	0.769193	up	yes
MSTRG.35970	LOC_Os09g07154	LOC_Os09g07154.1	NA	NA	NA	NA	expressed protein	0.0726278	0.0818497	0	23.7579	3.33746	0.70533	0.213245	-2.22942	0.00340745	0.618763	down	yes
MSTRG.3602	LOC_Os01g57004	LOC_Os01g57004.1	NA	NA	NA	NA	adhesive/proline-rich protein, putative, expressed	0.623785	1.13127	1.41857	5.2685	5.09214	4.25518	0.348668	-1.52007	0.00553252	0.699725	down	yes
MSTRG.36059	LOC_Os09g09270	LOC_Os09g09230.1;LOC_Os09g09270.1	GO:0050662(coenzyme binding);GO:0045552(dihydrokaempferol 4-reductase activity);GO:0009813(flavonoid biosynthetic process)	NA	NA	NA	dihydroflavonol-4-reductase, putative	3.89629	1.45639	0.964479	0	0	0	2.89186	1.532	0.0433614	0.769193	up	yes
MSTRG.36060	LOC_Os09g09250	LOC_Os09g09250.1	NA	NA	NA	NA	retrotransposon protein, putative, Ty3-gypsy subclass, expressed	12.3663	6.85838	5.44726	0	0.121849	0.0146886	8.45338	3.07953	0.00352872	0.618763	up	yes
MSTRG.36093	LOC_Os09g09930	LOC_Os09g09930.1	GO:0016021(integral to membrane);GO:0005886(plasma membrane);GO:0005524(ATP binding);GO:0004674(protein serine/threonine kinase activity);GO:0005199(structural constituent of cell wall)	NA	NA	NA	heavy metal transport/detoxification protein, putative, expressed	139.569	136.64	114.487	48.1975	39.233	45.5771	2.91103	1.54153	0.00142761	0.509665	up	yes
MSTRG.36130	LOC_Os09g10840	LOC_Os09g10840.1;LOC_Os09g10840.2	GO:0005634(nucleus);GO:0046983(protein dimerization activity);GO:0043565(sequence-specific DNA binding);GO:0003700(sequence-specific DNA binding transcription factor activity)	NA	K09060	NA	transcription factor, putative, expressed	21.1007	48.3118	30.3753	5.00374	10.64	11.6096	3.25256	1.70158	0.0265861	0.769193	up	yes
MSTRG.36135	LOC_Os09g10940	LOC_Os09g10940.1	GO:0005886(plasma membrane);GO:0005525(GTP binding);GO:0015031(protein transport);GO:0007264(small GTPase mediated signal transduction)	NA	K07976	NA	ras-related protein, putative, expressed	25.5034	23.8964	31.8207	5.97366	12.0124	18.0521	2.19645	1.13517	0.000388844	0.398167	up	yes
MSTRG.36208	LOC_Os09g12660	LOC_Os09g12660.1;LOC_Os09g12660.2	GO:0009501(amyloplast);GO:0005524(ATP binding);GO:0008878(glucose-1-phosphate adenylyltransferase activity);GO:0005978(glycogen biosynthetic process);GO:0019252(starch biosynthetic process)	00500(Starch and sucrose metabolism);00520(Amino sugar and nucleotide sugar metabolism)	K00975	EC:2.7.7.27	glucose-1-phosphate adenylyltransferase large subunit, chloroplast precursor, putative, expressed	27.163	8.9977	11.0336	5.42755	4.45524	1.17007	3.7643	1.91238	0.0408037	0.769193	up	yes
MSTRG.36309	LOC_Os09g15240	LOC_Os09g15240.1	GO:0009570(chloroplast stroma);GO:0009535(chloroplast thylakoid membrane);GO:0045549(9-cis-epoxycarotenoid dioxygenase activity);GO:0046872(metal ion binding);GO:0009688(abscisic acid biosynthetic process);GO:0042538(hyperosmotic salinity response);GO:0009414(response to water deprivation)	00906(Carotenoid biosynthesis)	K09840	EC:1.13.11.51	carotenoid cleavage dioxygenase, putative, expressed	3.3566	1.55599	2.24713	0.11312	0.069127	0	3.14055	1.65102	0.00761767	0.742026	up	yes
MSTRG.36321	LOC_Os09g15370	LOC_Os09g15370.1	NA	NA	NA	NA	expressed protein	4.06503	8.51646	8.95277	0.480328	0.936196	2.57009	3.42914	1.77785	0.0135957	0.769193	up	yes
MSTRG.36355	LOC_Os09g15820	LOC_Os09g15820.1;LOC_Os09g15820.2	GO:0030246(carbohydrate binding);GO:0047938(glucose-6-phosphate 1-epimerase activity);GO:0005975(carbohydrate metabolic process)	NA	NA	NA	aldose 1-epimerase, putative, expressed	20.1662	27.8311	34.687	11.5618	14.3526	9.22715	2.25118	1.17068	0.0353765	0.769193	up	yes
MSTRG.36362	LOC_Os09g15980	LOC_Os09g15980.1;LOC_Os09g15980.2	NA	NA	NA	NA	expressed protein	0.540721	0.535452	0.481854	1.6186	1.21374	3.65268	0.49277	-1.02101	0.036187	0.769193	down	yes
MSTRG.36375	LOC_Os09g16280	LOC_Os09g16280.1	NA	NA	NA	NA	hydroxyproline-rich glycoprotein family protein, putative, expressed	2.10849	3.07765	3.77146	0.396089	1.48432	0.686447	2.14458	1.1007	0.0420749	0.769193	up	yes
MSTRG.36460	LOC_Os09g18540	LOC_Os09g18540.1	GO:0016021(integral to membrane);GO:0005524(ATP binding);GO:0004674(protein serine/threonine kinase activity);GO:0004872(receptor activity)	NA	NA	NA	expressed protein	2.85777	1.81005	5.82003	0.126285	0.155806	1.57071	2.66907	1.41634	0.0469088	0.769193	up	yes
MSTRG.3665	LOC_Os01g57700	LOC_Os01g57700.1	NA	NA	NA	NA	membrane protein, putative, expressed	4.60295	4.35347	11.2795	0.197855	0.700205	0.724519	4.5783	2.19481	0.0130596	0.769193	up	yes
MSTRG.36689	LOC_Os09g23530	LOC_Os09g23530.1	GO:0045551(cinnamyl-alcohol dehydrogenase activity);GO:0008270(zinc ion binding);GO:0009809(lignin biosynthetic process)	NA	K00095	EC:1.1.1.255	dehydrogenase, putative, expressed	50.2556	136.53	153.978	1.46845	4.49984	2.68852	27.0619	4.75819	0.00503463	0.674418	up	yes
MSTRG.3676	LOC_Os01g57854	LOC_Os01g57854.1	GO:0005618(cell wall);GO:0005576(extracellular region);GO:0045330(aspartyl esterase activity);GO:0004857(enzyme inhibitor activity);GO:0030599(pectinesterase activity);GO:0042545(cell wall modification);GO:0007047(cellular cell wall organization);GO:0009835(ripening)	00040(Pentose and glucuronate interconversions);00500(Starch and sucrose metabolism)	K01051	EC:3.1.1.11	pectinesterase, putative, expressed	4.09918	6.26607	5.02283	1.16102	2.68591	0.672449	2.58533	1.37035	0.0456192	0.769193	up	yes
MSTRG.36790	LOC_Os09g25060	LOC_Os09g25060.1	GO:0005634(nucleus);GO:0005515(protein binding);GO:0043565(sequence-specific DNA binding);GO:0003700(sequence-specific DNA binding transcription factor activity);GO:0042742(defense response to bacterium);GO:0050832(defense response to fungus);GO:0050691(regulation of defense response to virus by host);GO:0010200(response to chitin);GO:0009751(response to salicylic acid stimulus);GO:0009611(respon…	NA	NA	NA	WRKY76, expressed	1.86475	3.74321	5.02695	1.99637	7.23548	19.5048	0.489706	-1.03001	0.023569	0.769193	down	yes
MSTRG.36793	LOC_Os09g25070	LOC_Os09g25070.1;LOC_Os09g25070.2	GO:0005634(nucleus);GO:0005515(protein binding);GO:0043565(sequence-specific DNA binding);GO:0003700(sequence-specific DNA binding transcription factor activity);GO:0042742(defense response to bacterium);GO:0050832(defense response to fungus);GO:0050691(regulation of defense response to virus by host);GO:0010200(response to chitin);GO:0009751(response to salicylic acid stimulus);GO:0009611(respon…	NA	NA	NA	WRKY62, expressed	2.81238	2.88725	4.12149	5.94776	23.3062	23.9633	0.243731	-2.03664	0.00653676	0.719189	down	yes
MSTRG.36834	LOC_Os09g25625	LOC_Os09g25620.2;LOC_Os09g25620.3;LOC_Os09g25620.4;LOC_Os09g25620.1;LOC_Os09g25625.1	GO:0004014(adenosylmethionine decarboxylase activity);GO:0008295(spermidine biosynthetic process);GO:0006597(spermine biosynthetic process)	00270(Cysteine and methionine metabolism);00330(Arginine and proline metabolism)	K01611	EC:4.1.1.50	S-adenosyl-l-methionine decarboxylase leader peptide, putative, expressed	50.9831	63.9576	54.5615	132.167	159.376	79.593	0.489612	-1.03029	0.0359321	0.769193	down	yes
MSTRG.36898	LOC_Os09g26420	LOC_Os09g26420.2;LOC_Os09g26420.1;LOC_Os09g26420.4;LOC_Os09g26420.5	GO:0005634(nucleus);GO:0003677(DNA binding);GO:0003700(sequence-specific DNA binding transcription factor activity);GO:0006952(defense response)	NA	K09286	NA	AP2 domain containing protein, expressed	111.898	145.394	223.683	23.3388	43.922	19.6923	5.46658	2.45064	0.0179056	0.769193	up	yes
MSTRG.36947	LOC_Os09g27010	LOC_Os09g27010.1	GO:0005886(plasma membrane);GO:0005524(ATP binding);GO:0004674(protein serine/threonine kinase activity)	NA	K00924	NA	tyrosine protein kinase domain containing protein, putative, expressed	14.72	21.9825	14.1566	9.57975	5.88077	5.00254	2.39945	1.2627	0.00931353	0.757453	up	yes
MSTRG.36964	LOC_Os09g27240	LOC_Os09g27240.2;LOC_Os09g27240.1	GO:0005789(endoplasmic reticulum membrane);GO:0016021(integral to membrane);GO:0005743(mitochondrial inner membrane);GO:0005471(ATP:ADP antiporter activity);GO:0005488(binding);GO:0051503(adenine nucleotide transport);GO:0048364(root development);GO:0048316(seed development);GO:0022621(shoot system development)	04020(Calcium signaling pathway);05012(Parkinson's disease);05016(Huntington's disease)	K05863	NA	mitochondrial carrier protein, putative, expressed	0.924542	0.664365	0.404344	14.0048	10.5901	9.30696	0.139055	-2.84628	0.000160846	0.300165	down	yes
MSTRG.37177	LOC_Os09g29870	LOC_Os09g29870.1	NA	NA	NA	NA	expressed protein	7.02192	11.9585	4.6654	4.30382	3.40389	0.262295	2.93711	1.5544	0.043481	0.769193	up	yes
MSTRG.3720	LOC_Os01g58240	LOC_Os01g58240.1	GO:0005576(extracellular region);GO:0042802(identical protein binding);GO:0004252(serine-type endopeptidase activity);GO:0043086(negative regulation of catalytic activity);GO:0006508(proteolysis)	NA	K01342	EC:3.4.21.62	OsSub6 - Putative Subtilisin homologue, expressed	41.0488	58.4107	48.5451	7.56451	18.5032	54.3782	2.15467	1.10747	0.0255437	0.769193	up	yes
MSTRG.3724	LOC_Os01g58270	LOC_Os01g58270.1	GO:0005576(extracellular region);GO:0042802(identical protein binding);GO:0004252(serine-type endopeptidase activity);GO:0043086(negative regulation of catalytic activity);GO:0006508(proteolysis)	NA	K01342	EC:3.4.21.62	OsSub7 - Putative Subtilisin homologue, expressed	7.41568	12.0358	8.62516	0.135266	1.06179	8.94599	3.19358	1.67517	0.0371193	0.769193	up	yes
MSTRG.37304	LOC_Os09g31430	LOC_Os09g31430.1;LOC_Os09g31430.2	GO:0008422(beta-glucosidase activity);GO:0043169(cation binding);GO:0005975(carbohydrate metabolic process)	00460(Cyanoamino acid metabolism);00500(Starch and sucrose metabolism);00940(Phenylpropanoid biosynthesis)	K05350	EC:3.2.1.21	Os9bglu30 - beta-glucosidase, similar to Os4bglu12 exoglucanase, expressed	11.9777	26.0356	12.1173	0.020742	0.802978	1.01705	10.3964	3.37801	0.00485319	0.664451	up	yes
MSTRG.37341	LOC_Os09g32169	LOC_Os09g32169.1	GO:0016021(integral to membrane);GO:0005886(plasma membrane);GO:0005524(ATP binding);GO:0004674(protein serine/threonine kinase activity)	NA	NA	NA	expressed protein	11.5695	18.7551	11.1351	53.8212	41.6396	48.3193	0.298744	-1.74302	0.00821465	0.742026	down	yes
MSTRG.37454	LOC_Os09g33830	LOC_Os09g33830.1	GO:0016021(integral to membrane);GO:0006810(transport)	NA	NA	NA	solute carrier family 35 member F1, putative, expressed	7.84095	12.6321	20.146	1.87229	2.77789	10.2184	2.54979	1.35038	0.0446587	0.769193	up	yes
MSTRG.37491	LOC_Os09g34214	LOC_Os09g34214.1	GO:0047215(indole-3-acetate beta-glucosyltransferase activity)	00380(Tryptophan metabolism);00966(Glucosinolate biosynthesis)	K11820	EC:2.4.1.195	UDP-glucoronosyl and UDP-glucosyl transferase domain containing protein, expressed	2.83569	4.27561	2.46555	1.10984	0.638928	1.44356	2.01774	1.01274	0.0384377	0.769193	up	yes
MSTRG.3760	LOC_Os01g58860	LOC_Os01g58860.1	GO:0016021(integral to membrane);GO:0009734(auxin mediated signaling pathway);GO:0055085(transmembrane transport)	NA	K07088	NA	auxin efflux carrier component, putative, expressed	10.2278	8.92357	9.248	8.8109	3.87905	1.5986	2.24516	1.16682	0.00257652	0.594758	up	yes
MSTRG.37624	LOC_Os09g36680	LOC_Os09g36680.1	GO:0005737(cytoplasm);GO:0033897(ribonuclease T2 activity);GO:0003723(RNA binding);GO:0006950(response to stress)	NA	NA	NA	ribonuclease T2 family domain containing protein, expressed	9.11682	193.695	22.8087	0.017254	0	0	36.052	5.17201	0.0388952	0.769193	up	yes
MSTRG.37709	LOC_Os09g37540	LOC_Os09g37540.1	GO:0016799(hydrolase activity, hydrolyzing N-glycosyl compounds);GO:0009691(cytokinin biosynthetic process)	NA	K06966	NA	uncharacterized protein PA4923, putative, expressed	2.44068	5.92195	3.20662	6.17583	11.2423	14.1526	0.40627	-1.29949	0.0393242	0.769193	down	yes
MSTRG.37722	LOC_Os09g37710	LOC_Os09g37710.1;LOC_Os09g37710.2	GO:0005634(nucleus);GO:0003677(DNA binding);GO:0006355(regulation of transcription, DNA-dependent);GO:0006351(transcription, DNA-dependent)	NA	NA	NA	NIN, putative, expressed	26.9165	16.0647	25.5112	13.1834	8.01259	6.84196	2.39685	1.26114	0.0230423	0.769193	up	yes
MSTRG.37776	LOC_Os09g38320	LOC_Os09g38320.1	GO:0009507(chloroplast);GO:0016767(geranylgeranyl-diphosphate geranylgeranyltransferase activity);GO:0016117(carotenoid biosynthetic process)	00906(Carotenoid biosynthesis)	K02291	EC:2.5.1.32	phytoene synthase, chloroplast precursor, putative, expressed	18.5246	21.7949	9.57138	3.25505	5.73817	6.31952	2.76213	1.46578	0.0461435	0.769193	up	yes
MSTRG.3778	LOC_Os01g59000	LOC_Os01g59000.1	GO:0005789(endoplasmic reticulum membrane);GO:0016021(integral to membrane);GO:0009055(electron carrier activity);GO:0020037(heme binding);GO:0004497(monooxygenase activity);GO:0016705(oxidoreductase activity, acting on paired donors, with incorporation or reduction of molecular oxygen)	00361(gamma-Hexachlorocyclohexane degradation);00626(Naphthalene and anthracene degradation);00903(Limonene and pinene degradation);00945(Stilbenoid, diarylheptanoid and gingerol biosynthesis)	K00517	NA	cytochrome P450, putative, expressed	0.058937	0	0	0.672949	0.781589	3.60186	0.404869	-1.30447	0.0230698	0.769193	down	yes
MSTRG.37829	LOC_Os09g39070	LOC_Os09g39070.1	GO:0005788(endoplasmic reticulum lumen);GO:0004197(cysteine-type endopeptidase activity);GO:0006508(proteolysis)	NA	K01376	NA	thiol protease SEN102 precursor, putative, expressed	13.7112	27.9996	49.0751	0.587367	2.2538	2.38537	10.1438	3.34253	0.0086076	0.742026	up	yes
MSTRG.37833	LOC_Os09g39090	LOC_Os09g39090.1	GO:0005788(endoplasmic reticulum lumen);GO:0004197(cysteine-type endopeptidase activity);GO:0006508(proteolysis)	NA	K01376	NA	vignain precursor, putative, expressed	9.87997	86.9888	65.7252	0.175234	3.26749	1.02178	17.6707	4.14329	0.0406219	0.769193	up	yes
MSTRG.37840	LOC_Os09g39190	LOC_Os09g39180.1;LOC_Os09g39190.1	GO:0005886(plasma membrane);GO:0004842(ubiquitin-protein ligase activity);GO:0008270(zinc ion binding);GO:0009850(auxin metabolic process);GO:0009690(cytokinin metabolic process)	NA	NA	NA	OsFBO22 - F-box and other domain containing protein, expressed	12.2404	13.4533	13.5482	42.4632	28.1447	43.2839	0.367491	-1.44422	0.00854661	0.742026	down	yes
MSTRG.37854	LOC_Os09g39380	LOC_Os09g39380.1	GO:0005737(cytoplasm);GO:0050660(flavin adenine dinucleotide binding);GO:0016656(monodehydroascorbate reductase (NADH) activity);GO:0045454(cell redox homeostasis)	00053(Ascorbate and aldarate metabolism)	K08232	EC:1.6.5.4	monodehydroascorbate reductase, putative, expressed	129.702	112.269	124.224	49.5262	66.1041	40.3046	2.38627	1.25476	0.0125329	0.769193	up	yes
MSTRG.37857	LOC_Os09g39410	LOC_Os09g39410.1	GO:0005488(binding);GO:0050062(long-chain-fatty-acyl-CoA reductase activity);GO:0008610(lipid biosynthetic process);GO:0009651(response to salt stress);GO:0009611(response to wounding);GO:0010345(suberin biosynthetic process)	00270(Cysteine and methionine metabolism)	K00558	EC:2.1.1.37	male sterility protein, putative, expressed	5.22293	9.36283	10.0133	0.47402	1.77514	0.393683	4.97317	2.31416	0.0166315	0.769193	up	yes
MSTRG.37903	LOC_Os09g39940	LOC_Os09g39940.1	NA	NA	NA	NA	plastocyanin-like domain containing protein, putative, expressed	24.3493	40.0737	31.2659	1.99327	14.7483	24.7217	2.69757	1.43166	0.0358276	0.769193	up	yes
MSTRG.3915	LOC_Os01g60730	LOC_Os01g60730.1;LOC_Os01g60730.2	GO:0016021(integral to membrane);GO:0008270(zinc ion binding)	NA	NA	NA	RING-H2 finger protein, putative, expressed	3.554	4.0538	2.75008	0	0.923183	0	3.55453	1.82966	0.0186856	0.769193	up	yes
MSTRG.3951	LOC_Os01g61160	LOC_Os01g61160.1	GO:0048046(apoplast);GO:0005507(copper ion binding);GO:0052716(hydroquinone:oxygen oxidoreductase activity);GO:0008471(laccase activity);GO:0046274(lignin catabolic process)	00910(Nitrogen metabolism)	K00368	EC:1.7.2.1	laccase precursor protein, putative, expressed	14.7939	39.7025	43.2114	3.27304	8.55637	5.17687	4.68904	2.22929	0.0368865	0.769193	up	yes
MSTRG.4023	LOC_Os01g62010	LOC_Os01g62010.1	NA	NA	NA	NA	hydrolase, alpha/beta fold family domain containing protein, expressed	2.97882	6.62139	4.81959	0.977834	1.48389	1.41076	2.43088	1.28148	0.0276097	0.769193	up	yes
MSTRG.4078	LOC_Os01g62610	LOC_Os01g62610.1	NA	NA	K01802	EC:5.2.1.8	peptidyl-prolyl cis-trans isomerase, FKBP-type, putative, expressed	0.688464	0.899706	0.438377	3.4936	3.35686	5.46491	0.326477	-1.61495	0.00447095	0.637406	down	yes
MSTRG.4099	LOC_Os01g62830	LOC_Os01g62830.1	NA	NA	NA	NA	expressed protein	1.07428	2.69397	2.64082	8.7236	4.8533	11.9735	0.330114	-1.59896	0.0447219	0.769193	down	yes
MSTRG.4128	LOC_Os01g63180	LOC_Os01g63180.1	GO:0048046(apoplast);GO:0005507(copper ion binding);GO:0052716(hydroquinone:oxygen oxidoreductase activity);GO:0008471(laccase activity);GO:0046274(lignin catabolic process)	00910(Nitrogen metabolism)	K00368	EC:1.7.2.1	laccase-6 precursor, putative, expressed	13.2425	21.2457	18.4559	1.99877	1.85111	6.27863	4.42022	2.14412	0.0101713	0.765431	up	yes
MSTRG.4131	LOC_Os01g63200	LOC_Os01g63200.1	GO:0048046(apoplast);GO:0005507(copper ion binding);GO:0052716(hydroquinone:oxygen oxidoreductase activity);GO:0008471(laccase activity);GO:0046274(lignin catabolic process)	00910(Nitrogen metabolism)	K00368	EC:1.7.2.1	laccase precursor protein, putative, expressed	5.19967	13.1633	19.6397	0.23681	1.21166	2.74287	5.24365	2.39057	0.0178487	0.769193	up	yes
MSTRG.4137	LOC_Os01g63270	LOC_Os01g63270.1;LOC_Os01g63270.2	GO:0005737(cytoplasm);GO:0004645(phosphorylase activity);GO:0030170(pyridoxal phosphate binding);GO:0005975(carbohydrate metabolic process)	00500(Starch and sucrose metabolism);04910(Insulin signaling pathway)	K00688	EC:2.4.1.1	alpha-glucan phosphorylast isozyme, putative, expressed	25.9468	15.3575	12.2334	9.82049	6.8215	6.37443	2.16351	1.11337	0.0415288	0.769193	up	yes
MSTRG.4160	LOC_Os01g63540	LOC_Os01g63540.1	GO:0016021(integral to membrane);GO:0005773(vacuole);GO:0018685(alkane 1-monooxygenase activity);GO:0009055(electron carrier activity);GO:0020037(heme binding);GO:0010345(suberin biosynthetic process)	00361(gamma-Hexachlorocyclohexane degradation);00626(Naphthalene and anthracene degradation);00903(Limonene and pinene degradation);00945(Stilbenoid, diarylheptanoid and gingerol biosynthesis)	K00517	NA	cytochrome P450, putative, expressed	2.95647	9.3014	3.9465	0.62233	0.131619	0.24249	4.5305	2.17967	0.0214582	0.769193	up	yes
MSTRG.4162	LOC_Os01g63620	LOC_Os01g63620.1	GO:0016021(integral to membrane);GO:0005886(plasma membrane);GO:0005524(ATP binding);GO:0004674(protein serine/threonine kinase activity)	NA	NA	NA	expressed protein	8.53148	13.118	6.23454	1.76571	2.5645	2.76058	2.93982	1.55573	0.0207222	0.769193	up	yes
MSTRG.4176	LOC_Os01g63854	LOC_Os01g63854.1	NA	NA	NA	NA	transmembrane amino acid transporter protein, putative, expressed	11.6178	10.8866	15.8512	2.51093	3.60722	3.17368	3.29994	1.72244	0.00269449	0.598514	up	yes
MSTRG.4208	LOC_Os01g64170	LOC_Os01g64170.3;LOC_Os01g64170.1;LOC_Os01g64170.5;LOC_Os01g64170.2;LOC_Os01g64170.4	GO:0046658(anchored to plasma membrane);GO:0005618(cell wall);GO:0005737(cytoplasm);GO:0005576(extracellular region);GO:0005634(nucleus);GO:0043169(cation binding);GO:0042973(glucan endo-1,3-beta-D-glucosidase activity);GO:0005975(carbohydrate metabolic process);GO:0007047(cellular cell wall organization);GO:0006952(defense response)	NA	NA	NA	glycosyl hydrolases family 17, putative, expressed	8.74544	12.4856	12.4344	3.03057	6.38129	5.62004	2.01676	1.01204	0.0242815	0.769193	up	yes
MSTRG.4223	LOC_Os01g64430	LOC_Os01g64430.1	NA	NA	NA	NA	DUF623 domain containing protein, expressed	1.52369	1.60028	0.849096	0	0	0.033127	2.2785	1.18808	0.0073045	0.740397	up	yes
MSTRG.4321	LOC_Os01g65510	LOC_Os01g65510.1	NA	NA	NA	NA	OsFBX31 - F-box domain containing protein, expressed	0	0	0	1.62714	2.39478	1.04569	0.384234	-1.37994	0.00833821	0.742026	down	yes
MSTRG.4373	LOC_Os01g66010	LOC_Os01g66010.1	GO:0005887(integral to plasma membrane);GO:0015171(amino acid transmembrane transporter activity);GO:0015293(symporter activity);GO:0015800(acidic amino acid transport);GO:0015804(neutral amino acid transport)	NA	NA	NA	amino acid transporter, putative, expressed	12.6366	16.0682	6.55864	4.30762	4.3864	1.58776	3.00589	1.58779	0.0303878	0.769193	up	yes
MSTRG.4469	LOC_Os01g67220	LOC_Os01g67220.1;LOC_Os01g67220.2;LOC_Os01g67220.3	GO:0008422(beta-glucosidase activity);GO:0043169(cation binding);GO:0030245(cellulose catabolic process)	00460(Cyanoamino acid metabolism);00500(Starch and sucrose metabolism);00940(Phenylpropanoid biosynthesis)	K05350	EC:3.2.1.21	Os1bglu4 - beta-glucosidase-like protein without signal sequence, expressed	89.7795	50.7129	86.2235	35.7864	34.8612	20.6863	2.48729	1.31458	0.0345149	0.769193	up	yes
MSTRG.4501	LOC_Os01g67530	LOC_Os01g67530.1	GO:0005524(ATP binding);GO:0016874(ligase activity)	00130(Ubiquinone and other terpenoid-quinone biosynthesis);00360(Phenylalanine metabolism);00940(Phenylpropanoid biosynthesis)	K01904	EC:6.2.1.12	AMP-binding enzyme, putative, expressed	10.1502	12.141	10.6272	3.59772	5.09225	5.07522	2.12367	1.08656	0.00252355	0.594758	up	yes
MSTRG.4626	LOC_Os01g69070	LOC_Os01g69070.1	GO:0016021(integral to membrane);GO:0009734(auxin mediated signaling pathway)	NA	K07088	NA	auxin efflux carrier component, putative, expressed	2.78413	2.49625	2.99642	0.61169	0.67701	0.0433678	2.71163	1.43916	0.00444241	0.636342	up	yes
MSTRG.4631	LOC_Os01g69140	LOC_Os01g69140.1	NA	00270(Cysteine and methionine metabolism)	K00558	EC:2.1.1.37	regulatory protein, putative, expressed	6.94292	12.4986	7.16617	1.17098	1.64848	3.77867	3.05247	1.60997	0.0192409	0.769193	up	yes
MSTRG.4639	LOC_Os01g69200	LOC_Os01g69200.1	NA	NA	NA	NA	regulatory protein, putative, expressed	6.93845	12.466	18.6974	0.672644	2.47204	0.414155	6.33287	2.66286	0.0249812	0.769193	up	yes
MSTRG.4736	LOC_Os01g70525	LOC_Os01g70525.1	GO:0005488(binding);GO:0016491(oxidoreductase activity)	00960(Tropane, piperidine and pyridine alkaloid biosynthesis)	K08081	EC:1.1.1.206	tropinone reductase, putative, expressed	1.27829	1.63001	0.931514	0	0.0114598	0	2.25955	1.17604	0.00409819	0.619908	up	yes
MSTRG.4740	LOC_Os01g70550	LOC_Os01g70550.3;LOC_Os01g70550.1;LOC_Os01g70550.2	NA	00531(Glycosaminoglycan degradation);04142(Lysosome)	K10532	EC:2.3.1.78	heparan-alpha-glucosaminide N-acetyltransferase, putative, expressed	15.6412	14.8241	23.9334	3.81473	8.17231	3.302	3.24988	1.70038	0.0346986	0.769193	up	yes
MSTRG.4854	LOC_Os01g71790	LOC_Os01g71790.1	NA	NA	NA	NA	NAM, putative, expressed	4.23061	5.12984	3.28689	1.34378	0	0	4.08172	2.02918	0.00327811	0.618636	up	yes
MSTRG.4914	LOC_Os01g72420	LOC_Os01g72420.1	GO:0005737(cytoplasm);GO:0005525(GTP binding);GO:0003924(GTPase activity);GO:0003743(translation initiation factor activity)	NA	NA	NA	C2 domain containing protein, putative, expressed	7.91724	13.6177	8.17051	3.03715	3.1941	4.86249	2.25431	1.17268	0.0290876	0.769193	up	yes
MSTRG.5004	LOC_Os01g73300	LOC_Os01g73300.1	GO:0005829(cytosol);GO:0016021(integral to membrane);GO:0005886(plasma membrane);GO:0015031(protein transport);GO:0016192(vesicle-mediated transport)	04130(SNARE interactions in vesicular transport)	K08516	NA	VAMP-like protein YKT62, putative, expressed	6.24279	5.49571	4.2376	2.23569	1.0565	2.62009	2.17014	1.11779	0.0429116	0.769193	up	yes
MSTRG.5070	LOC_Os01g74110	LOC_Os01g74110.1	GO:0016021(integral to membrane);GO:0005886(plasma membrane);GO:0046873(metal ion transmembrane transporter activity);GO:0006829(zinc ion transport)	NA	NA	NA	metal cation transporter, putative, expressed	6.78214	11.251	6.66716	0.898754	1.13154	4.01372	3.15252	1.65651	0.0236298	0.769193	up	yes
MSTRG.5081	LOC_Os01g74300	LOC_Os01g74300.1	GO:0046872(metal ion binding)	NA	NA	NA	metallothionein, putative, expressed	1339.11	2108.82	986.862	130.086	353.965	48.0743	11.2553	3.49253	0.0315054	0.769193	up	yes
MSTRG.5143	LOC_Os10g01290	LOC_Os10g01290.1	GO:0016021(integral to membrane)	00270(Cysteine and methionine metabolism)	K00558	EC:2.1.1.37	PHLOEM 2-LIKE A10, putative, expressed	0	0	0	0	8.74552	10.1818	0.183827	-2.44358	0.0233209	0.769193	down	yes
MSTRG.5324	LOC_Os10g05020	LOC_Os10g05020.1	GO:0016021(integral to membrane);GO:0009055(electron carrier activity);GO:0020037(heme binding);GO:0004497(monooxygenase activity);GO:0016705(oxidoreductase activity, acting on paired donors, with incorporation or reduction of molecular oxygen)	00361(gamma-Hexachlorocyclohexane degradation);00626(Naphthalene and anthracene degradation);00903(Limonene and pinene degradation);00945(Stilbenoid, diarylheptanoid and gingerol biosynthesis)	K00517	NA	cytochrome P450, putative, expressed	16.6137	41.3157	25.0926	1.70292	5.65678	0	10.7416	3.42514	0.0337962	0.769193	up	yes
MSTRG.5365	LOC_Os10g05660	LOC_Os10g05660.1	GO:0005576(extracellular region)	NA	NA	NA	thaumatin, putative, expressed	3.37065	7.69828	9.04482	24.3899	30.7695	19.6575	0.284792	-1.81202	0.0319729	0.769193	down	yes
MSTRG.5468	LOC_Os10g08319	LOC_Os10g08319.1	NA	00361(gamma-Hexachlorocyclohexane degradation);00626(Naphthalene and anthracene degradation);00903(Limonene and pinene degradation);00945(Stilbenoid, diarylheptanoid and gingerol biosynthesis)	K00517	NA	cytochrome P450, putative, expressed	5.57472	2.53017	2.14767	0.216351	0.153768	0.302083	3.42878	1.77769	0.0193124	0.769193	up	yes
MSTRG.5495	LOC_Os10g09160	LOC_Os10g09160.1	GO:0016021(integral to membrane);GO:0009055(electron carrier activity);GO:0020037(heme binding);GO:0004497(monooxygenase activity);GO:0016705(oxidoreductase activity, acting on paired donors, with incorporation or reduction of molecular oxygen)	00361(gamma-Hexachlorocyclohexane degradation);00626(Naphthalene and anthracene degradation);00903(Limonene and pinene degradation);00945(Stilbenoid, diarylheptanoid and gingerol biosynthesis)	K00517	NA	cytochrome P450, putative, expressed	3.45746	6.8045	8.81065	0.939495	2.37497	2.41632	2.38926	1.25657	0.0421731	0.769193	up	yes
MSTRG.5543	LOC_Os10g10540	LOC_Os10g10540.1	GO:0016021(integral to membrane);GO:0005886(plasma membrane);GO:0005524(ATP binding);GO:0004674(protein serine/threonine kinase activity);GO:0004872(receptor activity)	00270(Cysteine and methionine metabolism)	K00558	EC:2.1.1.37	cysteine-rich repeat secretory protein precursor, putative, expressed	2.42446	3.0994	1.37975	0	0.0413094	0	3.19424	1.67547	0.00793989	0.742026	up	yes
MSTRG.555	LOC_Os01g08090	LOC_Os01g08090.1	GO:0080043(quercetin 3-O-glucosyltransferase activity);GO:0080046(quercetin 4'-O-glucosyltransferase activity);GO:0080044(quercetin 7-O-glucosyltransferase activity);GO:0051555(flavonol biosynthetic process)	00940(Phenylpropanoid biosynthesis)	K12356	EC:2.4.1.111	flavonol-3-O-glycoside-7-O-glucosyltransferase 1, putative, expressed	15.3862	14.1283	14.1653	7.24021	3.80956	7.79048	2.20877	1.14325	0.0383096	0.769193	up	yes
MSTRG.5556	LOC_Os10g11022	LOC_Os10g11022.1	NA	NA	NA	NA	expressed protein	0	0	0	9.32446	12.1159	4.88794	0.110804	-3.17392	0.00202459	0.569965	down	yes
MSTRG.5581	LOC_Os10g11730	LOC_Os10g11730.1	NA	NA	NA	NA	LTPL88 - Protease inhibitor/seed storage/LTP family protein precursor, expressed	2.45675	1.88297	3.32875	0	0.956614	0	2.78599	1.47819	0.0386371	0.769193	up	yes
MSTRG.5650	LOC_Os10g13914	LOC_Os10g13914.1	NA	NA	NA	NA	POEI27 - Pollen Ole e I allergen and extensin family protein precursor, expressed	2.37658	2.75996	3.98851	0.349918	1.05192	0.65345	2.46504	1.30161	0.0139375	0.769193	up	yes
MSTRG.5663	LOC_Os10g14180	LOC_Os10g14180.3;LOC_Os10g14180.4;LOC_Os10g14180.5;LOC_Os10g14180.8;LOC_Os10g14180.9;LOC_Os10g14180.2;LOC_Os10g14180.1	NA	NA	NA	NA	expressed protein	0.806823	0.799435	0.988601	5.12127	2.87001	2.07706	0.461883	-1.1144	0.00317616	0.618636	down	yes
MSTRG.5712	LOC_Os10g17650	LOC_Os10g17650.1	GO:0008422(beta-glucosidase activity);GO:0043169(cation binding);GO:0005975(carbohydrate metabolic process)	00460(Cyanoamino acid metabolism);00500(Starch and sucrose metabolism);00940(Phenylpropanoid biosynthesis)	K01188	EC:3.2.1.21	Os10bglu34 - beta-glucosidase homologue, similar to Os3bglu6, expressed	12.2999	9.8247	31.9629	1.45873	3.30094	4.05721	4.24018	2.08413	0.0251902	0.769193	up	yes
MSTRG.5713	LOC_Os10g17660	LOC_Os10g17660.1	GO:0015629(actin cytoskeleton);GO:0003779(actin binding);GO:0030036(actin cytoskeleton organization)	04810(Regulation of actin cytoskeleton);05131(Shigellosis)	K05759	NA	profilin domain containing protein, expressed	1.6013	1.81646	4.43096	0	0.553207	0	2.91711	1.54454	0.0417256	0.769193	up	yes
MSTRG.5733	LOC_Os10g17950	LOC_Os10g17950.1	GO:0016021(integral to membrane);GO:0005886(plasma membrane);GO:0005524(ATP binding);GO:0005515(protein binding);GO:0004674(protein serine/threonine kinase activity);GO:0004872(receptor activity)	NA	K00924	NA	TKL_IRAK_DUF26-lc.5 - DUF26 kinases have homology to DUF26 containing loci, expressed	1.11003	1.48409	3.08127	0	0	0	2.75574	1.46244	0.020522	0.769193	up	yes
MSTRG.5811	LOC_Os10g20610	LOC_Os10g20610.1	GO:0048046(apoplast);GO:0005507(copper ion binding);GO:0052716(hydroquinone:oxygen oxidoreductase activity);GO:0008471(laccase activity);GO:0046274(lignin catabolic process)	00910(Nitrogen metabolism)	K00368	EC:1.7.2.1	laccase-15 precursor, putative, expressed	4.58856	25.7021	9.45563	0.0834	0.07121	1.23456	8.14428	3.02579	0.0322403	0.769193	up	yes
MSTRG.5940	LOC_Os10g23090	LOC_Os10g23090.1;LOC_Os10g23090.2	GO:0005634(nucleus);GO:0043565(sequence-specific DNA binding);GO:0003700(sequence-specific DNA binding transcription factor activity)	NA	K09338	NA	homeobox associated leucine zipper, putative, expressed	14.0049	30.6086	22.0156	6.58289	4.58049	7.4241	3.11144	1.63758	0.0286769	0.769193	up	yes
MSTRG.5942	LOC_Os10g23160	LOC_Os10g23130.1;LOC_Os10g23160.1	GO:0009055(electron carrier activity);GO:0020037(heme binding);GO:0004497(monooxygenase activity);GO:0016705(oxidoreductase activity, acting on paired donors, with incorporation or reduction of molecular oxygen)	NA	NA	NA	ent-kaurenoic acid oxidase 1, putative, expressed	1.08236	3.87623	1.30925	0	0.0770809	0	2.79996	1.48541	0.0456162	0.769193	up	yes
MSTRG.5944	LOC_Os10g23180	LOC_Os10g23180.1;LOC_Os10g23180.3;LOC_Os10g23180.4	GO:0005634(nucleus);GO:0000166(nucleotide binding);GO:0003723(RNA binding);GO:0006397(mRNA processing);GO:0008380(RNA splicing);GO:0030659(cytoplasmic vesicle membrane);GO:0016021(integral to membrane);GO:0009055(electron carrier activity);GO:0020037(heme binding);GO:0004497(monooxygenase activity);GO:0016705(oxidoreductase activity, acting on paired donors, with incorporation or reduction of mol…	00830(Retinol metabolism)	NA	NA	cytochrome P450, putative, expressed	5.14592	7.81567	5.96323	0.12289	1.27728	0.396997	4.66329	2.22135	0.00941381	0.759046	up	yes
MSTRG.61	LOC_Os01g01710	LOC_Os01g01710.1;LOC_Os01g01710.2	GO:0030604(1-deoxy-D-xylulose-5-phosphate reductoisomerase activity);GO:0046872(metal ion binding)	00900(Terpenoid backbone biosynthesis)	K00099	EC:1.1.1.267	1-deoxy-D-xylulose 5-phosphate reductoisomerase, chloroplast precursor, putative, expressed	16.3531	22.0244	21.8759	4.55218	11.8501	8.29145	2.33071	1.22077	0.035726	0.769193	up	yes
MSTRG.6128	LOC_Os10g28120	LOC_Os10g28120.1	GO:0043169(cation binding);GO:0008061(chitin binding);GO:0004568(chitinase activity);GO:0006032(chitin catabolic process)	NA	NA	NA	glycosyl hydrolase, putative, expressed	12.9664	149.994	28.8015	0	0.003141	0	39.8268	5.31567	0.0201733	0.769193	up	yes
MSTRG.634	LOC_Os01g09080	LOC_Os01g09080.1	GO:0005634(nucleus);GO:0043565(sequence-specific DNA binding);GO:0003700(sequence-specific DNA binding transcription factor activity);GO:0006952(defense response)	NA	NA	NA	WRKY107, expressed	34.6952	79.7809	55.5118	7.38255	10.7365	27.2237	3.64665	1.86657	0.0234849	0.769193	up	yes
MSTRG.6382	LOC_Os10g32170	LOC_Os10g32170.1	GO:0032580(Golgi cisterna membrane);GO:0016757(transferase activity, transferring glycosyl groups)	NA	NA	NA	xyloglucan galactosyltransferase KATAMARI1, putative, expressed	11.409	5.00363	4.77839	0.112776	0	0	7.37089	2.88184	0.00579364	0.705293	up	yes
MSTRG.6410	LOC_Os10g32680	LOC_Os10g32680.1;LOC_Os10g32680.2;LOC_Os10g32680.3	NA	NA	NA	NA	expressed protein	10.9847	8.03036	8.11121	37.7977	17.0919	36.0498	0.338443	-1.56302	0.0372287	0.769193	down	yes
MSTRG.6451	LOC_Os10g33170	LOC_Os10g33170.1	GO:0016021(integral to membrane);GO:0005215(transporter activity);GO:0042742(defense response to bacterium);GO:0042538(hyperosmotic salinity response);GO:0006857(oligopeptide transport);GO:0009737(response to abscisic acid stimulus);GO:0080052(response to histidine);GO:0009753(response to jasmonic acid stimulus);GO:0043201(response to leucine);GO:0080053(response to phenylalanine);GO:0009751(resp…	NA	K03305	NA	POT domain containing peptide transporter, putative, expressed	2.90273	4.37808	2.95216	0	1.19295	0.416769	2.93209	1.55193	0.026666	0.769193	up	yes
MSTRG.6535	LOC_Os10g34020	LOC_Os10g34020.1	GO:0009507(chloroplast);GO:0004364(glutathione transferase activity);GO:0009704(de-etiolation);GO:0006749(glutathione metabolic process);GO:0048527(lateral root development);GO:0060416(response to growth hormone stimulus);GO:0080167(response to karrikin);GO:0009407(toxin catabolic process)	00480(Glutathione metabolism);00980(Metabolism of xenobiotics by cytochrome P450);00982(Drug metabolism - cytochrome P450)	K00799	EC:2.5.1.18	glutathione S-transferase, putative, expressed	11.8377	22.4962	14.9174	2.36197	4.51704	12.2886	2.50796	1.32652	0.035855	0.769193	up	yes
MSTRG.6575	LOC_Os10g34480	LOC_Os10g34480.1	GO:0005789(endoplasmic reticulum membrane);GO:0016021(integral to membrane);GO:0009055(electron carrier activity);GO:0020037(heme binding);GO:0004497(monooxygenase activity);GO:0016705(oxidoreductase activity, acting on paired donors, with incorporation or reduction of molecular oxygen);GO:0007047(cellular cell wall organization);GO:0010345(suberin biosynthetic process);GO:0042761(very long-chain…	00361(gamma-Hexachlorocyclohexane degradation);00626(Naphthalene and anthracene degradation);00903(Limonene and pinene degradation);00945(Stilbenoid, diarylheptanoid and gingerol biosynthesis)	K00517	NA	cytochrome P450, putative, expressed	10.889	11.8339	22.17	0.984825	4.82784	5.03275	3.45746	1.78971	0.013844	0.769193	up	yes
MSTRG.6616	LOC_Os10g35040	LOC_Os10g35040.1	GO:0016021(integral to membrane);GO:0005886(plasma membrane);GO:0005524(ATP binding);GO:0004674(protein serine/threonine kinase activity);GO:0004872(receptor activity)	NA	K00924	NA	receptor kinase like protein, putative, expressed	1.56398	2.78933	1.72947	0.394884	0.872181	0.021091	2.1843	1.12717	0.0409631	0.769193	up	yes
MSTRG.6660	LOC_Os10g35500	LOC_Os10g35500.2;LOC_Os10g35500.1	NA	NA	NA	NA	epoxide hydrolase, putative, expressed	11.3436	24.403	24.2733	0.671492	2.93713	0.171918	10.1828	3.34806	0.0186461	0.769193	up	yes
MSTRG.6747	LOC_Os10g36626	LOC_Os10g36626.1	GO:0016021(integral to membrane);GO:0005886(plasma membrane);GO:0005524(ATP binding);GO:0004674(protein serine/threonine kinase activity)	NA	NA	NA	expressed protein	1.82618	1.39229	1.31107	0.05658	0.08041	0	2.40239	1.26447	0.00118892	0.504097	up	yes
MSTRG.675	LOC_Os01g09570	LOC_Os01g09570.1	GO:0005945(6-phosphofructokinase complex);GO:0003872(6-phosphofructokinase activity);GO:0005524(ATP binding);GO:0006096(glycolysis)	00010(Glycolysis / Gluconeogenesis);00030(Pentose phosphate pathway);00051(Fructose and mannose metabolism);00052(Galactose metabolism)	K00850	EC:2.7.1.11	6-phosphofructokinase, putative, expressed	38.8805	91.3737	64.3921	20.9408	25.9519	22.109	2.58891	1.37235	0.0463012	0.769193	up	yes
MSTRG.6811	LOC_Os10g37400	LOC_Os10g37400.1	NA	NA	NA	NA	DUF538 domain containing protein, putative, expressed	8.80656	18.9617	18.4475	3.65242	1.15959	3.15992	4.51698	2.17536	0.0298605	0.769193	up	yes
MSTRG.6939	LOC_Os10g39030	LOC_Os10g39030.1	GO:0005634(nucleus);GO:0043565(sequence-specific DNA binding);GO:0003700(sequence-specific DNA binding transcription factor activity);GO:0009965(leaf morphogenesis)	NA	NA	NA	homeobox domain containing protein, expressed	5.99012	7.92915	5.70655	1.80936	1.42555	2.72251	2.5163	1.33131	0.0109038	0.769193	up	yes
MSTRG.7061	LOC_Os10g40600	LOC_Os10g40600.1	GO:0016021(integral to membrane);GO:0005886(plasma membrane);GO:0015112(nitrate transmembrane transporter activity);GO:0005515(protein binding);GO:0015293(symporter activity);GO:0009734(auxin mediated signaling pathway);GO:0042128(nitrate assimilation);GO:0006857(oligopeptide transport);GO:0009635(response to herbicide);GO:0010167(response to nitrate);GO:0009414(response to water deprivation)	NA	K03305	NA	peptide transporter PTR2, putative, expressed	4.88462	11.6632	17.6095	0.740758	0.168873	1.3022	6.51545	2.70386	0.0224523	0.769193	up	yes
MSTRG.7128	LOC_Os10g41050	LOC_Os10g41050.1	NA	NA	NA	NA	ribosomal L18p/L5e family protein, expressed	5.58256	5.20227	5.51156	5.96118	0.204008	0.180213	3.29643	1.7209	0.0341244	0.769193	up	yes
MSTRG.7163	LOC_Os10g41490	LOC_Os10g41490.3;LOC_Os10g41490.1;LOC_Os10g41490.2	GO:0005524(ATP binding);GO:0004674(protein serine/threonine kinase activity);GO:0009738(abscisic acid mediated signaling pathway)	NA	K00924	NA	CAMK_CAMK_like.41 - CAMK includes calcium/calmodulin depedent protein kinases, expressed	40.7571	58.4619	48.7018	9.98296	24.5786	22.6766	2.53787	1.34362	0.0196354	0.769193	up	yes
MSTRG.7270	LOC_Os10g42670	LOC_Os10g42670.1	GO:0048046(apoplast);GO:0005618(cell wall);GO:0004553(hydrolase activity, hydrolyzing O-glycosyl compounds);GO:0016762(xyloglucan:xyloglucosyl transferase activity);GO:0007047(cellular cell wall organization);GO:0006073(cellular glucan metabolic process)	NA	K08235	EC:2.4.1.207	glycosyl hydrolases family 16, putative, expressed	20.0409	50.2239	23.2707	2.85313	10.3802	11.0024	3.46788	1.79405	0.0495436	0.769193	up	yes
MSTRG.7288	LOC_Os10g42780	LOC_Os10g42780.2;LOC_Os10g42780.6;LOC_Os10g42780.1;LOC_Os10g42780.3;LOC_Os10g42780.5	NA	NA	NA	NA	lrgB-like family protein, expressed	2.19296	4.50298	3.62973	0	0.944094	0	3.45595	1.78908	0.0294545	0.769193	up	yes
MSTRG.7303	LOC_Os10g42930	LOC_Os10g42930.1	NA	NA	NA	NA	expressed protein	4.02887	6.20781	4.1454	4.36324	2.39822	0.41974	2.07148	1.05067	0.0243576	0.769193	up	yes
MSTRG.7304	LOC_Os10g42960	LOC_Os10g42960.1	NA	NA	NA	NA	urea active transporter, putative, expressed	4.66529	6.40488	7.30824	0.388685	0.0776076	1.21901	4.59717	2.20075	0.00668358	0.722133	up	yes
MSTRG.7424	LOC_Os11g02389	LOC_Os11g02379.1;LOC_Os11g02389.1	GO:0008289(lipid binding);GO:0006869(lipid transport)	NA	NA	NA	protease inhibitor/seed storage/LTP family, putative, expressed	0.174217	0.417987	0.501355	10.8657	3.3636	0.758363	0.332576	-1.58824	0.0121623	0.769193	down	yes
MSTRG.7503	LOC_Os11g03420	LOC_Os11g03420.1	GO:0005634(nucleus);GO:0003677(DNA binding);GO:0046872(metal ion binding);GO:0005515(protein binding);GO:0009793(embryo development ending in seed dormancy);GO:0006355(regulation of transcription, DNA-dependent);GO:0006351(transcription, DNA-dependent)	NA	NA	NA	ZF-HD protein dimerisation region containing protein, expressed	1.65401	2.49778	1.8144	3.91701	6.0759	5.49356	0.48008	-1.05865	0.0112347	0.769193	down	yes
MSTRG.7517	LOC_Os11g03600	LOC_Os11g03600.1	GO:0016021(integral to membrane);GO:0005886(plasma membrane);GO:0005524(ATP binding);GO:0004674(protein serine/threonine kinase activity)	NA	NA	NA	harpin-induced protein 1 domain containing protein, expressed	5.76936	11.4501	6.35762	1.50842	2.01019	2.70472	2.75855	1.46391	0.0216383	0.769193	up	yes
MSTRG.7680	LOC_Os11g05410	LOC_Os11g05410.2;LOC_Os11g05410.1	GO:0005576(extracellular region);GO:0003993(acid phosphatase activity);GO:0046872(metal ion binding)	NA	NA	NA	Ser/Thr protein phosphatase family protein, putative, expressed	1.13441	2.43276	1.7713	0.118336	0.285868	0	2.42722	1.27931	0.0156228	0.769193	up	yes
MSTRG.7683	LOC_Os11g05470	LOC_Os11g05470.1	GO:0005737(cytoplasm)	NA	NA	NA	RCN1 Centroradialis-like1 homogous to TFL1 gene; contains Pfam profile PF01161: Phosphatidylethanolamine-binding protein, expressed	45.9824	27.3358	30.8538	10.5377	14.2983	8.6977	2.94375	1.55765	0.0175712	0.769193	up	yes
MSTRG.7692	LOC_Os11g05550	LOC_Os11g05550.1	NA	NA	NA	NA	expressed protein	3.86635	2.36326	1.81613	0.585629	0.263508	0.0985825	2.82374	1.49761	0.00811605	0.742026	up	yes
MSTRG.7867	LOC_Os11g07950	LOC_Os11g07950.1	GO:0005634(nucleus);GO:0005524(ATP binding);GO:0008026(ATP-dependent helicase activity);GO:0003723(RNA binding);GO:0000184(nuclear-transcribed mRNA catabolic process, nonsense-mediated decay);GO:0006364(rRNA processing)	NA	NA	NA	expressed protein	0	0	0	0	11.3177	14.5467	0.149699	-2.73986	0.0205225	0.769193	down	yes
MSTRG.787	LOC_Os01g11240	LOC_Os01g11240.1	GO:0016021(integral to membrane);GO:0005886(plasma membrane);GO:0005524(ATP binding);GO:0004674(protein serine/threonine kinase activity)	NA	NA	NA	DUF538 domain containing protein, putative, expressed	0	0	0	12.9514	4.29206	10.3573	0.10757	-3.21665	0.006622	0.721884	down	yes
MSTRG.7920	LOC_Os11g09180	LOC_Os11g09180.1;LOC_Os11g09180.2	NA	NA	NA	NA	expressed protein	6.14832	10.5431	9.5523	2.09642	2.37023	5.33909	2.27181	1.18385	0.0254668	0.769193	up	yes
MSTRG.797	LOC_Os01g11460	LOC_Os01g11460.1	GO:0016021(integral to membrane);GO:0008270(zinc ion binding);GO:0006952(defense response);GO:0010200(response to chitin)	NA	K11982	EC:6.3.2.19	zinc finger, C3HC4 type domain containing protein, expressed	4.67115	5.14722	3.17686	2.35731	1.2388	1.06879	2.1721	1.11909	0.00662493	0.721884	up	yes
MSTRG.812	LOC_Os01g11650	LOC_Os01g11650.2;LOC_Os01g11650.1	GO:0005576(extracellular region);GO:0016788(hydrolase activity, acting on ester bonds);GO:0016042(lipid catabolic process)	NA	NA	NA	GDSL-like lipase/acylhydrolase, putative, expressed	52.6942	81.1391	68.2851	7.54805	21.8595	18.924	4.08363	2.02985	0.0102933	0.765431	up	yes
MSTRG.823	LOC_Os01g11750	LOC_Os01g11750.1	GO:0005576(extracellular region);GO:0016788(hydrolase activity, acting on ester bonds);GO:0016042(lipid catabolic process)	NA	NA	NA	GDSL-like lipase/acylhydrolase, putative, expressed	1.53453	2.45083	3.53569	0	0.362756	0.289793	2.77114	1.47048	0.0121593	0.769193	up	yes
MSTRG.8238	LOC_Os11g15300	LOC_Os11g15300.1	GO:0046872(metal ion binding);GO:0008168(methyltransferase activity)	00592(alpha-Linolenic acid metabolism)	K08241	EC:2.1.1.141	SAM dependent carboxyl methyltransferase, putative, expressed	2.26317	2.65529	5.85715	0.029467	0.272205	2.06688	2.56134	1.3569	0.0311349	0.769193	up	yes
MSTRG.834	LOC_Os01g11910	LOC_Os01g11910.1	GO:0005634(nucleus);GO:0003677(DNA binding);GO:0006355(regulation of transcription, DNA-dependent);GO:0006351(transcription, DNA-dependent)	NA	NA	NA	basic helix-loop-helix, putative, expressed	28.2134	53.1613	26.0325	6.81187	7.75908	18.8756	3.02352	1.59623	0.0435654	0.769193	up	yes
MSTRG.8375	LOC_Os11g19880	LOC_Os11g19880.1	GO:0008171(O-methyltransferase activity);GO:0046983(protein dimerization activity)	NA	NA	NA	O-methyltransferase, putative, expressed	0.928783	1.36988	1.3247	0	0	0	2.19573	1.1347	0.0019062	0.560088	up	yes
MSTRG.8378	LOC_Os11g20040	LOC_Os11g20040.1	GO:0008171(O-methyltransferase activity);GO:0046983(protein dimerization activity)	NA	NA	NA	O-methyltransferase, putative, expressed	2.5809	1.96949	2.7275	0	0	0.338658	3.04447	1.60619	0.00136457	0.504097	up	yes
MSTRG.8382	LOC_Os11g20090	LOC_Os11g20090.1	GO:0008171(O-methyltransferase activity);GO:0046983(protein dimerization activity)	NA	NA	NA	O-methyltransferase, putative, expressed	17.6461	19.2497	8.32017	0.487877	1.63135	3.42493	5.60379	2.4864	0.0163603	0.769193	up	yes
MSTRG.8508	LOC_Os11g24340	LOC_Os11g24320.1;LOC_Os11g24340.1	GO:0005576(extracellular region);GO:0004185(serine-type carboxypeptidase activity);GO:0006508(proteolysis)	00940(Phenylpropanoid biosynthesis)	K09756	EC:2.3.1.91	OsSCP53 - Putative Serine Carboxypeptidase homologue, expressed	6.16605	6.14083	8.48156	1.49001	2.58118	3.71597	2.17777	1.12285	0.00119209	0.504097	up	yes
MSTRG.8604	LOC_Os11g26760	LOC_Os11g26760.1	GO:0006950(response to stress);GO:0009415(response to water)	NA	NA	NA	dehydrin, putative, expressed	6.64653	9.35379	2.34616	0.384248	0.546991	0	5.12197	2.3567	0.0235538	0.769193	up	yes
MSTRG.8606	LOC_Os11g26790	LOC_Os11g26790.1	GO:0005737(cytoplasm);GO:0006950(response to stress);GO:0009415(response to water)	NA	NA	NA	dehydrin, putative, expressed	7.94956	43.6772	20.5989	1.62996	0.224579	0.273626	13.2961	3.73293	0.0196426	0.769193	up	yes
MSTRG.8637	LOC_Os11g27730	LOC_Os11g27730.1;LOC_Os11g27730.2	GO:0016021(integral to membrane);GO:0009055(electron carrier activity);GO:0020037(heme binding);GO:0004497(monooxygenase activity);GO:0016705(oxidoreductase activity, acting on paired donors, with incorporation or reduction of molecular oxygen)	00380(Tryptophan metabolism);00361(gamma-Hexachlorocyclohexane degradation);00626(Naphthalene and anthracene degradation);00903(Limonene and pinene degradation);00945(Stilbenoid, diarylheptanoid and gingerol biosynthesis)	K00517	NA	cytochrome P450, putative, expressed	1.936	1.80477	0.965756	0.462717	0.098338	0.171767	2.08382	1.05923	0.0142038	0.769193	up	yes
MSTRG.8669	LOC_Os11g28530	LOC_Os11g28530.3;LOC_Os11g28530.1;LOC_Os11g28530.2	GO:0000287(magnesium ion binding);GO:0034278(stemar-13-ene synthase activity);GO:0006952(defense response)	00904(Diterpenoid biosynthesis)	K04121	EC:4.2.3.19	terpene synthase, putative, expressed	9.43106	29.6428	25.2669	1.10964	2.82367	6.65867	4.78026	2.25709	0.0224713	0.769193	up	yes
MSTRG.8697	LOC_Os11g29210	LOC_Os11g29210.2;LOC_Os11g29210.1	NA	NA	NA	NA	resistance-gene-interacting protein, putative, expressed	5.10492	18.0688	18.8391	0.243116	2.30795	5.98713	3.90858	1.96664	0.0386107	0.769193	up	yes
MSTRG.8715	LOC_Os11g29630	LOC_Os11g29630.1	NA	NA	NA	NA	expressed protein	12.8783	17.587	11.4595	0.435854	1.7643	3.76673	5.21652	2.38309	0.00364853	0.618763	up	yes
MSTRG.8759	LOC_Os11g30430	LOC_Os11g30430.1	NA	NA	NA	NA	expressed protein	2.7119	2.27135	1.75679	0	0	0.040047	3.18436	1.671	0.00141812	0.509665	up	yes
MSTRG.8783	LOC_Os11g31090	LOC_Os11g31090.1	GO:0050734(hydroxycinnamoyltransferase activity);GO:0052325(cell wall pectin biosynthetic process);GO:0010345(suberin biosynthetic process)	NA	NA	NA	transferase family protein, putative, expressed	21.3674	34.7917	21.9332	4.96923	9.1636	6.21315	3.44169	1.78312	0.0151385	0.769193	up	yes
MSTRG.8820	LOC_Os11g31900	LOC_Os11g31900.2;LOC_Os11g31900.3;LOC_Os11g31900.1	GO:0009507(chloroplast);GO:0000036(acyl carrier activity);GO:0048037(cofactor binding);GO:0031177(phosphopantetheine binding);GO:0006633(fatty acid biosynthetic process)	00190(Oxidative phosphorylation);05010(Alzheimer's disease);05012(Parkinson's disease);05016(Huntington's disease)	K03955	EC:1.6.5.3 1.6.99.3	acyl carrier protein, putative, expressed	1.10304	1.97204	1.70831	8.58076	4.46455	2.2308	0.490672	-1.02717	0.0216544	0.769193	down	yes
MSTRG.8823	LOC_Os11g31940	LOC_Os11g31940.1	GO:0033879(acetylajmaline esterase activity);GO:0009820(alkaloid metabolic process);GO:0006629(lipid metabolic process)	NA	NA	NA	GDSL-like lipase/acylhydrolase, putative, expressed	5.15022	12.8299	14.1124	1.08946	3.32796	0.957943	4.14372	2.05093	0.0486632	0.769193	up	yes
MSTRG.908	LOC_Os01g12710	LOC_Os01g12710.1	GO:0009535(chloroplast thylakoid membrane);GO:0016021(integral to membrane);GO:0005488(binding);GO:0034256(chlorophyll(ide) b reductase activity);GO:0015996(chlorophyll catabolic process);GO:0010304(PSII associated light-harvesting complex II catabolic process)	NA	NA	NA	oxidoreductase, short chain dehydrogenase/reductase family domain containing protein, expressed	3.04173	1.68959	3.17245	5.69121	6.8597	13.4203	0.371635	-1.42804	0.0122059	0.769193	down	yes
MSTRG.9144	LOC_Os11g37870	LOC_Os11g37870.1	NA	NA	NA	NA	stripe rust resistance protein Yr10, putative, expressed	2.52858	2.96728	2.8194	0.838826	0.311386	1.29394	2.10886	1.07647	0.0262994	0.769193	up	yes
MSTRG.9145	LOC_Os11g37880	LOC_Os11g37880.1	NA	NA	NA	NA	stripe rust resistance protein Yr10, putative, expressed	8.10609	5.6205	7.26516	1.31042	1.80153	3.63502	2.46112	1.29931	0.00708769	0.738594	up	yes
MSTRG.9170	LOC_Os11g38050	LOC_Os11g38050.1	GO:0034480(phosphatidylcholine phospholipase C activity);GO:0009405(pathogenesis)	00562(Inositol phosphate metabolism);00564(Glycerophospholipid metabolism);00565(Ether lipid metabolism)	K01114	EC:3.1.4.3	phosphoesterase family protein, putative, expressed	4.69161	18.4071	11.2375	0.276608	1.29354	2.47184	4.82796	2.27141	0.0299573	0.769193	up	yes
MSTRG.9203	LOC_Os11g38650	LOC_Os11g38650.1	GO:0080043(quercetin 3-O-glucosyltransferase activity)	NA	K08237	EC:2.4.1.218	UDP-glucoronosyl/UDP-glucosyl transferase, putative, expressed	30.1459	43.5991	23.4806	1.85272	9.72987	6.77619	4.96888	2.31292	0.0262736	0.769193	up	yes
MSTRG.9241	LOC_Os11g39209	LOC_Os11g39209.1	NA	NA	NA	NA	expressed protein	2.99796	2.81437	1.66885	9.01736	5.30628	6.74463	0.445141	-1.16766	0.0192997	0.769193	down	yes
MSTRG.9242	LOC_Os11g39220	LOC_Os11g39220.2;LOC_Os11g39220.1	GO:0005777(peroxisome);GO:0003995(acyl-CoA dehydrogenase activity);GO:0003997(acyl-CoA oxidase activity);GO:0050660(flavin adenine dinucleotide binding);GO:0006635(fatty acid beta-oxidation);GO:0001676(long-chain fatty acid metabolic process)	00071(Fatty acid metabolism);00592(alpha-Linolenic acid metabolism);01040(Biosynthesis of unsaturated fatty acids);03320(PPAR signaling pathway);04146(Peroxisome)	K00232	EC:1.3.3.6	acyl-coenzyme A oxidase, putative, expressed	10.9468	10.8359	11.5254	30.8084	20.0166	43.3341	0.384939	-1.3773	0.025846	0.769193	down	yes
MSTRG.926	LOC_Os01g12940	LOC_Os01g12940.1	NA	NA	NA	NA	phosphorylase domain containing protein, putative, expressed	6.33801	8.78021	3.1232	0	0.227027	0	6.27288	2.64913	0.00884953	0.742026	up	yes
MSTRG.9306	LOC_Os11g40370	LOC_Os11g40370.2;LOC_Os11g40370.1	GO:0000151(ubiquitin ligase complex);GO:0005524(ATP binding);GO:0004674(protein serine/threonine kinase activity);GO:0004842(ubiquitin-protein ligase activity)	NA	K00924	NA	protein kinase family protein, putative, expressed	1.03633	0.446822	1.31217	2.79397	6.05359	3.85304	0.367589	-1.44383	0.0247659	0.769193	down	yes
MSTRG.9335	LOC_Os11g40590	LOC_Os11g40590.1;LOC_Os11g40590.2;LOC_Os11g40590.3	GO:0016021(integral to membrane);GO:0005886(plasma membrane);GO:0005524(ATP binding);GO:0004674(protein serine/threonine kinase activity)	NA	K11292	NA	DUF1399 containing protein, putative, expressed	10.2638	10.0518	15.6738	2.28131	3.49884	9.41369	2.23366	1.15941	0.0124993	0.769193	up	yes
MSTRG.9440	LOC_Os11g42940	LOC_Os11g42940.1	GO:0016021(integral to membrane);GO:0005886(plasma membrane)	NA	NA	NA	integral membrane protein, putative, expressed	3.24994	4.67916	4.40799	0.641292	1.23879	1.36093	2.41754	1.27354	0.00340112	0.618763	up	yes
MSTRG.9483	LOC_Os11g43860	LOC_Os11g43860.2;LOC_Os11g43860.1	NA	04020(Calcium signaling pathway)	K05849	NA	sodium/calcium exchanger protein, putative, expressed	8.60774	8.77691	11.8265	1.88712	4.33261	5.70459	2.16181	1.11224	0.00183472	0.550648	up	yes
MSTRG.9541	LOC_Os11g44800	LOC_Os11g44800.1	NA	NA	NA	NA	expressed protein	0	0	0	0.735639	0.904425	2.00031	0.452711	-1.14334	0.00306292	0.606426	down	yes
MSTRG.9559	LOC_Os11g44950	LOC_Os11g44950.1;LOC_Os11g44950.2	GO:0048046(apoplast);GO:0009505(plant-type cell wall);GO:0005578(proteinaceous extracellular matrix);GO:0046556(alpha-N-arabinofuranosidase activity);GO:0005975(carbohydrate metabolic process);GO:0010214(seed coat development)	00460(Cyanoamino acid metabolism);00500(Starch and sucrose metabolism);00940(Phenylpropanoid biosynthesis)	K05349	EC:3.2.1.21	glycosyl hydrolase family 3 protein, putative, expressed	3.74802	2.40187	4.07989	8.16853	7.345	10.1616	0.452557	-1.14383	0.015151	0.769193	down	yes
MSTRG.9593	LOC_Os11g45400	LOC_Os11g45400.1	GO:0016021(integral to membrane);GO:0004366(glycerol-3-phosphate O-acyltransferase activity);GO:0008654(phospholipid biosynthetic process)	NA	NA	NA	glycerol-3-phosphate acyltransferase, putative, expressed	2.12801	3.36791	1.57812	0.097971	0.221761	0.024332	2.96963	1.57028	0.00947424	0.759063	up	yes
MSTRG.9622	LOC_Os11g45990	LOC_Os11g45990.1	NA	NA	NA	NA	von Willebrand factor type A domain containing protein, putative, expressed	0.599896	0.948014	1.28054	1.15453	2.29161	6.10933	0.487792	-1.03566	0.00764539	0.742026	down	yes
MSTRG.963	LOC_Os01g13420	LOC_Os01g13420.1	NA	NA	NA	NA	SOUL heme-binding protein, putative, expressed	34.5271	53.944	36.9462	38.3774	22.9376	5.04964	2.59041	1.37318	0.0397522	0.769193	up	yes
MSTRG.9705	LOC_Os11g47560	LOC_Os11g47560.1	GO:0005576(extracellular region);GO:0043169(cation binding);GO:0004553(hydrolase activity, hydrolyzing O-glycosyl compounds);GO:0005975(carbohydrate metabolic process);GO:0006952(defense response)	NA	NA	NA	glycosyl hydrolase, putative, expressed	0	0.393295	0.063977	18.2636	1.90297	2.23582	0.222323	-2.16927	0.0280998	0.769193	down	yes
MSTRG.971	LOC_Os01g13460	LOC_Os01g13460.1	GO:0005634(nucleus);GO:0003677(DNA binding);GO:0006355(regulation of transcription, DNA-dependent);GO:0006351(transcription, DNA-dependent)	NA	NA	NA	helix-loop-helix DNA-binding domain containing protein, expressed	32.975	35.5934	35.8377	0.37504	3.432	0.201172	18.451	4.20562	0.0090416	0.749818	up	yes
MSTRG.9732	LOC_Os11g47809	LOC_Os11g47809.1	NA	NA	NA	NA	metallothionein, putative, expressed	2482.23	3654.13	3892.66	472.022	1039.98	1712.12	3.23456	1.69357	0.00248098	0.594758	up	yes
MSTRG.9742	LOC_Os11g48000	LOC_Os11g48000.1	GO:0005634(nucleus);GO:0003676(nucleic acid binding);GO:0008270(zinc ion binding);GO:0030154(cell differentiation);GO:0048441(petal development);GO:0006355(regulation of transcription, DNA-dependent);GO:0009409(response to cold);GO:0006351(transcription, DNA-dependent)	NA	NA	NA	ZOS11-11 - C2H2 zinc finger protein, expressed	2.34627	1.37758	4.58353	0.13949	0.495385	0	2.95728	1.56427	0.0422876	0.769193	up	yes
MSTRG.9753	LOC_Os11g48080	LOC_Os11g48080.1	GO:0003824(catalytic activity);GO:0042823(pyridoxal phosphate biosynthetic process);GO:0008615(pyridoxine biosynthetic process)	00750(Vitamin B6 metabolism)	K06215	EC:4.-.-.-	SOR/SNZ family protein, putative, expressed	1.66081	3.40277	1.74796	0	0	0.112396	3.06051	1.61377	0.0100956	0.765431	up	yes
MSTRG.9781	LOC_Os12g01360	LOC_Os12g01360.1	GO:0016021(integral to membrane);GO:0005886(plasma membrane);GO:0005524(ATP binding);GO:0004674(protein serine/threonine kinase activity);GO:0005199(structural constituent of cell wall)	NA	NA	NA	expressed protein	17.1971	19.7871	13.8743	7.48274	5.91492	9.54873	2.0729	1.05165	0.0254202	0.769193	up	yes
MSTRG.9845	LOC_Os12g02060	LOC_Os12g02060.1	GO:0005576(extracellular region);GO:0020037(heme binding);GO:0004601(peroxidase activity);GO:0042744(hydrogen peroxide catabolic process)	00360(Phenylalanine metabolism);00680(Methane metabolism);00940(Phenylpropanoid biosynthesis)	K00430	EC:1.11.1.7	peroxidase precursor, putative, expressed	2.00198	3.51478	1.47308	20.0006	9.35398	29.5052	0.169678	-2.55913	0.0235215	0.769193	down	yes
MSTRG.9856	LOC_Os12g02200	LOC_Os12g02200.2;LOC_Os12g02200.1	GO:0005524(ATP binding);GO:0004674(protein serine/threonine kinase activity);GO:0007165(signal transduction)	NA	K00924	NA	CAMK_KIN1/SNF1/Nim1_like.6 - CAMK includes calcium/calmodulin depedent protein kinases, expressed	7.35787	6.51916	10.5652	32.8385	19.0904	21.682	0.367637	-1.44365	0.0173405	0.769193	down	yes
MSTRG.9870	LOC_Os12g02400	LOC_Os12g02400.1	GO:0005634(nucleus);GO:0043565(sequence-specific DNA binding);GO:0003700(sequence-specific DNA binding transcription factor activity);GO:0031347(regulation of defense response)	NA	NA	NA	WRKY114, expressed	0.518248	0.460281	0.377493	1.50584	1.69943	3.21871	0.462894	-1.11125	0.00541235	0.694293	down	yes
MSTRG.9881	LOC_Os12g02500	LOC_Os12g02500.1	NA	00901(Indole alkaloid biosynthesis)	K08233	EC:3.1.1.78	esterase, putative, expressed	2.63333	4.03537	3.19538	0.733894	0.213418	0.825802	2.71024	1.43842	0.012462	0.769193	up	yes
MSTRG.9896	LOC_Os12g02630	LOC_Os12g02630.1	GO:0016021(integral to membrane);GO:0090411(brassinosteroid binding);GO:0009055(electron carrier activity);GO:0020037(heme binding);GO:0004497(monooxygenase activity);GO:0016705(oxidoreductase activity, acting on paired donors, with incorporation or reduction of molecular oxygen);GO:0016131(brassinosteroid metabolic process);GO:0040008(regulation of growth);GO:0009416(response to light stimulus);…	00906(Carotenoid biosynthesis)	K09837	NA	cytochrome P450 72A1, putative, expressed	2.39572	1.81938	4.57088	0.530333	0.926811	0.988577	2.04384	1.03128	0.0459594	0.769193	up	yes
MSTRG.9933	LOC_Os12g03110	LOC_Os12g03110.1	GO:0005634(nucleus);GO:0003677(DNA binding);GO:0046872(metal ion binding);GO:0005515(protein binding);GO:0009793(embryo development ending in seed dormancy);GO:0006355(regulation of transcription, DNA-dependent);GO:0006351(transcription, DNA-dependent)	NA	NA	NA	ZF-HD protein dimerisation region containing protein, expressed	0.63039	1.81857	1.4137	4.67209	3.12777	3.32927	0.484452	-1.04557	0.038953	0.769193	down	yes
