# Supplementary material for: Transcriptome Analysis of Rice Roots in Response to Root-Knot Nematode Infection
Source: Int J Mol Sci. 2020 Jan 28;21(3):848. doi: 10.3390/ijms21030848 (PMC7037758; doi:10.3390/ijms21030848)
Supplement: Supplementary file 1 [file ijms-21-00848-s001.zip › supplementary/Table S3.xlsx]

## Sheet: Sheet1
Table S3 Differentially expressed genes induced by root-knot nematodes at 6 and 18 dpi
		6dpi							18dpi
gene_id	gene_name	Description	fc	log2(fc)	pval	qval	regulation	significant	Description	fc	log2(fc)	pval	qval	regulation	significant
MSTRG.1052	LOC_Os01g14650	expansin precursor, putative, expressed	0.416345	-1.26415	0.00672931	0.332816	down	yes	expansin precursor, putative, expressed	2.21813	1.14934	0.0140859	0.769193	up	yes
MSTRG.10968	LOC_Os12g24020	rhodanese-like domain containing protein, putative, expressed	0.118963	-3.07142	0.00260506	0.332816	down	yes	rhodanese-like domain containing protein, putative, expressed	0.0970432	-3.36523	0.0234226	0.769193	down	yes
MSTRG.11957	LOC_Os12g43340	actin-depolymerizing factor, putative, expressed	2.73914	1.45372	0.03793	0.462149	up	yes	actin-depolymerizing factor, putative, expressed	3.08984	1.62753	0.0103939	0.765431	up	yes
MSTRG.12170	LOC_Os02g02370	myb-like DNA-binding domain containing protein, putative, expressed	2.27316	1.1847	0.0198769	0.360476	up	yes	myb-like DNA-binding domain containing protein, putative, expressed	3.29586	1.72066	0.0317396	0.769193	up	yes
MSTRG.12907	LOC_Os02g11720	lipase, putative, expressed	7.59491	2.92503	0.0180859	0.345876	up	yes	lipase, putative, expressed	6.30013	2.65538	0.0240819	0.769193	up	yes
MSTRG.16728	LOC_Os03g06050	expansin precursor, putative, expressed	2.48754	1.31472	0.048924	0.506672	up	yes	expansin precursor, putative, expressed	2.0287	1.02056	0.0285373	0.769193	up	yes
MSTRG.16958	LOC_Os03g08624	dihydroflavonol-4-reductase, putative, expressed	0.385738	-1.37431	0.00116378	0.332816	down	yes	dihydroflavonol-4-reductase, putative, expressed	0.314042	-1.67097	0.0301802	0.769193	down	yes
MSTRG.17000	LOC_Os03g09020	dehydrogenase, putative, expressed	0.386252	-1.37239	0.0416876	0.480137	down	yes	dehydrogenase, putative, expressed	2.95223	1.5618	0.00207228	0.569965	up	yes
MSTRG.19114	LOC_Os03g42600	expressed protein	0.116008	-3.1077	0.0228921	0.381187	down	yes	expressed protein	2.43407	1.28337	0.0371713	0.769193	up	yes
MSTRG.19637	LOC_Os03g51040	STRUBBELIG-RECEPTOR FAMILY 6 precursor, putative, expressed	2.87368	1.5229	0.0481104	0.503996	up	yes	STRUBBELIG-RECEPTOR FAMILY 6 precursor, putative, expressed	2.66356	1.41336	0.0396414	0.769193	up	yes
MSTRG.197	LOC_Os01g03390	BBTI7 - Bowman-Birk type bran trypsin inhibitor precursor, expressed	0.0876782	-3.51164	0.00628902	0.332816	down	yes	BBTI7 - Bowman-Birk type bran trypsin inhibitor precursor, expressed	68.181	6.0913	0.0144989	0.769193	up	yes
MSTRG.21536	LOC_Os04g25650	cysteine-rich receptor-like protein kinase, putative, expressed	0.104739	-3.25512	0.0449246	0.491864	down	yes	cysteine-rich receptor-like protein kinase, putative, expressed	0.417238	-1.26106	0.0118263	0.769193	down	yes
MSTRG.21818	LOC_Os04g31910	expressed protein	2.29616	1.19922	0.0168106	0.335906	up	yes	expressed protein	0.355577	-1.49176	0.000985997	0.491567	down	yes
MSTRG.22237	LOC_Os04g37970	transporter family protein, putative, expressed	0.379614	-1.39739	0.0449948	0.491864	down	yes	transporter family protein, putative, expressed	2.6864	1.42567	0.00861819	0.742026	up	yes
MSTRG.23167	LOC_Os04g49160	zinc finger, C3HC4 type domain containing protein, expressed	0.301845	-1.72812	0.00414628	0.332816	down	yes	zinc finger, C3HC4 type domain containing protein, expressed	0.203493	-2.29695	0.00165433	0.525714	down	yes
MSTRG.2364	LOC_Os01g41200	heavy metal-associated domain containing protein, expressed	3.63303	1.86117	0.0385613	0.466175	up	yes	heavy metal-associated domain containing protein, expressed	3.66905	1.87541	0.0228813	0.769193	up	yes
MSTRG.23986	LOC_Os04g58280	stem-specific protein TSJT1, putative, expressed	0.423719	-1.23882	0.0276948	0.409507	down	yes	stem-specific protein TSJT1, putative, expressed	0.395093	-1.33974	0.0321729	0.769193	down	yes
MSTRG.26212	LOC_Os05g40020	RING-H2 finger protein, putative, expressed	0.17013	-2.55529	0.00441959	0.332816	down	yes	RING-H2 finger protein, putative, expressed	0.461624	-1.11521	0.0119911	0.769193	down	yes
MSTRG.29103	LOC_Os06g36390	expressed protein	0.296128	-1.75571	0.0247749	0.393845	down	yes	expressed protein	0.271921	-1.87874	0.0438724	0.769193	down	yes
MSTRG.29153	LOC_Os06g37224	cytochrome P450, putative, expressed	0.214983	-2.21771	0.0493119	0.507102	down	yes	cytochrome P450, putative, expressed	4.3766	2.12981	0.0242043	0.769193	up	yes
MSTRG.29976	LOC_Os06g48810	OsHKT2;1 - Na+ transporter, expressed	2.29995	1.2016	0.00447478	0.332816	up	yes	OsHKT2;1 - Na+ transporter, expressed	2.49854	1.32108	0.00237724	0.590921	up	yes
MSTRG.3055	LOC_Os01g50480	SAM dependent carboxyl methyltransferase, putative, expressed	3.52717	1.81851	0.0265846	0.404164	up	yes	SAM dependent carboxyl methyltransferase, putative, expressed	7.76729	2.95741	0.0351279	0.769193	up	yes
MSTRG.3065	LOC_Os01g50610	SAM dependent carboxyl methyltransferase, putative, expressed	2.02283	1.01638	0.0253617	0.397052	up	yes	SAM dependent carboxyl methyltransferase, putative, expressed	3.80283	1.92707	0.0257257	0.769193	up	yes
MSTRG.31882	LOC_Os07g34260	chalcone and stilbene synthases, putative, expressed	0.188152	-2.41003	0.00207857	0.332816	down	yes	chalcone and stilbene synthases, putative, expressed	0.178721	-2.48422	0.00323557	0.618636	down	yes
MSTRG.32884	LOC_Os07g46852	sex determination protein tasselseed-2, putative, expressed	0.150723	-2.73003	0.00272696	0.332816	down	yes	sex determination protein tasselseed-2, putative, expressed	5.85446	2.54954	0.0339091	0.769193	up	yes
MSTRG.3399	LOC_Os01g54670	coiled-coil domain-containing protein 25, putative, expressed	0.408821	-1.29046	0.00973926	0.332816	down	yes	coiled-coil domain-containing protein 25, putative, expressed	0.256371	-1.96369	0.0124082	0.769193	down	yes
MSTRG.34314	LOC_Os08g24300	expressed protein	0.086788	-3.52636	0.0058523	0.332816	down	yes	expressed protein	0.391513	-1.35287	0.034233	0.769193	down	yes
MSTRG.34552	LOC_Os08g29570	pleiotropic drug resistance protein 3, putative, expressed	0.168699	-2.56747	0.0440158	0.488618	down	yes	pleiotropic drug resistance protein 3, putative, expressed	0.228227	-2.13146	0.0454017	0.769193	down	yes
MSTRG.3778	LOC_Os01g59000	cytochrome P450, putative, expressed	0.492283	-1.02244	0.00090356	0.332816	down	yes	cytochrome P450, putative, expressed	0.404869	-1.30447	0.0230698	0.769193	down	yes
MSTRG.6382	LOC_Os10g32170	xyloglucan galactosyltransferase KATAMARI1, putative, expressed	0.199215	-2.3276	0.00041087	0.332816	down	yes	xyloglucan galactosyltransferase KATAMARI1, putative, expressed	7.37089	2.88184	0.00579364	0.705293	up	yes
MSTRG.9622	LOC_Os11g45990	von Willebrand factor type A domain containing protein, putative, expressed	0.324613	-1.62321	0.00106272	0.332816	down	yes	von Willebrand factor type A domain containing protein, putative, expressed	0.487792	-1.03566	0.00764539	0.742026	down	yes
MSTRG.9845	LOC_Os12g02060	peroxidase precursor, putative, expressed	0.278589	-1.84379	0.00143886	0.332816	down	yes	peroxidase precursor, putative, expressed	0.169678	-2.55913	0.0235215	0.769193	down	yes
