# Supplementary material for: Transcriptome Analysis of Rice Roots in Response to Root-Knot Nematode Infection
Source: Int J Mol Sci. 2020 Jan 28;21(3):848. doi: 10.3390/ijms21030848 (PMC7037758; doi:10.3390/ijms21030848)
Supplement: Supplementary file 1 [file ijms-21-00848-s001.zip › supplementary/Table S4.xlsx]

## Sheet: Sheet1
Table s4 The original sequencing volume, effective sequencing volume, Q20, Q30 and GC content were counted
Sample	Raw Data		Valid Data		Valid Ratio(reads)	Q20%	Q30%	GC content%
	Read	Base	Read	Base
CK_6d_1	67710460	10.16G	67036472	10.06G	99	98.06	77.6	59
CK_6d_2	57896280	8.68G	57589696	8.64G	99.47	98.73	83.42	59
CK_6d_3	65637032	9.85G	65296596	9.79G	99.48	98.44	84.21	57.5
N_6d_1	67355622	10.10G	67011132	10.05G	99.49	98.84	84.67	59
N_6d_2	74970634	11.25G	74567988	11.19G	99.46	98.41	83.13	59
N_6d_3	73257002	10.99G	72894282	10.93G	99.5	98.54	79.59	60.5
CK_18d_1	69756068	10.46G	69376518	10.41G	99.46	98.66	85.2	52.5
CK_18d_2	64030476	9.60G	63645086	9.55G	99.4	98.6	82.76	57
CK_18d_3	49459718	7.42G	49183530	7.38G	99.44	98.58	86.19	54
N_18d_1	66548080	9.98G	66076446	9.91G	99.29	98.62	86.44	49.5
N_18d_2	41086646	6.16G	40855056	6.13G	99.44	98.85	88.07	54.5
N_18d_3	57578092	8.64G	57093276	8.56G	99.16	98.55	85.23	52.5
